# Supplementary material for: Downregulation of monocyte miRNAs: implications for immune dysfunction and disease severity in drug-resistant tuberculosis
Source: Front Immunol. 2023 Jun 29;14:1197805. doi: 10.3389/fimmu.2023.1197805 (PMC10345223; doi:10.3389/fimmu.2023.1197805)
Supplement: Supplementary File 1 — Over-representation analysis results for KEGG pathways of upregulated miRNAs from various group comparisons (LTB vs HC, DS-TB vs HC, DS-TB vs LTB, DR-TB vs HC, DR-TB vs LTB and DR-TB vs DS-TB). [file Table_1.xlsx]

## Sheet: Index
This supplementary file contains the enriched pathways (Kyoto Encyclopedia of Genes and Genomes-KEGG) through over-representation analysis of upregulated miRNAs of various study group comparisons. Significant pathways are highlighted in yellow colour.
Sheet 2	LTB vs HC
Sheet 3	DS-TB vs HC
Sheet 4	DS-TB vs LTB
Sheet 5	DR-TB vs HC
Sheet 6	DR-TB vs LTB
Sheet 7	DR-TB vs DS-TB

## Sheet: LTB vs HC
Category	Subcategory	P-value	P-adjusted	Q-value	Expected	Observed	miRNAs/precursors
Pathways (KEGG)	Phototransduction	0.0099211	0.59734	0.59734	1.11449	4	hsa-miR-335-5p; hsa-miR-136-5p; hsa-miR-486-3p; hsa-miR-664a-3p
Pathways (KEGG)	Hematopoietic cell lineage	0.009992	0.59734	0.59734	1.99756	5	hsa-miR-335-5p; hsa-miR-136-5p; hsa-miR-486-3p; hsa-miR-664a-3p; hsa-miR-146b-5p
Pathways (KEGG)	Ribosome biogenesis in eukaryotes	0.0171041	0.59734	0.59734	2.2229	5	hsa-miR-335-5p; hsa-miR-136-5p; hsa-miR-486-3p; hsa-miR-664a-3p; hsa-miR-146b-5p
Pathways (KEGG)	Cardiac muscle contraction	0.0254409	0.59734	0.59734	2.4056	5	hsa-miR-335-5p; hsa-miR-136-5p; hsa-miR-486-3p; hsa-miR-664a-3p; hsa-miR-146b-5p
Pathways (KEGG)	Antigen processing and presentation	0.0281379	0.59734	0.59734	2.45432	5	hsa-miR-335-5p; hsa-miR-136-5p; hsa-miR-486-3p; hsa-miR-664a-3p; hsa-miR-146b-5p
Pathways (KEGG)	Mannose type O-glycan biosynthesis	0.0291505	0.59734	0.59734	0.779537	3	hsa-miR-335-5p; hsa-miR-136-5p; hsa-miR-146b-5p
Pathways (KEGG)	Epithelial cell signaling in Helicobacter pylori infection	0.0295696	0.59734	0.59734	2.47868	5	hsa-miR-335-5p; hsa-miR-136-5p; hsa-miR-486-3p; hsa-miR-664a-3p; hsa-miR-146b-5p
Pathways (KEGG)	Th1 and Th2 cell differentiation	0.0330045	0.59734	0.59734	2.5335	5	hsa-miR-335-5p; hsa-miR-136-5p; hsa-miR-486-3p; hsa-miR-664a-3p; hsa-miR-146b-5p
Pathways (KEGG)	Gastric acid secretion	0.0354665	0.59734	0.59734	2.57004	5	hsa-miR-335-5p; hsa-miR-136-5p; hsa-miR-486-3p; hsa-miR-664a-3p; hsa-miR-146b-5p
Pathways (KEGG)	Starch and sucrose metabolism	0.0358465	0.59734	0.59734	0.840438	3	hsa-miR-335-5p; hsa-miR-136-5p; hsa-miR-664a-3p
Pathways (KEGG)	Prion diseases	0.0381527	0.59734	0.59734	1.59562	4	hsa-miR-335-5p; hsa-miR-136-5p; hsa-miR-486-3p; hsa-miR-146b-5p
Pathways (KEGG)	Base excision repair	0.0386912	0.59734	0.59734	1.60171	4	hsa-miR-335-5p; hsa-miR-136-5p; hsa-miR-486-3p; hsa-miR-146b-5p
Pathways (KEGG)	Carbohydrate digestion and absorption	0.0386912	0.59734	0.59734	1.60171	4	hsa-miR-335-5p; hsa-miR-136-5p; hsa-miR-664a-3p; hsa-miR-146b-5p
Pathways (KEGG)	Inflammatory mediator regulation of TRP channels	0.041785	0.59734	0.59734	2.6553	5	hsa-miR-335-5p; hsa-miR-136-5p; hsa-miR-486-3p; hsa-miR-664a-3p; hsa-miR-146b-5p
Pathways (KEGG)	Cocaine addiction	0.0420329	0.59734	0.59734	1.63825	4	hsa-miR-335-5p; hsa-miR-136-5p; hsa-miR-664a-3p; hsa-miR-146b-5p
Pathways (KEGG)	Cytosolic DNA-sensing pathway	0.0426085	0.59734	0.59734	1.64434	4	hsa-miR-335-5p; hsa-miR-136-5p; hsa-miR-486-3p; hsa-miR-146b-5p
Pathways (KEGG)	Pertussis	0.0432493	0.59734	0.59734	2.67357	5	hsa-miR-335-5p; hsa-miR-136-5p; hsa-miR-486-3p; hsa-miR-664a-3p; hsa-miR-146b-5p
Pathways (KEGG)	Mitophagy - animal	0.0495227	0.59734	0.59734	2.74665	5	hsa-miR-335-5p; hsa-miR-136-5p; hsa-miR-486-3p; hsa-miR-664a-3p; hsa-miR-146b-5p
Pathways (KEGG)	Hypertrophic cardiomyopathy HCM	0.0546891	0.59734	0.59734	2.80146	5	hsa-miR-335-5p; hsa-miR-136-5p; hsa-miR-486-3p; hsa-miR-664a-3p; hsa-miR-146b-5p
Pathways (KEGG)	IL-17 signaling pathway	0.0577402	0.59734	0.59734	2.83191	5	hsa-miR-335-5p; hsa-miR-136-5p; hsa-miR-486-3p; hsa-miR-664a-3p; hsa-miR-146b-5p
Pathways (KEGG)	Pyrimidine metabolism	0.0602756	0.59734	0.59734	1.80877	4	hsa-miR-335-5p; hsa-miR-136-5p; hsa-miR-486-3p; hsa-miR-146b-5p
Pathways (KEGG)	Asthma	0.0637564	0.59734	0.59734	0.43849	2	hsa-miR-335-5p; hsa-miR-136-5p
Pathways (KEGG)	Steroid biosynthesis	0.0658966	0.59734	0.59734	1.05359	3	hsa-miR-335-5p; hsa-miR-486-3p; hsa-miR-146b-5p
Pathways (KEGG)	Fc epsilon RI signaling pathway	0.0698714	0.59734	0.59734	2.94153	5	hsa-miR-335-5p; hsa-miR-136-5p; hsa-miR-486-3p; hsa-miR-664a-3p; hsa-miR-146b-5p
Pathways (KEGG)	GnRH signaling pathway	0.0720778	0.59734	0.59734	2.95981	5	hsa-miR-335-5p; hsa-miR-136-5p; hsa-miR-486-3p; hsa-miR-664a-3p; hsa-miR-146b-5p
Pathways (KEGG)	Inflammatory bowel disease IBD	0.07363	0.59734	0.59734	1.9123	4	hsa-miR-335-5p; hsa-miR-136-5p; hsa-miR-486-3p; hsa-miR-146b-5p
Pathways (KEGG)	Cholinergic synapse	0.0743395	0.59734	0.59734	2.97808	5	hsa-miR-335-5p; hsa-miR-136-5p; hsa-miR-486-3p; hsa-miR-664a-3p; hsa-miR-146b-5p
Pathways (KEGG)	Thiamine metabolism	0.0754894	0.59734	0.59734	0.481121	2	hsa-miR-335-5p; hsa-miR-486-3p
Pathways (KEGG)	Graft-versus-host disease	0.0797307	0.59734	0.59734	1.13276	3	hsa-miR-335-5p; hsa-miR-136-5p; hsa-miR-146b-5p
Pathways (KEGG)	Type II diabetes mellitus	0.0814421	0.59734	0.59734	1.96711	4	hsa-miR-335-5p; hsa-miR-136-5p; hsa-miR-486-3p; hsa-miR-664a-3p
Pathways (KEGG)	Vascular smooth muscle contraction	0.0900177	0.59734	0.59734	3.09379	5	hsa-miR-335-5p; hsa-miR-136-5p; hsa-miR-486-3p; hsa-miR-664a-3p; hsa-miR-146b-5p
Pathways (KEGG)	Glucagon signaling pathway	0.094554	0.59734	0.59734	3.12424	5	hsa-miR-335-5p; hsa-miR-136-5p; hsa-miR-486-3p; hsa-miR-664a-3p; hsa-miR-146b-5p
Pathways (KEGG)	Prolactin signaling pathway	0.0983132	0.59734	0.59734	3.1486	5	hsa-miR-335-5p; hsa-miR-136-5p; hsa-miR-486-3p; hsa-miR-664a-3p; hsa-miR-146b-5p
Pathways (KEGG)	Rheumatoid arthritis	0.0986752	0.59734	0.59734	2.07674	4	hsa-miR-335-5p; hsa-miR-136-5p; hsa-miR-486-3p; hsa-miR-146b-5p
Pathways (KEGG)	Salivary secretion	0.100726	0.59734	0.59734	2.08892	4	hsa-miR-335-5p; hsa-miR-136-5p; hsa-miR-486-3p; hsa-miR-664a-3p
Pathways (KEGG)	Parathyroid hormone synthesis, secretion and action	0.102191	0.59734	0.59734	3.17296	5	hsa-miR-335-5p; hsa-miR-136-5p; hsa-miR-486-3p; hsa-miR-664a-3p; hsa-miR-146b-5p
Pathways (KEGG)	Insulin secretion	0.102804	0.59734	0.59734	2.1011	4	hsa-miR-335-5p; hsa-miR-136-5p; hsa-miR-486-3p; hsa-miR-664a-3p
Pathways (KEGG)	Th17 cell differentiation	0.105179	0.59734	0.59734	3.19123	5	hsa-miR-335-5p; hsa-miR-136-5p; hsa-miR-486-3p; hsa-miR-664a-3p; hsa-miR-146b-5p
Pathways (KEGG)	African trypanosomiasis	0.106433	0.59734	0.59734	1.26675	3	hsa-miR-335-5p; hsa-miR-136-5p; hsa-miR-146b-5p
Pathways (KEGG)	Glycosaminoglycan degradation	0.106944	0.59734	0.59734	0.584653	2	hsa-miR-335-5p; hsa-miR-664a-3p
Pathways (KEGG)	Olfactory transduction	0.107044	0.59734	0.59734	2.12546	4	hsa-miR-335-5p; hsa-miR-486-3p; hsa-miR-664a-3p; hsa-miR-146b-5p
Pathways (KEGG)	Chagas disease American trypanosomiasis	0.107209	0.59734	0.59734	3.20341	5	hsa-miR-335-5p; hsa-miR-136-5p; hsa-miR-486-3p; hsa-miR-664a-3p; hsa-miR-146b-5p
Pathways (KEGG)	Fc gamma R-mediated phagocytosis	0.108236	0.59734	0.59734	3.2095	5	hsa-miR-335-5p; hsa-miR-136-5p; hsa-miR-486-3p; hsa-miR-664a-3p; hsa-miR-146b-5p
Pathways (KEGG)	Choline metabolism in cancer	0.112423	0.59734	0.59734	3.23386	5	hsa-miR-335-5p; hsa-miR-136-5p; hsa-miR-486-3p; hsa-miR-664a-3p; hsa-miR-146b-5p
Pathways (KEGG)	Melanogenesis	0.113489	0.59734	0.59734	3.23995	5	hsa-miR-335-5p; hsa-miR-136-5p; hsa-miR-486-3p; hsa-miR-664a-3p; hsa-miR-146b-5p
Pathways (KEGG)	Dopaminergic synapse	0.114564	0.59734	0.59734	3.24604	5	hsa-miR-335-5p; hsa-miR-136-5p; hsa-miR-486-3p; hsa-miR-664a-3p; hsa-miR-146b-5p
Pathways (KEGG)	Renin secretion	0.114733	0.59734	0.59734	2.16809	4	hsa-miR-335-5p; hsa-miR-136-5p; hsa-miR-486-3p; hsa-miR-664a-3p
Pathways (KEGG)	Thyroid hormone synthesis	0.114733	0.59734	0.59734	2.16809	4	hsa-miR-335-5p; hsa-miR-136-5p; hsa-miR-664a-3p; hsa-miR-146b-5p
Pathways (KEGG)	Lysine degradation	0.116994	0.59734	0.59734	2.18027	4	hsa-miR-335-5p; hsa-miR-136-5p; hsa-miR-486-3p; hsa-miR-664a-3p
Pathways (KEGG)	Intestinal immune network for IgA production	0.117151	0.59734	0.59734	1.31547	3	hsa-miR-335-5p; hsa-miR-136-5p; hsa-miR-146b-5p
Pathways (KEGG)	Non-alcoholic fatty liver disease NAFLD	0.118945	0.59734	0.59734	3.2704	5	hsa-miR-335-5p; hsa-miR-136-5p; hsa-miR-486-3p; hsa-miR-664a-3p; hsa-miR-146b-5p
Pathways (KEGG)	C-type lectin receptor signaling pathway	0.12006	0.59734	0.59734	3.27649	5	hsa-miR-335-5p; hsa-miR-136-5p; hsa-miR-486-3p; hsa-miR-664a-3p; hsa-miR-146b-5p
Pathways (KEGG)	TNF signaling pathway	0.121185	0.59734	0.59734	3.28258	5	hsa-miR-335-5p; hsa-miR-136-5p; hsa-miR-486-3p; hsa-miR-664a-3p; hsa-miR-146b-5p
Pathways (KEGG)	Amphetamine addiction	0.126321	0.59734	0.59734	2.22899	4	hsa-miR-335-5p; hsa-miR-136-5p; hsa-miR-486-3p; hsa-miR-664a-3p
Pathways (KEGG)	Insulin resistance	0.126932	0.59734	0.59734	3.31303	5	hsa-miR-335-5p; hsa-miR-136-5p; hsa-miR-486-3p; hsa-miR-664a-3p; hsa-miR-146b-5p
Pathways (KEGG)	RIG-I-like receptor signaling pathway	0.127519	0.59734	0.59734	2.23508	4	hsa-miR-335-5p; hsa-miR-486-3p; hsa-miR-664a-3p; hsa-miR-146b-5p
Pathways (KEGG)	Spliceosome	0.128108	0.59734	0.59734	3.31912	5	hsa-miR-335-5p; hsa-miR-136-5p; hsa-miR-486-3p; hsa-miR-664a-3p; hsa-miR-146b-5p
Pathways (KEGG)	Renin-angiotensin system	0.129256	0.59734	0.59734	0.651644	2	hsa-miR-335-5p; hsa-miR-486-3p
Pathways (KEGG)	Various types of N-glycan biosynthesis	0.13717	0.59734	0.59734	1.40073	3	hsa-miR-335-5p; hsa-miR-486-3p; hsa-miR-146b-5p
Pathways (KEGG)	Pancreatic secretion	0.137366	0.59734	0.59734	2.2838	4	hsa-miR-335-5p; hsa-miR-136-5p; hsa-miR-486-3p; hsa-miR-146b-5p
Pathways (KEGG)	Glycosaminoglycan biosynthesis - chondroitin sulfate dermatan sulfate	0.137705	0.59734	0.59734	0.676005	2	hsa-miR-335-5p; hsa-miR-486-3p
Pathways (KEGG)	Phospholipase D signaling pathway	0.137827	0.59734	0.59734	3.36784	5	hsa-miR-335-5p; hsa-miR-136-5p; hsa-miR-486-3p; hsa-miR-664a-3p; hsa-miR-146b-5p
Pathways (KEGG)	Calcium signaling pathway	0.139082	0.59734	0.59734	3.37393	5	hsa-miR-335-5p; hsa-miR-136-5p; hsa-miR-486-3p; hsa-miR-664a-3p; hsa-miR-146b-5p
Pathways (KEGG)	Osteoclast differentiation	0.139082	0.59734	0.59734	3.37393	5	hsa-miR-335-5p; hsa-miR-136-5p; hsa-miR-486-3p; hsa-miR-664a-3p; hsa-miR-146b-5p
Pathways (KEGG)	T cell receptor signaling pathway	0.140347	0.59734	0.59734	3.38002	5	hsa-miR-335-5p; hsa-miR-136-5p; hsa-miR-486-3p; hsa-miR-664a-3p; hsa-miR-146b-5p
Pathways (KEGG)	Nucleotide excision repair	0.141664	0.59734	0.59734	1.419	3	hsa-miR-335-5p; hsa-miR-136-5p; hsa-miR-664a-3p
Pathways (KEGG)	Alzheimer disease	0.144195	0.59734	0.59734	3.39829	5	hsa-miR-335-5p; hsa-miR-136-5p; hsa-miR-486-3p; hsa-miR-664a-3p; hsa-miR-146b-5p
Pathways (KEGG)	Necroptosis	0.145497	0.59734	0.59734	3.40438	5	hsa-miR-335-5p; hsa-miR-136-5p; hsa-miR-486-3p; hsa-miR-664a-3p; hsa-miR-146b-5p
Pathways (KEGG)	Apoptosis - multiple species	0.149001	0.59734	0.59734	2.33861	4	hsa-miR-335-5p; hsa-miR-136-5p; hsa-miR-664a-3p; hsa-miR-146b-5p
Pathways (KEGG)	Folate biosynthesis	0.150683	0.59734	0.59734	0.712546	2	hsa-miR-335-5p; hsa-miR-486-3p
Pathways (KEGG)	Estrogen signaling pathway	0.150796	0.59734	0.59734	3.42875	5	hsa-miR-335-5p; hsa-miR-136-5p; hsa-miR-486-3p; hsa-miR-664a-3p; hsa-miR-146b-5p
Pathways (KEGG)	Malaria	0.150865	0.59734	0.59734	1.45554	3	hsa-miR-335-5p; hsa-miR-136-5p; hsa-miR-146b-5p
Pathways (KEGG)	NOD-like receptor signaling pathway	0.15625	0.59734	0.59734	3.45311	5	hsa-miR-335-5p; hsa-miR-136-5p; hsa-miR-486-3p; hsa-miR-664a-3p; hsa-miR-146b-5p
Pathways (KEGG)	Adrenergic signaling in cardiomyocytes	0.159035	0.59734	0.59734	3.46529	5	hsa-miR-335-5p; hsa-miR-136-5p; hsa-miR-486-3p; hsa-miR-664a-3p; hsa-miR-146b-5p
Pathways (KEGG)	Arachidonic acid metabolism	0.160343	0.59734	0.59734	1.49208	3	hsa-miR-335-5p; hsa-miR-486-3p; hsa-miR-146b-5p
Pathways (KEGG)	Legionellosis	0.164032	0.59734	0.59734	2.4056	4	hsa-miR-335-5p; hsa-miR-136-5p; hsa-miR-664a-3p; hsa-miR-146b-5p
Pathways (KEGG)	Relaxin signaling pathway	0.164724	0.59734	0.59734	3.48965	5	hsa-miR-335-5p; hsa-miR-136-5p; hsa-miR-486-3p; hsa-miR-664a-3p; hsa-miR-146b-5p
Pathways (KEGG)	Adipocytokine signaling pathway	0.165443	0.59734	0.59734	2.41169	4	hsa-miR-335-5p; hsa-miR-486-3p; hsa-miR-664a-3p; hsa-miR-146b-5p
Pathways (KEGG)	GnRH secretion	0.166861	0.59734	0.59734	2.41778	4	hsa-miR-335-5p; hsa-miR-136-5p; hsa-miR-486-3p; hsa-miR-146b-5p
Pathways (KEGG)	Growth hormone synthesis, secretion and action	0.170575	0.59734	0.59734	3.51401	5	hsa-miR-335-5p; hsa-miR-136-5p; hsa-miR-486-3p; hsa-miR-664a-3p; hsa-miR-146b-5p
Pathways (KEGG)	Arrhythmogenic right ventricular cardiomyopathy ARVC	0.172609	0.59734	0.59734	2.44214	4	hsa-miR-335-5p; hsa-miR-136-5p; hsa-miR-486-3p; hsa-miR-664a-3p
Pathways (KEGG)	Glycosphingolipid biosynthesis - lacto and neolacto series	0.17534	0.59734	0.59734	0.779537	2	hsa-miR-335-5p; hsa-miR-136-5p
Pathways (KEGG)	ErbB signaling pathway	0.179663	0.59734	0.59734	3.55055	5	hsa-miR-335-5p; hsa-miR-136-5p; hsa-miR-486-3p; hsa-miR-664a-3p; hsa-miR-146b-5p
Pathways (KEGG)	AGE-RAGE signaling pathway in diabetic complications	0.181214	0.59734	0.59734	3.55664	5	hsa-miR-335-5p; hsa-miR-136-5p; hsa-miR-486-3p; hsa-miR-664a-3p; hsa-miR-146b-5p
Pathways (KEGG)	Tuberculosis	0.181214	0.59734	0.59734	3.55664	5	hsa-miR-335-5p; hsa-miR-136-5p; hsa-miR-486-3p; hsa-miR-664a-3p; hsa-miR-146b-5p
Pathways (KEGG)	Nicotine addiction	0.18224	0.59734	0.59734	0.797808	2	hsa-miR-335-5p; hsa-miR-136-5p
Pathways (KEGG)	Sphingolipid signaling pathway	0.182776	0.59734	0.59734	3.56273	5	hsa-miR-335-5p; hsa-miR-136-5p; hsa-miR-486-3p; hsa-miR-664a-3p; hsa-miR-146b-5p
Pathways (KEGG)	cGMP-PKG signaling pathway	0.184349	0.59734	0.59734	3.56882	5	hsa-miR-335-5p; hsa-miR-136-5p; hsa-miR-486-3p; hsa-miR-664a-3p; hsa-miR-146b-5p
Pathways (KEGG)	Pancreatic cancer	0.19075	0.59734	0.59734	3.59318	5	hsa-miR-335-5p; hsa-miR-136-5p; hsa-miR-486-3p; hsa-miR-664a-3p; hsa-miR-146b-5p
Pathways (KEGG)	Complement and coagulation cascades	0.192123	0.59734	0.59734	1.6078	3	hsa-miR-335-5p; hsa-miR-136-5p; hsa-miR-664a-3p
Pathways (KEGG)	Fluid shear stress and atherosclerosis	0.195666	0.59734	0.59734	3.61145	5	hsa-miR-335-5p; hsa-miR-136-5p; hsa-miR-486-3p; hsa-miR-664a-3p; hsa-miR-146b-5p
Pathways (KEGG)	Lysosome	0.19679	0.59734	0.59734	2.53959	4	hsa-miR-335-5p; hsa-miR-136-5p; hsa-miR-486-3p; hsa-miR-664a-3p
Pathways (KEGG)	HIF-1 signaling pathway	0.200683	0.59734	0.59734	3.62972	5	hsa-miR-335-5p; hsa-miR-136-5p; hsa-miR-486-3p; hsa-miR-664a-3p; hsa-miR-146b-5p
Pathways (KEGG)	Tight junction	0.205802	0.59734	0.59734	3.64799	5	hsa-miR-335-5p; hsa-miR-136-5p; hsa-miR-486-3p; hsa-miR-664a-3p; hsa-miR-146b-5p
Pathways (KEGG)	Drug metabolism - other enzymes	0.206271	0.59734	0.59734	1.65652	3	hsa-miR-335-5p; hsa-miR-136-5p; hsa-miR-146b-5p
Pathways (KEGG)	Long-term depression	0.20635	0.59734	0.59734	2.57613	4	hsa-miR-335-5p; hsa-miR-136-5p; hsa-miR-486-3p; hsa-miR-146b-5p
Pathways (KEGG)	Ether lipid metabolism	0.211687	0.59734	0.59734	1.67479	3	hsa-miR-335-5p; hsa-miR-136-5p; hsa-miR-146b-5p
Pathways (KEGG)	Protein processing in endoplasmic reticulum	0.212789	0.59734	0.59734	3.67235	5	hsa-miR-335-5p; hsa-miR-136-5p; hsa-miR-486-3p; hsa-miR-664a-3p; hsa-miR-146b-5p
Pathways (KEGG)	N-Glycan biosynthesis	0.213506	0.59734	0.59734	1.68088	3	hsa-miR-335-5p; hsa-miR-136-5p; hsa-miR-146b-5p
Pathways (KEGG)	Aldosterone synthesis and secretion	0.216178	0.59734	0.59734	2.61267	4	hsa-miR-335-5p; hsa-miR-136-5p; hsa-miR-486-3p; hsa-miR-664a-3p
Pathways (KEGG)	Oxidative phosphorylation	0.216178	0.59734	0.59734	2.61267	4	hsa-miR-335-5p; hsa-miR-486-3p; hsa-miR-664a-3p; hsa-miR-146b-5p
Pathways (KEGG)	Linoleic acid metabolism	0.217706	0.59734	0.59734	0.88916	2	hsa-miR-335-5p; hsa-miR-146b-5p
Pathways (KEGG)	Salmonella infection	0.217841	0.59734	0.59734	2.61876	4	hsa-miR-335-5p; hsa-miR-136-5p; hsa-miR-664a-3p; hsa-miR-146b-5p
Pathways (KEGG)	Wnt signaling pathway	0.219966	0.59734	0.59734	3.69671	5	hsa-miR-335-5p; hsa-miR-136-5p; hsa-miR-486-3p; hsa-miR-664a-3p; hsa-miR-146b-5p
Pathways (KEGG)	Colorectal cancer	0.221789	0.59734	0.59734	3.7028	5	hsa-miR-335-5p; hsa-miR-136-5p; hsa-miR-486-3p; hsa-miR-664a-3p; hsa-miR-146b-5p
Pathways (KEGG)	Axon guidance	0.223625	0.59734	0.59734	3.70889	5	hsa-miR-335-5p; hsa-miR-136-5p; hsa-miR-486-3p; hsa-miR-664a-3p; hsa-miR-146b-5p
Pathways (KEGG)	Non-homologous end-joining	0.22497	0.59734	0.59734	0.90743	2	hsa-miR-335-5p; hsa-miR-486-3p
Pathways (KEGG)	Vitamin digestion and absorption	0.22497	0.59734	0.59734	0.90743	2	hsa-miR-335-5p; hsa-miR-664a-3p
Pathways (KEGG)	mRNA surveillance pathway	0.226272	0.59734	0.59734	2.64921	4	hsa-miR-335-5p; hsa-miR-136-5p; hsa-miR-486-3p; hsa-miR-664a-3p
Pathways (KEGG)	Glyoxylate and dicarboxylate metabolism	0.227402	0.59734	0.59734	0.91352	2	hsa-miR-335-5p; hsa-miR-486-3p
Pathways (KEGG)	Neurotrophin signaling pathway	0.231091	0.59734	0.59734	3.73325	5	hsa-miR-335-5p; hsa-miR-136-5p; hsa-miR-486-3p; hsa-miR-664a-3p; hsa-miR-146b-5p
Pathways (KEGG)	VEGF signaling pathway	0.234886	0.59734	0.59734	2.67966	4	hsa-miR-335-5p; hsa-miR-136-5p; hsa-miR-486-3p; hsa-miR-146b-5p
Pathways (KEGG)	Autophagy - animal	0.234899	0.59734	0.59734	3.74543	5	hsa-miR-335-5p; hsa-miR-136-5p; hsa-miR-486-3p; hsa-miR-664a-3p; hsa-miR-146b-5p
Pathways (KEGG)	p53 signaling pathway	0.234899	0.59734	0.59734	3.74543	5	hsa-miR-335-5p; hsa-miR-136-5p; hsa-miR-486-3p; hsa-miR-664a-3p; hsa-miR-146b-5p
Pathways (KEGG)	Parkinson disease	0.236631	0.59734	0.59734	2.68575	4	hsa-miR-335-5p; hsa-miR-486-3p; hsa-miR-664a-3p; hsa-miR-146b-5p
Pathways (KEGG)	Mismatch repair	0.237184	0.59734	0.59734	0.937881	2	hsa-miR-335-5p; hsa-miR-136-5p
Pathways (KEGG)	alpha-Linolenic acid metabolism	0.242105	0.59734	0.59734	0.950061	2	hsa-miR-335-5p; hsa-miR-146b-5p
Pathways (KEGG)	Synaptic vesicle cycle	0.243472	0.59734	0.59734	1.77832	3	hsa-miR-335-5p; hsa-miR-136-5p; hsa-miR-486-3p
Pathways (KEGG)	Hepatitis C	0.244573	0.59734	0.59734	4.04385	3	hsa-miR-335-5p; hsa-miR-486-3p; hsa-miR-146b-5p
Pathways (KEGG)	Oxytocin signaling pathway	0.246622	0.59734	0.59734	3.78197	5	hsa-miR-335-5p; hsa-miR-136-5p; hsa-miR-486-3p; hsa-miR-664a-3p; hsa-miR-146b-5p
Pathways (KEGG)	Long-term potentiation	0.247255	0.59734	0.59734	2.72229	4	hsa-miR-335-5p; hsa-miR-136-5p; hsa-miR-486-3p; hsa-miR-664a-3p
Pathways (KEGG)	Other types of O-glycan biosynthesis	0.247328	0.59734	0.59734	1.7905	3	hsa-miR-335-5p; hsa-miR-486-3p; hsa-miR-146b-5p
Pathways (KEGG)	Circadian rhythm	0.249265	0.59734	0.59734	1.79659	3	hsa-miR-335-5p; hsa-miR-136-5p; hsa-miR-664a-3p
Pathways (KEGG)	Autoimmune thyroid disease	0.249522	0.59734	0.59734	0.968331	2	hsa-miR-335-5p; hsa-miR-136-5p
Pathways (KEGG)	Nicotinate and nicotinamide metabolism	0.252003	0.59734	0.59734	0.974421	2	hsa-miR-335-5p; hsa-miR-136-5p
Pathways (KEGG)	Galactose metabolism	0.254488	0.598513	0.598513	0.980512	2	hsa-miR-335-5p; hsa-miR-664a-3p
Pathways (KEGG)	Pantothenate and CoA biosynthesis	0.256978	0.598513	0.598513	0.986602	2	hsa-miR-335-5p; hsa-miR-136-5p
Pathways (KEGG)	Dilated cardiomyopathy DCM	0.25814	0.598513	0.598513	2.75883	4	hsa-miR-335-5p; hsa-miR-136-5p; hsa-miR-486-3p; hsa-miR-664a-3p
Pathways (KEGG)	Bacterial invasion of epithelial cells	0.259979	0.598513	0.598513	2.76492	4	hsa-miR-335-5p; hsa-miR-136-5p; hsa-miR-664a-3p; hsa-miR-146b-5p
Pathways (KEGG)	Allograft rejection	0.26447	0.598986	0.598986	1.00487	2	hsa-miR-335-5p; hsa-miR-136-5p
Pathways (KEGG)	mTOR signaling pathway	0.26508	0.598986	0.598986	3.83678	5	hsa-miR-335-5p; hsa-miR-136-5p; hsa-miR-486-3p; hsa-miR-664a-3p; hsa-miR-146b-5p
Pathways (KEGG)	Cushing syndrome	0.267197	0.598986	0.598986	3.84287	5	hsa-miR-335-5p; hsa-miR-136-5p; hsa-miR-486-3p; hsa-miR-664a-3p; hsa-miR-146b-5p
Pathways (KEGG)	Apoptosis	0.27363	0.598986	0.598986	3.86114	5	hsa-miR-335-5p; hsa-miR-136-5p; hsa-miR-486-3p; hsa-miR-664a-3p; hsa-miR-146b-5p
Pathways (KEGG)	Circadian entrainment	0.274953	0.598986	0.598986	2.81364	4	hsa-miR-335-5p; hsa-miR-136-5p; hsa-miR-486-3p; hsa-miR-664a-3p
Pathways (KEGG)	Gap junction	0.276857	0.598986	0.598986	2.81973	4	hsa-miR-335-5p; hsa-miR-136-5p; hsa-miR-486-3p; hsa-miR-146b-5p
Pathways (KEGG)	Thyroid cancer	0.276857	0.598986	0.598986	2.81973	4	hsa-miR-335-5p; hsa-miR-486-3p; hsa-miR-664a-3p; hsa-miR-146b-5p
Pathways (KEGG)	Ovarian steroidogenesis	0.276969	0.598986	0.598986	1.88185	3	hsa-miR-335-5p; hsa-miR-136-5p; hsa-miR-146b-5p
Pathways (KEGG)	Tryptophan metabolism	0.277031	0.598986	0.598986	1.03532	2	hsa-miR-335-5p; hsa-miR-146b-5p
Pathways (KEGG)	Staphylococcus aureus infection	0.282079	0.605807	0.605807	1.0475	2	hsa-miR-335-5p; hsa-miR-136-5p
Pathways (KEGG)	Bile secretion	0.289161	0.612465	0.612465	1.91839	3	hsa-miR-335-5p; hsa-miR-136-5p; hsa-miR-486-3p
Pathways (KEGG)	Pathogenic Escherichia coli infection	0.291392	0.612465	0.612465	3.90987	5	hsa-miR-335-5p; hsa-miR-136-5p; hsa-miR-486-3p; hsa-miR-664a-3p; hsa-miR-146b-5p
Pathways (KEGG)	Toll-like receptor signaling pathway	0.292339	0.612465	0.612465	2.86845	4	hsa-miR-335-5p; hsa-miR-136-5p; hsa-miR-664a-3p; hsa-miR-146b-5p
Pathways (KEGG)	Cortisol synthesis and secretion	0.293265	0.612465	0.612465	1.93057	3	hsa-miR-335-5p; hsa-miR-136-5p; hsa-miR-664a-3p
Pathways (KEGG)	Fatty acid biosynthesis	0.294749	0.612465	0.612465	1.07795	2	hsa-miR-335-5p; hsa-miR-486-3p
Pathways (KEGG)	Viral protein interaction with cytokine and cytokine receptor	0.299458	0.612714	0.612714	1.94884	3	hsa-miR-335-5p; hsa-miR-136-5p; hsa-miR-146b-5p
Pathways (KEGG)	Prostate cancer	0.300613	0.612714	0.612714	3.93423	5	hsa-miR-335-5p; hsa-miR-136-5p; hsa-miR-486-3p; hsa-miR-664a-3p; hsa-miR-146b-5p
Pathways (KEGG)	cAMP signaling pathway	0.300613	0.612714	0.612714	3.93423	5	hsa-miR-335-5p; hsa-miR-136-5p; hsa-miR-486-3p; hsa-miR-664a-3p; hsa-miR-146b-5p
Pathways (KEGG)	Serotonergic synapse	0.308265	0.615895	0.615895	2.91717	4	hsa-miR-335-5p; hsa-miR-136-5p; hsa-miR-486-3p; hsa-miR-146b-5p
Pathways (KEGG)	Regulation of lipolysis in adipocytes	0.309872	0.615895	0.615895	1.97929	3	hsa-miR-335-5p; hsa-miR-136-5p; hsa-miR-146b-5p
Pathways (KEGG)	Fatty acid elongation	0.315149	0.622517	0.622517	1.12667	2	hsa-miR-335-5p; hsa-miR-486-3p
Pathways (KEGG)	One carbon pool by folate	0.320268	0.628747	0.628747	1.13886	2	hsa-miR-335-5p; hsa-miR-486-3p
Pathways (KEGG)	Phosphatidylinositol signaling system	0.324624	0.630834	0.630834	2.9659	4	hsa-miR-335-5p; hsa-miR-136-5p; hsa-miR-486-3p; hsa-miR-664a-3p
Pathways (KEGG)	Collecting duct acid secretion	0.325394	0.630834	0.630834	1.15104	2	hsa-miR-335-5p; hsa-miR-486-3p
Pathways (KEGG)	Gastric cancer	0.329684	0.630834	0.630834	4.00731	5	hsa-miR-335-5p; hsa-miR-136-5p; hsa-miR-486-3p; hsa-miR-664a-3p; hsa-miR-146b-5p
Pathways (KEGG)	Rap1 signaling pathway	0.332205	0.630834	0.630834	4.0134	5	hsa-miR-335-5p; hsa-miR-136-5p; hsa-miR-486-3p; hsa-miR-664a-3p; hsa-miR-146b-5p
Pathways (KEGG)	Protein export	0.335662	0.630834	0.630834	1.1754	2	hsa-miR-335-5p; hsa-miR-146b-5p
Pathways (KEGG)	Thyroid hormone signaling pathway	0.335662	0.630834	0.630834	3.8246	3	hsa-miR-335-5p; hsa-miR-486-3p; hsa-miR-146b-5p
Pathways (KEGG)	Glycosaminoglycan biosynthesis - heparan sulfate heparin	0.338232	0.630834	0.630834	1.18149	2	hsa-miR-335-5p; hsa-miR-486-3p
Pathways (KEGG)	B cell receptor signaling pathway	0.339284	0.630834	0.630834	3.00853	4	hsa-miR-335-5p; hsa-miR-136-5p; hsa-miR-486-3p; hsa-miR-146b-5p
Pathways (KEGG)	Glycine, serine and threonine metabolism	0.340802	0.630834	0.630834	1.18758	2	hsa-miR-335-5p; hsa-miR-486-3p
Pathways (KEGG)	Focal adhesion	0.342441	0.630834	0.630834	4.03776	5	hsa-miR-335-5p; hsa-miR-136-5p; hsa-miR-486-3p; hsa-miR-664a-3p; hsa-miR-146b-5p
Pathways (KEGG)	NF-kappa B signaling pathway	0.349948	0.63402	0.63402	3.03898	4	hsa-miR-335-5p; hsa-miR-136-5p; hsa-miR-486-3p; hsa-miR-146b-5p
Pathways (KEGG)	Transcriptional misregulation in cancer	0.352929	0.63402	0.63402	4.06212	5	hsa-miR-335-5p; hsa-miR-136-5p; hsa-miR-486-3p; hsa-miR-664a-3p; hsa-miR-146b-5p
Pathways (KEGG)	Type I diabetes mellitus	0.356242	0.63402	0.63402	1.22412	2	hsa-miR-335-5p; hsa-miR-136-5p
Pathways (KEGG)	Human immunodeficiency virus 1 infection	0.358268	0.63402	0.63402	4.0743	5	hsa-miR-335-5p; hsa-miR-136-5p; hsa-miR-486-3p; hsa-miR-664a-3p; hsa-miR-146b-5p
Pathways (KEGG)	Hepatitis B	0.360962	0.63402	0.63402	4.08039	5	hsa-miR-335-5p; hsa-miR-136-5p; hsa-miR-486-3p; hsa-miR-664a-3p; hsa-miR-146b-5p
Pathways (KEGG)	Ras signaling pathway	0.360962	0.63402	0.63402	4.08039	5	hsa-miR-335-5p; hsa-miR-136-5p; hsa-miR-486-3p; hsa-miR-664a-3p; hsa-miR-146b-5p
Pathways (KEGG)	Notch signaling pathway	0.361305	0.63402	0.63402	2.12546	3	hsa-miR-335-5p; hsa-miR-136-5p; hsa-miR-664a-3p
Pathways (KEGG)	Alanine, aspartate and glutamate metabolism	0.363968	0.63402	0.63402	1.24239	2	hsa-miR-335-5p; hsa-miR-486-3p
Pathways (KEGG)	Breast cancer	0.366398	0.63402	0.63402	4.09257	5	hsa-miR-335-5p; hsa-miR-136-5p; hsa-miR-486-3p; hsa-miR-664a-3p; hsa-miR-146b-5p
Pathways (KEGG)	DNA replication	0.366543	0.63402	0.63402	1.24848	2	hsa-miR-335-5p; hsa-miR-136-5p
Pathways (KEGG)	FoxO signaling pathway	0.371899	0.636405	0.636405	4.10475	5	hsa-miR-335-5p; hsa-miR-136-5p; hsa-miR-486-3p; hsa-miR-664a-3p; hsa-miR-146b-5p
Pathways (KEGG)	Aminoacyl-tRNA biosynthesis	0.376845	0.641438	0.641438	1.27284	2	hsa-miR-136-5p; hsa-miR-486-3p
Pathways (KEGG)	Autophagy - other	0.384568	0.649352	0.649352	1.29111	2	hsa-miR-335-5p; hsa-miR-146b-5p
Pathways (KEGG)	Glycolysis Gluconeogenesis	0.385553	0.649352	0.649352	2.19245	3	hsa-miR-335-5p; hsa-miR-486-3p; hsa-miR-664a-3p
Pathways (KEGG)	Endocytosis	0.391677	0.65349	0.65349	4.14738	5	hsa-miR-335-5p; hsa-miR-136-5p; hsa-miR-486-3p; hsa-miR-664a-3p; hsa-miR-146b-5p
Pathways (KEGG)	Vibrio cholerae infection	0.392225	0.65349	0.65349	2.21072	3	hsa-miR-335-5p; hsa-miR-136-5p; hsa-miR-486-3p
Pathways (KEGG)	Epstein-Barr virus infection	0.40335	0.65694	0.65694	4.17174	5	hsa-miR-335-5p; hsa-miR-136-5p; hsa-miR-486-3p; hsa-miR-664a-3p; hsa-miR-146b-5p
Pathways (KEGG)	Melanoma	0.405134	0.65694	0.65694	3.66017	3	hsa-miR-335-5p; hsa-miR-486-3p; hsa-miR-146b-5p
Pathways (KEGG)	Progesterone-mediated oocyte maturation	0.405545	0.65694	0.65694	3.19123	4	hsa-miR-335-5p; hsa-miR-486-3p; hsa-miR-664a-3p; hsa-miR-146b-5p
Pathways (KEGG)	ABC transporters	0.4077	0.65694	0.65694	1.34592	2	hsa-miR-335-5p; hsa-miR-136-5p
Pathways (KEGG)	Bladder cancer	0.414771	0.65694	0.65694	3.21559	4	hsa-miR-335-5p; hsa-miR-486-3p; hsa-miR-664a-3p; hsa-miR-146b-5p
Pathways (KEGG)	Cellular senescence	0.415301	0.65694	0.65694	4.1961	5	hsa-miR-335-5p; hsa-miR-136-5p; hsa-miR-486-3p; hsa-miR-664a-3p; hsa-miR-146b-5p
Pathways (KEGG)	Hepatocellular carcinoma	0.418332	0.65694	0.65694	4.20219	5	hsa-miR-335-5p; hsa-miR-136-5p; hsa-miR-486-3p; hsa-miR-664a-3p; hsa-miR-146b-5p
Pathways (KEGG)	Kaposi sarcoma-associated herpesvirus infection	0.421381	0.65694	0.65694	4.20828	5	hsa-miR-335-5p; hsa-miR-136-5p; hsa-miR-486-3p; hsa-miR-664a-3p; hsa-miR-146b-5p
Pathways (KEGG)	Systemic lupus erythematosus	0.421389	0.65694	0.65694	2.71011	2	hsa-miR-335-5p; hsa-miR-136-5p
Pathways (KEGG)	PD-L1 expression and PD-1 checkpoint pathway in cancer	0.424081	0.65694	0.65694	3.23995	4	hsa-miR-335-5p; hsa-miR-136-5p; hsa-miR-486-3p; hsa-miR-146b-5p
Pathways (KEGG)	Homologous recombination	0.428181	0.65694	0.65694	1.39464	2	hsa-miR-335-5p; hsa-miR-136-5p
Pathways (KEGG)	Phagosome	0.428767	0.65694	0.65694	3.25213	4	hsa-miR-335-5p; hsa-miR-136-5p; hsa-miR-486-3p; hsa-miR-146b-5p
Pathways (KEGG)	Vasopressin-regulated water reabsorption	0.430431	0.65694	0.65694	2.31425	3	hsa-miR-335-5p; hsa-miR-136-5p; hsa-miR-664a-3p
Pathways (KEGG)	Shigellosis	0.430635	0.65694	0.65694	4.22655	5	hsa-miR-335-5p; hsa-miR-136-5p; hsa-miR-486-3p; hsa-miR-664a-3p; hsa-miR-146b-5p
Pathways (KEGG)	Leukocyte transendothelial migration	0.440569	0.662346	0.662346	3.28258	4	hsa-miR-335-5p; hsa-miR-136-5p; hsa-miR-486-3p; hsa-miR-146b-5p
Pathways (KEGG)	Basal transcription factors	0.440925	0.662346	0.662346	1.42509	2	hsa-miR-335-5p; hsa-miR-664a-3p
Pathways (KEGG)	Adherens junction	0.442944	0.662346	0.662346	3.28867	4	hsa-miR-335-5p; hsa-miR-136-5p; hsa-miR-486-3p; hsa-miR-146b-5p
Pathways (KEGG)	Proteoglycans in cancer	0.449631	0.66519	0.66519	4.26309	5	hsa-miR-335-5p; hsa-miR-136-5p; hsa-miR-486-3p; hsa-miR-664a-3p; hsa-miR-146b-5p
Pathways (KEGG)	Fanconi anemia pathway	0.451082	0.66519	0.66519	1.44945	2	hsa-miR-335-5p; hsa-miR-146b-5p
Pathways (KEGG)	Non-small cell lung cancer	0.451082	0.66519	0.66519	3.55055	3	hsa-miR-335-5p; hsa-miR-486-3p; hsa-miR-146b-5p
Pathways (KEGG)	Biosynthesis of unsaturated fatty acids	0.458675	0.673284	0.673284	1.46772	2	hsa-miR-335-5p; hsa-miR-486-3p
Pathways (KEGG)	Leishmaniasis	0.464548	0.674588	0.674588	2.4056	3	hsa-miR-335-5p; hsa-miR-136-5p; hsa-miR-146b-5p
Pathways (KEGG)	Viral carcinogenesis	0.469291	0.674588	0.674588	4.29963	5	hsa-miR-335-5p; hsa-miR-136-5p; hsa-miR-486-3p; hsa-miR-664a-3p; hsa-miR-146b-5p
Pathways (KEGG)	Toxoplasmosis	0.469373	0.674588	0.674588	3.35566	4	hsa-miR-335-5p; hsa-miR-136-5p; hsa-miR-664a-3p; hsa-miR-146b-5p
Pathways (KEGG)	RNA transport	0.471802	0.674588	0.674588	3.36175	4	hsa-miR-335-5p; hsa-miR-136-5p; hsa-miR-486-3p; hsa-miR-664a-3p
Pathways (KEGG)	Human T-cell leukemia virus 1 infection	0.472634	0.674588	0.674588	4.30572	5	hsa-miR-335-5p; hsa-miR-136-5p; hsa-miR-486-3p; hsa-miR-664a-3p; hsa-miR-146b-5p
Pathways (KEGG)	Human cytomegalovirus infection	0.475996	0.674588	0.674588	4.31181	5	hsa-miR-335-5p; hsa-miR-136-5p; hsa-miR-486-3p; hsa-miR-664a-3p; hsa-miR-146b-5p
Pathways (KEGG)	Platelet activation	0.476673	0.674588	0.674588	3.37393	4	hsa-miR-335-5p; hsa-miR-136-5p; hsa-miR-486-3p; hsa-miR-146b-5p
Pathways (KEGG)	Renal cell carcinoma	0.476673	0.674588	0.674588	3.37393	4	hsa-miR-335-5p; hsa-miR-136-5p; hsa-miR-486-3p; hsa-miR-146b-5p
Pathways (KEGG)	MicroRNAs in cancer	0.493091	0.685123	0.685123	4.34227	5	hsa-miR-335-5p; hsa-miR-136-5p; hsa-miR-486-3p; hsa-miR-664a-3p; hsa-miR-146b-5p
Pathways (KEGG)	Basal cell carcinoma	0.496566	0.685123	0.685123	2.49086	3	hsa-miR-335-5p; hsa-miR-486-3p; hsa-miR-664a-3p
Pathways (KEGG)	Viral myocarditis	0.496566	0.685123	0.685123	2.49086	3	hsa-miR-335-5p; hsa-miR-136-5p; hsa-miR-664a-3p
Pathways (KEGG)	Morphine addiction	0.498855	0.685123	0.685123	2.50305	2	hsa-miR-335-5p; hsa-miR-136-5p
Pathways (KEGG)	RNA degradation	0.501145	0.685326	0.685326	2.50305	3	hsa-miR-335-5p; hsa-miR-136-5p; hsa-miR-146b-5p
Pathways (KEGG)	Oocyte meiosis	0.503684	0.685868	0.685868	3.42266	3	hsa-miR-335-5p; hsa-miR-486-3p; hsa-miR-664a-3p
Pathways (KEGG)	MAPK signaling pathway	0.510675	0.689197	0.689197	4.37272	5	hsa-miR-335-5p; hsa-miR-136-5p; hsa-miR-486-3p; hsa-miR-664a-3p; hsa-miR-146b-5p
Pathways (KEGG)	Amoebiasis	0.51259	0.689197	0.689197	2.5335	3	hsa-miR-335-5p; hsa-miR-136-5p; hsa-miR-146b-5p
Pathways (KEGG)	Cytokine-cytokine receptor interaction	0.518693	0.689271	0.689271	3.47747	4	hsa-miR-335-5p; hsa-miR-136-5p; hsa-miR-486-3p; hsa-miR-146b-5p
Pathways (KEGG)	Glycerophospholipid metabolism	0.524028	0.689271	0.689271	2.43605	2	hsa-miR-335-5p; hsa-miR-146b-5p
Pathways (KEGG)	Longevity regulating pathway	0.530627	0.689271	0.689271	3.35566	3	hsa-miR-335-5p; hsa-miR-664a-3p; hsa-miR-146b-5p
Pathways (KEGG)	Hedgehog signaling pathway	0.533168	0.689271	0.689271	2.58831	3	hsa-miR-335-5p; hsa-miR-136-5p; hsa-miR-146b-5p
Pathways (KEGG)	TGF-beta signaling pathway	0.537889	0.689271	0.689271	3.33739	3	hsa-miR-335-5p; hsa-miR-486-3p; hsa-miR-146b-5p
Pathways (KEGG)	Endometrial cancer	0.542708	0.689271	0.689271	3.32521	3	hsa-miR-335-5p; hsa-miR-486-3p; hsa-miR-146b-5p
Pathways (KEGG)	Inositol phosphate metabolism	0.544576	0.689271	0.689271	2.38124	2	hsa-miR-335-5p; hsa-miR-136-5p
Pathways (KEGG)	AMPK signaling pathway	0.548918	0.689271	0.689271	3.55055	4	hsa-miR-335-5p; hsa-miR-486-3p; hsa-miR-664a-3p; hsa-miR-146b-5p
Pathways (KEGG)	GABAergic synapse	0.551408	0.689271	0.689271	2.36297	2	hsa-miR-335-5p; hsa-miR-136-5p
Pathways (KEGG)	Alcoholism	0.553992	0.689271	0.689271	3.56273	4	hsa-miR-335-5p; hsa-miR-136-5p; hsa-miR-486-3p; hsa-miR-664a-3p
Pathways (KEGG)	Ubiquitin mediated proteolysis	0.554677	0.689271	0.689271	3.29476	3	hsa-miR-335-5p; hsa-miR-136-5p; hsa-miR-146b-5p
Pathways (KEGG)	Purine metabolism	0.555956	0.689271	0.689271	2.64921	3	hsa-miR-335-5p; hsa-miR-136-5p; hsa-miR-146b-5p
Pathways (KEGG)	Mineral absorption	0.559431	0.689271	0.689271	1.71742	2	hsa-miR-335-5p; hsa-miR-146b-5p
Pathways (KEGG)	Human papillomavirus infection	0.562593	0.689271	0.689271	4.45798	5	hsa-miR-335-5p; hsa-miR-136-5p; hsa-miR-486-3p; hsa-miR-664a-3p; hsa-miR-146b-5p
Pathways (KEGG)	Huntington disease	0.574374	0.689271	0.689271	3.61145	4	hsa-miR-335-5p; hsa-miR-486-3p; hsa-miR-664a-3p; hsa-miR-146b-5p
Pathways (KEGG)	Influenza A	0.57693	0.689271	0.689271	3.61754	4	hsa-miR-335-5p; hsa-miR-136-5p; hsa-miR-486-3p; hsa-miR-146b-5p
Pathways (KEGG)	Neuroactive ligand-receptor interaction	0.58291	0.689271	0.689271	3.22168	3	hsa-miR-335-5p; hsa-miR-136-5p; hsa-miR-664a-3p
Pathways (KEGG)	Cell adhesion molecules CAMs	0.583121	0.689271	0.689271	2.72229	3	hsa-miR-335-5p; hsa-miR-136-5p; hsa-miR-486-3p
Pathways (KEGG)	Amyotrophic lateral sclerosis ALS	0.585373	0.689271	0.689271	2.27162	2	hsa-miR-335-5p; hsa-miR-136-5p
Pathways (KEGG)	Endocrine and other factor-regulated calcium reabsorption	0.587544	0.689271	0.689271	1.7905	2	hsa-miR-335-5p; hsa-miR-136-5p
Pathways (KEGG)	Apelin signaling pathway	0.5923	0.689271	0.689271	3.65408	4	hsa-miR-335-5p; hsa-miR-486-3p; hsa-miR-664a-3p; hsa-miR-146b-5p
Pathways (KEGG)	Central carbon metabolism in cancer	0.594455	0.689271	0.689271	3.19123	3	hsa-miR-335-5p; hsa-miR-486-3p; hsa-miR-146b-5p
Pathways (KEGG)	Chemokine signaling pathway	0.594866	0.689271	0.689271	3.66017	4	hsa-miR-335-5p; hsa-miR-136-5p; hsa-miR-486-3p; hsa-miR-146b-5p
Pathways (KEGG)	Small cell lung cancer	0.594866	0.689271	0.689271	3.66017	4	hsa-miR-335-5p; hsa-miR-136-5p; hsa-miR-486-3p; hsa-miR-146b-5p
Pathways (KEGG)	Natural killer cell mediated cytotoxicity	0.599035	0.689537	0.689537	3.17905	3	hsa-miR-335-5p; hsa-miR-136-5p; hsa-miR-486-3p
Pathways (KEGG)	ECM-receptor interaction	0.603313	0.691591	0.691591	2.2229	2	hsa-miR-335-5p; hsa-miR-486-3p
Pathways (KEGG)	Insulin signaling pathway	0.605142	0.691591	0.691591	3.68453	4	hsa-miR-335-5p; hsa-miR-486-3p; hsa-miR-664a-3p; hsa-miR-146b-5p
Pathways (KEGG)	Glutamatergic synapse	0.610001	0.6922	0.6922	2.79537	3	hsa-miR-335-5p; hsa-miR-136-5p; hsa-miR-146b-5p
Pathways (KEGG)	PI3K-Akt signaling pathway	0.614503	0.692398	0.692398	4.53715	5	hsa-miR-335-5p; hsa-miR-136-5p; hsa-miR-486-3p; hsa-miR-664a-3p; hsa-miR-146b-5p
Pathways (KEGG)	Herpes simplex virus 1 infection	0.618649	0.692727	0.692727	4.54324	5	hsa-miR-335-5p; hsa-miR-136-5p; hsa-miR-486-3p; hsa-miR-664a-3p; hsa-miR-146b-5p
Pathways (KEGG)	Thermogenesis	0.625731	0.692727	0.692727	3.73325	4	hsa-miR-335-5p; hsa-miR-136-5p; hsa-miR-664a-3p; hsa-miR-146b-5p
Pathways (KEGG)	Yersinia infection	0.625731	0.692727	0.692727	3.73325	4	hsa-miR-335-5p; hsa-miR-136-5p; hsa-miR-664a-3p; hsa-miR-146b-5p
Pathways (KEGG)	PPAR signaling pathway	0.62992	0.692727	0.692727	2.14982	2	hsa-miR-335-5p; hsa-miR-486-3p
Pathways (KEGG)	JAK-STAT signaling pathway	0.636032	0.692727	0.692727	3.75761	4	hsa-miR-335-5p; hsa-miR-136-5p; hsa-miR-486-3p; hsa-miR-146b-5p
Pathways (KEGG)	Measles	0.636032	0.692727	0.692727	3.75761	4	hsa-miR-335-5p; hsa-miR-136-5p; hsa-miR-664a-3p; hsa-miR-146b-5p
Pathways (KEGG)	Chronic myeloid leukemia	0.638608	0.692727	0.692727	3.7637	4	hsa-miR-335-5p; hsa-miR-486-3p; hsa-miR-664a-3p; hsa-miR-146b-5p
Pathways (KEGG)	Protein digestion and absorption	0.650052	0.699756	0.699756	1.96102	2	hsa-miR-335-5p; hsa-miR-486-3p
Pathways (KEGG)	Glioma	0.654054	0.699756	0.699756	3.80024	4	hsa-miR-335-5p; hsa-miR-486-3p; hsa-miR-664a-3p; hsa-miR-146b-5p
Pathways (KEGG)	Signaling pathways regulating pluripotency of stem cells	0.656626	0.699756	0.699756	3.80633	4	hsa-miR-335-5p; hsa-miR-486-3p; hsa-miR-664a-3p; hsa-miR-146b-5p
Pathways (KEGG)	Ferroptosis	0.658596	0.699756	0.699756	1.98538	2	hsa-miR-335-5p; hsa-miR-136-5p
Pathways (KEGG)	Longevity regulating pathway - multiple species	0.658596	0.699756	0.699756	3.01462	3	hsa-miR-335-5p; hsa-miR-664a-3p; hsa-miR-146b-5p
Pathways (KEGG)	Acute myeloid leukemia	0.660395	0.699756	0.699756	2.93544	3	hsa-miR-335-5p; hsa-miR-486-3p; hsa-miR-146b-5p
Pathways (KEGG)	Ribosome	0.664691	0.700637	0.700637	2.94762	3	hsa-miR-335-5p; hsa-miR-486-3p; hsa-miR-146b-5p
Pathways (KEGG)	Aldosterone-regulated sodium reabsorption	0.675363	0.703881	0.703881	2.02192	2	hsa-miR-335-5p; hsa-miR-486-3p
Pathways (KEGG)	Retrograde endocannabinoid signaling	0.675363	0.703881	0.703881	2.97808	3	hsa-miR-335-5p; hsa-miR-136-5p; hsa-miR-664a-3p
Pathways (KEGG)	Cysteine and methionine metabolism	0.677485	0.703881	0.703881	2.01583	2	hsa-miR-335-5p; hsa-miR-664a-3p
Pathways (KEGG)	Hippo signaling pathway	0.684851	0.706943	0.706943	3.87333	4	hsa-miR-335-5p; hsa-miR-486-3p; hsa-miR-664a-3p; hsa-miR-146b-5p
Pathways (KEGG)	Cell cycle	0.712861	0.721885	0.721885	3.94032	4	hsa-miR-335-5p; hsa-miR-136-5p; hsa-miR-486-3p; hsa-miR-664a-3p
Pathways (KEGG)	Regulation of actin cytoskeleton	0.73553	0.737836	0.737836	3.99513	4	hsa-miR-335-5p; hsa-miR-136-5p; hsa-miR-486-3p; hsa-miR-146b-5p
Pathways (KEGG)	Pathways in cancer	0.75385	0.75385	0.75385	4.72594	5	hsa-miR-335-5p; hsa-miR-136-5p; hsa-miR-486-3p; hsa-miR-664a-3p; hsa-miR-146b-5p

## Sheet: DS-TB vs HC
Category	Subcategory	Enrichment	P-value	P-adjusted	Q-value	Expected	Observed	miRNAs/precursors
Pathways (KEGG)	Glycosphingolipid biosynthesis - lacto and neolacto series	over-represented	0.0037149	0.538656	0.538656	0.467722	3	hsa-miR-125a-5p; hsa-miR-19a-3p; hsa-miR-132-3p
Pathways (KEGG)	Mannose type O-glycan biosynthesis	over-represented	0.0037149	0.538656	0.538656	0.467722	3	hsa-miR-125a-5p; hsa-miR-19a-3p; hsa-miR-132-3p
Pathways (KEGG)	Graft-versus-host disease	over-represented	0.0114832	0.555677	0.555677	0.679659	3	hsa-miR-125a-5p; hsa-miR-19a-3p; hsa-miR-132-3p
Pathways (KEGG)	Proteasome	over-represented	0.0187897	0.555677	0.555677	0.800244	3	hsa-miR-125a-5p; hsa-miR-19a-3p; hsa-miR-132-3p
Pathways (KEGG)	Malaria	over-represented	0.0244502	0.555677	0.555677	0.873325	3	hsa-miR-125a-5p; hsa-miR-19a-3p; hsa-miR-132-3p
Pathways (KEGG)	Hippo signaling pathway - multiple species	over-represented	0.0257038	0.555677	0.555677	0.887942	3	hsa-miR-125a-5p; hsa-miR-19a-3p; hsa-miR-132-3p
Pathways (KEGG)	Arachidonic acid metabolism	over-represented	0.0263464	0.555677	0.555677	0.89525	3	hsa-miR-125a-5p; hsa-miR-19a-3p; hsa-miR-132-3p
Pathways (KEGG)	Prion diseases	over-represented	0.0322459	0.555677	0.555677	0.957369	3	hsa-miR-125a-5p; hsa-miR-19a-3p; hsa-miR-132-3p
Pathways (KEGG)	Carbohydrate digestion and absorption	over-represented	0.0326179	0.555677	0.555677	0.961023	3	hsa-miR-125a-5p; hsa-miR-19a-3p; hsa-miR-132-3p
Pathways (KEGG)	Complement and coagulation cascades	over-represented	0.0329929	0.555677	0.555677	0.964677	3	hsa-miR-125a-5p; hsa-miR-19a-3p; hsa-miR-132-3p
Pathways (KEGG)	Cocaine addiction	over-represented	0.0349106	0.555677	0.555677	0.982948	3	hsa-miR-125a-5p; hsa-miR-19a-3p; hsa-miR-132-3p
Pathways (KEGG)	Drug metabolism - other enzymes	over-represented	0.0360962	0.555677	0.555677	0.99391	3	hsa-miR-125a-5p; hsa-miR-19a-3p; hsa-miR-132-3p
Pathways (KEGG)	Ether lipid metabolism	over-represented	0.0373083	0.555677	0.555677	1.00487	3	hsa-miR-125a-5p; hsa-miR-19a-3p; hsa-miR-132-3p
Pathways (KEGG)	Other types of O-glycan biosynthesis	over-represented	0.0456202	0.555677	0.555677	1.0743	3	hsa-miR-125a-5p; hsa-miR-19a-3p; hsa-miR-132-3p
Pathways (KEGG)	Glycerolipid metabolism	over-represented	0.04946	0.555677	0.555677	1.10353	3	hsa-miR-125a-5p; hsa-miR-19a-3p; hsa-miR-132-3p
Pathways (KEGG)	Ovarian steroidogenesis	over-represented	0.0529916	0.555677	0.555677	1.12911	3	hsa-miR-125a-5p; hsa-miR-19a-3p; hsa-miR-132-3p
Pathways (KEGG)	Glycosaminoglycan biosynthesis - keratan sulfate	over-represented	0.0530471	0.555677	0.555677	0.420219	2	hsa-miR-125a-5p; hsa-miR-19a-3p
Pathways (KEGG)	Inflammatory bowel disease IBD	over-represented	0.0556145	0.555677	0.555677	1.14738	3	hsa-miR-125a-5p; hsa-miR-19a-3p; hsa-miR-132-3p
Pathways (KEGG)	Cortisol synthesis and secretion	over-represented	0.057229	0.555677	0.555677	1.15834	3	hsa-miR-125a-5p; hsa-miR-19a-3p; hsa-miR-132-3p
Pathways (KEGG)	Protein digestion and absorption	over-represented	0.0599888	0.555677	0.555677	1.17661	3	hsa-miR-125a-5p; hsa-miR-19a-3p; hsa-miR-132-3p
Pathways (KEGG)	Type II diabetes mellitus	over-represented	0.0605512	0.555677	0.555677	1.18027	3	hsa-miR-125a-5p; hsa-miR-19a-3p; hsa-miR-132-3p
Pathways (KEGG)	Regulation of lipolysis in adipocytes	over-represented	0.0616865	0.555677	0.555677	1.18758	3	hsa-miR-125a-5p; hsa-miR-19a-3p; hsa-miR-132-3p
Pathways (KEGG)	Ferroptosis	over-represented	0.0622594	0.555677	0.555677	1.19123	3	hsa-miR-125a-5p; hsa-miR-19a-3p; hsa-miR-132-3p
Pathways (KEGG)	Hematopoietic cell lineage	over-represented	0.0634159	0.555677	0.555677	1.19854	3	hsa-miR-125a-5p; hsa-miR-19a-3p; hsa-miR-132-3p
Pathways (KEGG)	Cysteine and methionine metabolism	over-represented	0.0651774	0.555677	0.555677	1.2095	3	hsa-miR-125a-5p; hsa-miR-19a-3p; hsa-miR-132-3p
Pathways (KEGG)	Aldosterone-regulated sodium reabsorption	over-represented	0.0657717	0.555677	0.555677	1.21315	3	hsa-miR-125a-5p; hsa-miR-19a-3p; hsa-miR-132-3p
Pathways (KEGG)	Rheumatoid arthritis	over-represented	0.071284	0.555677	0.555677	1.24604	3	hsa-miR-125a-5p; hsa-miR-19a-3p; hsa-miR-132-3p
Pathways (KEGG)	Insulin secretion	over-represented	0.0738296	0.555677	0.555677	1.26066	3	hsa-miR-125a-5p; hsa-miR-19a-3p; hsa-miR-132-3p
Pathways (KEGG)	Starch and sucrose metabolism	over-represented	0.0749221	0.555677	0.555677	0.504263	2	hsa-miR-125a-5p; hsa-miR-19a-3p
Pathways (KEGG)	Notch signaling pathway	over-represented	0.0764352	0.555677	0.555677	1.27527	3	hsa-miR-125a-5p; hsa-miR-19a-3p; hsa-miR-132-3p
Pathways (KEGG)	PPAR signaling pathway	over-represented	0.0791013	0.555677	0.555677	1.28989	3	hsa-miR-125a-5p; hsa-miR-19a-3p; hsa-miR-132-3p
Pathways (KEGG)	Linoleic acid metabolism	over-represented	0.0832798	0.555677	0.555677	0.533496	2	hsa-miR-125a-5p; hsa-miR-132-3p
Pathways (KEGG)	Glycolysis Gluconeogenesis	over-represented	0.0839149	0.555677	0.555677	1.31547	3	hsa-miR-125a-5p; hsa-miR-19a-3p; hsa-miR-132-3p
Pathways (KEGG)	ECM-receptor interaction	over-represented	0.0874702	0.555677	0.555677	1.33374	3	hsa-miR-125a-5p; hsa-miR-19a-3p; hsa-miR-132-3p
Pathways (KEGG)	Ribosome biogenesis in eukaryotes	over-represented	0.0874702	0.555677	0.555677	1.33374	3	hsa-miR-125a-5p; hsa-miR-19a-3p; hsa-miR-132-3p
Pathways (KEGG)	Amphetamine addiction	over-represented	0.0881931	0.555677	0.555677	1.33739	3	hsa-miR-125a-5p; hsa-miR-19a-3p; hsa-miR-132-3p
Pathways (KEGG)	alpha-Linolenic acid metabolism	over-represented	0.0942436	0.555677	0.555677	0.570037	2	hsa-miR-125a-5p; hsa-miR-132-3p
Pathways (KEGG)	Peroxisome	over-represented	0.0964094	0.555677	0.555677	1.37759	3	hsa-miR-125a-5p; hsa-miR-19a-3p; hsa-miR-132-3p
Pathways (KEGG)	Vasopressin-regulated water reabsorption	over-represented	0.0987356	0.555677	0.555677	1.38855	3	hsa-miR-125a-5p; hsa-miR-19a-3p; hsa-miR-132-3p
Pathways (KEGG)	Nicotinate and nicotinamide metabolism	over-represented	0.0987854	0.555677	0.555677	0.584653	2	hsa-miR-125a-5p; hsa-miR-132-3p
Pathways (KEGG)	Galactose metabolism	over-represented	0.0999346	0.555677	0.555677	0.588307	2	hsa-miR-125a-5p; hsa-miR-19a-3p
Pathways (KEGG)	Pantothenate and CoA biosynthesis	over-represented	0.101089	0.555677	0.555677	0.591961	2	hsa-miR-125a-5p; hsa-miR-132-3p
Pathways (KEGG)	Apoptosis - multiple species	over-represented	0.101895	0.555677	0.555677	1.40317	3	hsa-miR-125a-5p; hsa-miR-19a-3p; hsa-miR-132-3p
Pathways (KEGG)	Allograft rejection	over-represented	0.104585	0.555677	0.555677	0.602923	2	hsa-miR-125a-5p; hsa-miR-19a-3p
Pathways (KEGG)	Inositol phosphate metabolism	over-represented	0.107585	0.555677	0.555677	1.42875	3	hsa-miR-125a-5p; hsa-miR-19a-3p; hsa-miR-132-3p
Pathways (KEGG)	Cardiac muscle contraction	over-represented	0.110929	0.555677	0.555677	1.44336	3	hsa-miR-125a-5p; hsa-miR-19a-3p; hsa-miR-132-3p
Pathways (KEGG)	Legionellosis	over-represented	0.110929	0.555677	0.555677	1.44336	3	hsa-miR-125a-5p; hsa-miR-19a-3p; hsa-miR-132-3p
Pathways (KEGG)	Leishmaniasis	over-represented	0.110929	0.555677	0.555677	1.44336	3	hsa-miR-125a-5p; hsa-miR-19a-3p; hsa-miR-132-3p
Pathways (KEGG)	Adipocytokine signaling pathway	over-represented	0.111776	0.555677	0.555677	1.44702	3	hsa-miR-125a-5p; hsa-miR-19a-3p; hsa-miR-132-3p
Pathways (KEGG)	GnRH secretion	over-represented	0.112627	0.555677	0.555677	1.45067	3	hsa-miR-125a-5p; hsa-miR-19a-3p; hsa-miR-132-3p
Pathways (KEGG)	Staphylococcus aureus infection	over-represented	0.112929	0.555677	0.555677	0.628502	2	hsa-miR-125a-5p; hsa-miR-19a-3p
Pathways (KEGG)	Glycerophospholipid metabolism	over-represented	0.115206	0.555677	0.555677	1.46163	3	hsa-miR-125a-5p; hsa-miR-19a-3p; hsa-miR-132-3p
Pathways (KEGG)	Antigen processing and presentation	over-represented	0.117824	0.555677	0.555677	1.47259	3	hsa-miR-125a-5p; hsa-miR-19a-3p; hsa-miR-132-3p
Pathways (KEGG)	Fatty acid biosynthesis	over-represented	0.119045	0.555677	0.555677	0.646772	2	hsa-miR-19a-3p; hsa-miR-132-3p
Pathways (KEGG)	Epithelial cell signaling in Helicobacter pylori infection	over-represented	0.121376	0.555677	0.555677	1.48721	3	hsa-miR-125a-5p; hsa-miR-19a-3p; hsa-miR-132-3p
Pathways (KEGG)	Pentose phosphate pathway	over-represented	0.121527	0.555677	0.555677	0.65408	2	hsa-miR-125a-5p; hsa-miR-19a-3p
Pathways (KEGG)	Basal cell carcinoma	over-represented	0.123179	0.555677	0.555677	1.49452	3	hsa-miR-125a-5p; hsa-miR-19a-3p; hsa-miR-132-3p
Pathways (KEGG)	Viral myocarditis	over-represented	0.123179	0.555677	0.555677	1.49452	3	hsa-miR-125a-5p; hsa-miR-19a-3p; hsa-miR-132-3p
Pathways (KEGG)	Phototransduction	over-represented	0.126551	0.555677	0.555677	0.668697	2	hsa-miR-19a-3p; hsa-miR-132-3p
Pathways (KEGG)	Fatty acid elongation	over-represented	0.129093	0.555677	0.555677	0.676005	2	hsa-miR-19a-3p; hsa-miR-132-3p
Pathways (KEGG)	Amoebiasis	over-represented	0.129629	0.555677	0.555677	1.5201	3	hsa-miR-125a-5p; hsa-miR-19a-3p; hsa-miR-132-3p
Pathways (KEGG)	Th1 and Th2 cell differentiation	over-represented	0.129629	0.555677	0.555677	1.5201	3	hsa-miR-125a-5p; hsa-miR-19a-3p; hsa-miR-132-3p
Pathways (KEGG)	Mucin type O-glycan biosynthesis	over-represented	0.130371	0.555677	0.555677	0.679659	2	hsa-miR-125a-5p; hsa-miR-132-3p
Pathways (KEGG)	Lysosome	over-represented	0.130568	0.555677	0.555677	1.52375	3	hsa-miR-125a-5p; hsa-miR-19a-3p; hsa-miR-132-3p
Pathways (KEGG)	Collecting duct acid secretion	over-represented	0.134236	0.555677	0.555677	0.690621	2	hsa-miR-19a-3p; hsa-miR-132-3p
Pathways (KEGG)	Long-term depression	over-represented	0.136299	0.555677	0.555677	1.54568	3	hsa-miR-125a-5p; hsa-miR-19a-3p; hsa-miR-132-3p
Pathways (KEGG)	Protein export	over-represented	0.139456	0.555677	0.555677	0.705238	2	hsa-miR-19a-3p; hsa-miR-132-3p
Pathways (KEGG)	Aldosterone synthesis and secretion	over-represented	0.142196	0.555677	0.555677	1.5676	3	hsa-miR-125a-5p; hsa-miR-19a-3p; hsa-miR-132-3p
Pathways (KEGG)	Oxidative phosphorylation	over-represented	0.142196	0.555677	0.555677	1.5676	3	hsa-miR-125a-5p; hsa-miR-19a-3p; hsa-miR-132-3p
Pathways (KEGG)	Salmonella infection	over-represented	0.143195	0.555677	0.555677	1.57125	3	hsa-miR-125a-5p; hsa-miR-19a-3p; hsa-miR-132-3p
Pathways (KEGG)	Amino sugar and nucleotide sugar metabolism	over-represented	0.146087	0.555677	0.555677	0.723508	2	hsa-miR-125a-5p; hsa-miR-19a-3p
Pathways (KEGG)	Purine metabolism	over-represented	0.148261	0.555677	0.555677	1.58952	3	hsa-miR-125a-5p; hsa-miR-19a-3p; hsa-miR-132-3p
Pathways (KEGG)	mRNA surveillance pathway	over-represented	0.148261	0.555677	0.555677	1.58952	3	hsa-miR-125a-5p; hsa-miR-19a-3p; hsa-miR-132-3p
Pathways (KEGG)	Inflammatory mediator regulation of TRP channels	over-represented	0.149288	0.555677	0.555677	1.59318	3	hsa-miR-125a-5p; hsa-miR-19a-3p; hsa-miR-132-3p
Pathways (KEGG)	Type I diabetes mellitus	over-represented	0.150121	0.555677	0.555677	0.73447	2	hsa-miR-125a-5p; hsa-miR-19a-3p
Pathways (KEGG)	Pertussis	over-represented	0.152398	0.555677	0.555677	1.60414	3	hsa-miR-125a-5p; hsa-miR-19a-3p; hsa-miR-132-3p
Pathways (KEGG)	VEGF signaling pathway	over-represented	0.153444	0.555677	0.555677	1.6078	3	hsa-miR-125a-5p; hsa-miR-19a-3p; hsa-miR-132-3p
Pathways (KEGG)	Parkinson disease	over-represented	0.154495	0.555677	0.555677	1.61145	3	hsa-miR-125a-5p; hsa-miR-19a-3p; hsa-miR-132-3p
Pathways (KEGG)	African trypanosomiasis	over-represented	0.159693	0.555677	0.555677	0.760049	2	hsa-miR-125a-5p; hsa-miR-19a-3p
Pathways (KEGG)	Cell adhesion molecules CAMs	over-represented	0.160902	0.555677	0.555677	1.63337	3	hsa-miR-125a-5p; hsa-miR-19a-3p; hsa-miR-132-3p
Pathways (KEGG)	Long-term potentiation	over-represented	0.160902	0.555677	0.555677	1.63337	3	hsa-miR-125a-5p; hsa-miR-19a-3p; hsa-miR-132-3p
Pathways (KEGG)	Glutathione metabolism	over-represented	0.162468	0.555677	0.555677	0.767357	2	hsa-miR-125a-5p; hsa-miR-132-3p
Pathways (KEGG)	Autophagy - other	over-represented	0.16526	0.555677	0.555677	0.774665	2	hsa-miR-125a-5p; hsa-miR-19a-3p
Pathways (KEGG)	Mitophagy - animal	over-represented	0.16527	0.555677	0.555677	1.64799	3	hsa-miR-125a-5p; hsa-miR-19a-3p; hsa-miR-132-3p
Pathways (KEGG)	Bacterial invasion of epithelial cells	over-represented	0.168598	0.555677	0.555677	1.65895	3	hsa-miR-125a-5p; hsa-miR-19a-3p; hsa-miR-132-3p
Pathways (KEGG)	Intestinal immune network for IgA production	over-represented	0.170897	0.555677	0.555677	0.789281	2	hsa-miR-19a-3p; hsa-miR-132-3p
Pathways (KEGG)	Glutamatergic synapse	over-represented	0.174242	0.555677	0.555677	1.67722	3	hsa-miR-125a-5p; hsa-miR-19a-3p; hsa-miR-132-3p
Pathways (KEGG)	ABC transporters	over-represented	0.178037	0.555677	0.555677	0.807552	2	hsa-miR-19a-3p; hsa-miR-132-3p
Pathways (KEGG)	Gap junction	over-represented	0.178848	0.555677	0.555677	1.69184	3	hsa-miR-125a-5p; hsa-miR-19a-3p; hsa-miR-132-3p
Pathways (KEGG)	Thyroid cancer	over-represented	0.178848	0.555677	0.555677	1.69184	3	hsa-miR-125a-5p; hsa-miR-19a-3p; hsa-miR-132-3p
Pathways (KEGG)	IL-17 signaling pathway	over-represented	0.18118	0.555677	0.555677	1.69915	3	hsa-miR-125a-5p; hsa-miR-19a-3p; hsa-miR-132-3p
Pathways (KEGG)	Toll-like receptor signaling pathway	over-represented	0.1883	0.555677	0.555677	1.72107	3	hsa-miR-125a-5p; hsa-miR-19a-3p; hsa-miR-132-3p
Pathways (KEGG)	Homologous recombination	over-represented	0.189675	0.555677	0.555677	0.836784	2	hsa-miR-19a-3p; hsa-miR-132-3p
Pathways (KEGG)	Various types of N-glycan biosynthesis	over-represented	0.191148	0.555677	0.555677	0.840438	2	hsa-miR-125a-5p; hsa-miR-19a-3p
Pathways (KEGG)	Nucleotide excision repair	over-represented	0.19559	0.555677	0.555677	0.851401	2	hsa-miR-19a-3p; hsa-miR-132-3p
Pathways (KEGG)	Basal transcription factors	over-represented	0.197078	0.555677	0.555677	0.855055	2	hsa-miR-19a-3p; hsa-miR-132-3p
Pathways (KEGG)	Valine, leucine and isoleucine degradation	over-represented	0.197078	0.555677	0.555677	0.855055	2	hsa-miR-125a-5p; hsa-miR-19a-3p
Pathways (KEGG)	Serotonergic synapse	over-represented	0.19808	0.555677	0.555677	1.7503	3	hsa-miR-125a-5p; hsa-miR-19a-3p; hsa-miR-132-3p
Pathways (KEGG)	Acute myeloid leukemia	over-represented	0.201833	0.555677	0.555677	1.76127	3	hsa-miR-125a-5p; hsa-miR-19a-3p; hsa-miR-132-3p
Pathways (KEGG)	Fanconi anemia pathway	over-represented	0.20307	0.555677	0.555677	0.869671	2	hsa-miR-19a-3p; hsa-miR-132-3p
Pathways (KEGG)	Fc epsilon RI signaling pathway	over-represented	0.203095	0.555677	0.555677	1.76492	3	hsa-miR-125a-5p; hsa-miR-19a-3p; hsa-miR-132-3p
Pathways (KEGG)	Ribosome	over-represented	0.204361	0.555677	0.555677	1.76857	3	hsa-miR-125a-5p; hsa-miR-19a-3p; hsa-miR-132-3p
Pathways (KEGG)	GnRH signaling pathway	over-represented	0.20691	0.555677	0.555677	1.77588	3	hsa-miR-125a-5p; hsa-miR-19a-3p; hsa-miR-132-3p
Pathways (KEGG)	Biosynthesis of unsaturated fatty acids	over-represented	0.207603	0.555677	0.555677	0.880633	2	hsa-miR-19a-3p; hsa-miR-132-3p
Pathways (KEGG)	Fatty acid degradation	over-represented	0.207603	0.555677	0.555677	0.880633	2	hsa-miR-19a-3p; hsa-miR-132-3p
Pathways (KEGG)	Phosphatidylinositol signaling system	over-represented	0.208193	0.555677	0.555677	1.77954	3	hsa-miR-125a-5p; hsa-miR-19a-3p; hsa-miR-132-3p
Pathways (KEGG)	Cholinergic synapse	over-represented	0.210774	0.555677	0.555677	1.78685	3	hsa-miR-125a-5p; hsa-miR-19a-3p; hsa-miR-132-3p
Pathways (KEGG)	Retrograde endocannabinoid signaling	over-represented	0.210774	0.555677	0.555677	1.78685	3	hsa-miR-125a-5p; hsa-miR-19a-3p; hsa-miR-132-3p
Pathways (KEGG)	B cell receptor signaling pathway	over-represented	0.217319	0.566016	0.566016	1.80512	3	hsa-miR-125a-5p; hsa-miR-19a-3p; hsa-miR-132-3p
Pathways (KEGG)	Longevity regulating pathway - multiple species	over-represented	0.218644	0.566016	0.566016	1.80877	3	hsa-miR-125a-5p; hsa-miR-19a-3p; hsa-miR-132-3p
Pathways (KEGG)	NF-kappa B signaling pathway	over-represented	0.223999	0.566016	0.566016	1.82339	3	hsa-miR-125a-5p; hsa-miR-19a-3p; hsa-miR-132-3p
Pathways (KEGG)	SNARE interactions in vesicular transport	over-represented	0.227623	0.566016	0.566016	0.928136	2	hsa-miR-19a-3p; hsa-miR-132-3p
Pathways (KEGG)	Vascular smooth muscle contraction	over-represented	0.236364	0.566016	0.566016	1.85627	3	hsa-miR-125a-5p; hsa-miR-19a-3p; hsa-miR-132-3p
Pathways (KEGG)	Base excision repair	over-represented	0.241823	0.566016	0.566016	0.961023	2	hsa-miR-125a-5p; hsa-miR-19a-3p
Pathways (KEGG)	Glucagon signaling pathway	over-represented	0.243426	0.566016	0.566016	1.87454	3	hsa-miR-125a-5p; hsa-miR-19a-3p; hsa-miR-132-3p
Pathways (KEGG)	Prolactin signaling pathway	over-represented	0.249176	0.566016	0.566016	1.88916	3	hsa-miR-125a-5p; hsa-miR-19a-3p; hsa-miR-132-3p
Pathways (KEGG)	Cytosolic DNA-sensing pathway	over-represented	0.253048	0.566016	0.566016	0.986602	2	hsa-miR-125a-5p; hsa-miR-19a-3p
Pathways (KEGG)	Parathyroid hormone synthesis, secretion and action	over-represented	0.255016	0.566016	0.566016	1.90378	3	hsa-miR-125a-5p; hsa-miR-19a-3p; hsa-miR-132-3p
Pathways (KEGG)	Natural killer cell mediated cytotoxicity	over-represented	0.25649	0.566016	0.566016	1.90743	3	hsa-miR-125a-5p; hsa-miR-19a-3p; hsa-miR-132-3p
Pathways (KEGG)	Central carbon metabolism in cancer	over-represented	0.259455	0.566016	0.566016	1.91474	3	hsa-miR-125a-5p; hsa-miR-19a-3p; hsa-miR-132-3p
Pathways (KEGG)	Progesterone-mediated oocyte maturation	over-represented	0.259455	0.566016	0.566016	1.91474	3	hsa-miR-125a-5p; hsa-miR-19a-3p; hsa-miR-132-3p
Pathways (KEGG)	Th17 cell differentiation	over-represented	0.259455	0.566016	0.566016	1.91474	3	hsa-miR-125a-5p; hsa-miR-19a-3p; hsa-miR-132-3p
Pathways (KEGG)	Chagas disease American trypanosomiasis	over-represented	0.262443	0.566016	0.566016	1.92205	3	hsa-miR-125a-5p; hsa-miR-19a-3p; hsa-miR-132-3p
Pathways (KEGG)	N-Glycan biosynthesis	over-represented	0.262789	0.566016	0.566016	1.00853	2	hsa-miR-125a-5p; hsa-miR-19a-3p
Pathways (KEGG)	Fc gamma R-mediated phagocytosis	over-represented	0.263946	0.566016	0.566016	1.9257	3	hsa-miR-125a-5p; hsa-miR-19a-3p; hsa-miR-132-3p
Pathways (KEGG)	Bladder cancer	over-represented	0.265454	0.566016	0.566016	1.92935	3	hsa-miR-125a-5p; hsa-miR-19a-3p; hsa-miR-132-3p
Pathways (KEGG)	Neuroactive ligand-receptor interaction	over-represented	0.266968	0.566016	0.566016	1.93301	3	hsa-miR-125a-5p; hsa-miR-19a-3p; hsa-miR-132-3p
Pathways (KEGG)	Choline metabolism in cancer	over-represented	0.270013	0.566016	0.566016	1.94032	3	hsa-miR-125a-5p; hsa-miR-19a-3p; hsa-miR-132-3p
Pathways (KEGG)	Melanogenesis	over-represented	0.271545	0.566016	0.566016	1.94397	3	hsa-miR-125a-5p; hsa-miR-19a-3p; hsa-miR-132-3p
Pathways (KEGG)	PD-L1 expression and PD-1 checkpoint pathway in cancer	over-represented	0.271545	0.566016	0.566016	1.94397	3	hsa-miR-125a-5p; hsa-miR-19a-3p; hsa-miR-132-3p
Pathways (KEGG)	Dopaminergic synapse	over-represented	0.273082	0.566016	0.566016	1.94762	3	hsa-miR-125a-5p; hsa-miR-19a-3p; hsa-miR-132-3p
Pathways (KEGG)	Phagosome	over-represented	0.274624	0.566016	0.566016	1.95128	3	hsa-miR-125a-5p; hsa-miR-19a-3p; hsa-miR-132-3p
Pathways (KEGG)	Pyruvate metabolism	over-represented	0.279256	0.566016	0.566016	1.04507	2	hsa-miR-125a-5p; hsa-miR-19a-3p
Pathways (KEGG)	Non-alcoholic fatty liver disease NAFLD	over-represented	0.279288	0.566016	0.566016	1.96224	3	hsa-miR-125a-5p; hsa-miR-19a-3p; hsa-miR-132-3p
Pathways (KEGG)	C-type lectin receptor signaling pathway	over-represented	0.280854	0.566016	0.566016	1.9659	3	hsa-miR-125a-5p; hsa-miR-19a-3p; hsa-miR-132-3p
Pathways (KEGG)	Leukocyte transendothelial migration	over-represented	0.282426	0.566016	0.566016	1.96955	3	hsa-miR-125a-5p; hsa-miR-19a-3p; hsa-miR-132-3p
Pathways (KEGG)	TNF signaling pathway	over-represented	0.282426	0.566016	0.566016	1.96955	3	hsa-miR-125a-5p; hsa-miR-19a-3p; hsa-miR-132-3p
Pathways (KEGG)	Adherens junction	over-represented	0.284004	0.566016	0.566016	1.9732	3	hsa-miR-125a-5p; hsa-miR-19a-3p; hsa-miR-132-3p
Pathways (KEGG)	Ubiquitin mediated proteolysis	over-represented	0.285587	0.566016	0.566016	1.97686	3	hsa-miR-125a-5p; hsa-miR-19a-3p; hsa-miR-132-3p
Pathways (KEGG)	Synaptic vesicle cycle	over-represented	0.289267	0.566016	0.566016	1.06699	2	hsa-miR-19a-3p; hsa-miR-132-3p
Pathways (KEGG)	Insulin resistance	over-represented	0.290374	0.566016	0.566016	1.98782	3	hsa-miR-125a-5p; hsa-miR-19a-3p; hsa-miR-132-3p
Pathways (KEGG)	Spliceosome	over-represented	0.291981	0.566016	0.566016	1.99147	3	hsa-miR-125a-5p; hsa-miR-19a-3p; hsa-miR-132-3p
Pathways (KEGG)	Endometrial cancer	over-represented	0.293594	0.566016	0.566016	1.99513	3	hsa-miR-125a-5p; hsa-miR-19a-3p; hsa-miR-132-3p
Pathways (KEGG)	TGF-beta signaling pathway	over-represented	0.296838	0.566016	0.566016	2.00244	3	hsa-miR-125a-5p; hsa-miR-19a-3p; hsa-miR-132-3p
Pathways (KEGG)	Pyrimidine metabolism	over-represented	0.297681	0.566016	0.566016	1.08526	2	hsa-miR-125a-5p; hsa-miR-19a-3p
Pathways (KEGG)	Longevity regulating pathway	over-represented	0.301749	0.566016	0.566016	2.0134	3	hsa-miR-125a-5p; hsa-miR-19a-3p; hsa-miR-132-3p
Pathways (KEGG)	Toxoplasmosis	over-represented	0.301749	0.566016	0.566016	2.0134	3	hsa-miR-125a-5p; hsa-miR-19a-3p; hsa-miR-132-3p
Pathways (KEGG)	RNA transport	over-represented	0.303398	0.566016	0.566016	2.01705	3	hsa-miR-125a-5p; hsa-miR-19a-3p; hsa-miR-132-3p
Pathways (KEGG)	Phospholipase D signaling pathway	over-represented	0.305053	0.566016	0.566016	2.02071	3	hsa-miR-125a-5p; hsa-miR-19a-3p; hsa-miR-132-3p
Pathways (KEGG)	Calcium signaling pathway	over-represented	0.306714	0.566016	0.566016	2.02436	3	hsa-miR-125a-5p; hsa-miR-19a-3p; hsa-miR-132-3p
Pathways (KEGG)	Osteoclast differentiation	over-represented	0.306714	0.566016	0.566016	2.02436	3	hsa-miR-125a-5p; hsa-miR-19a-3p; hsa-miR-132-3p
Pathways (KEGG)	Platelet activation	over-represented	0.306714	0.566016	0.566016	2.02436	3	hsa-miR-125a-5p; hsa-miR-19a-3p; hsa-miR-132-3p
Pathways (KEGG)	Renal cell carcinoma	over-represented	0.306714	0.566016	0.566016	2.02436	3	hsa-miR-125a-5p; hsa-miR-19a-3p; hsa-miR-132-3p
Pathways (KEGG)	T cell receptor signaling pathway	over-represented	0.308381	0.566016	0.566016	2.02801	3	hsa-miR-125a-5p; hsa-miR-19a-3p; hsa-miR-132-3p
Pathways (KEGG)	Alzheimer disease	over-represented	0.313418	0.571135	0.571135	2.03898	3	hsa-miR-125a-5p; hsa-miR-19a-3p; hsa-miR-132-3p
Pathways (KEGG)	Necroptosis	over-represented	0.315109	0.571135	0.571135	2.04263	3	hsa-miR-125a-5p; hsa-miR-19a-3p; hsa-miR-132-3p
Pathways (KEGG)	Oocyte meiosis	over-represented	0.320218	0.571659	0.571659	2.05359	3	hsa-miR-125a-5p; hsa-miR-19a-3p; hsa-miR-132-3p
Pathways (KEGG)	Estrogen signaling pathway	over-represented	0.321934	0.571659	0.571659	2.05725	3	hsa-miR-125a-5p; hsa-miR-19a-3p; hsa-miR-132-3p
Pathways (KEGG)	Cholesterol metabolism	over-represented	0.323283	0.571659	0.571659	1.14007	2	hsa-miR-19a-3p; hsa-miR-132-3p
Pathways (KEGG)	Bile secretion	over-represented	0.328464	0.574509	0.574509	1.15104	2	hsa-miR-19a-3p; hsa-miR-132-3p
Pathways (KEGG)	NOD-like receptor signaling pathway	over-represented	0.328857	0.574509	0.574509	2.07186	3	hsa-miR-125a-5p; hsa-miR-19a-3p; hsa-miR-132-3p
Pathways (KEGG)	Adrenergic signaling in cardiomyocytes	over-represented	0.332355	0.577143	0.577143	2.07917	3	hsa-miR-125a-5p; hsa-miR-19a-3p; hsa-miR-132-3p
Pathways (KEGG)	Cytokine-cytokine receptor interaction	over-represented	0.335879	0.578524	0.578524	2.08648	3	hsa-miR-125a-5p; hsa-miR-19a-3p; hsa-miR-132-3p
Pathways (KEGG)	Viral protein interaction with cytokine and cytokine receptor	over-represented	0.33714	0.578524	0.578524	1.16931	2	hsa-miR-125a-5p; hsa-miR-19a-3p
Pathways (KEGG)	Relaxin signaling pathway	over-represented	0.339427	0.579022	0.579023	2.09379	3	hsa-miR-125a-5p; hsa-miR-19a-3p; hsa-miR-132-3p
Pathways (KEGG)	Growth hormone synthesis, secretion and action	over-represented	0.346597	0.587796	0.587796	2.1084	3	hsa-miR-125a-5p; hsa-miR-19a-3p; hsa-miR-132-3p
Pathways (KEGG)	AMPK signaling pathway	over-represented	0.357542	0.588237	0.588237	2.13033	3	hsa-miR-125a-5p; hsa-miR-19a-3p; hsa-miR-132-3p
Pathways (KEGG)	ErbB signaling pathway	over-represented	0.357542	0.588237	0.588237	2.13033	3	hsa-miR-125a-5p; hsa-miR-19a-3p; hsa-miR-132-3p
Pathways (KEGG)	Non-small cell lung cancer	over-represented	0.357542	0.588237	0.588237	2.13033	3	hsa-miR-125a-5p; hsa-miR-19a-3p; hsa-miR-132-3p
Pathways (KEGG)	AGE-RAGE signaling pathway in diabetic complications	over-represented	0.359388	0.588237	0.588237	2.13398	3	hsa-miR-125a-5p; hsa-miR-19a-3p; hsa-miR-132-3p
Pathways (KEGG)	Tuberculosis	over-represented	0.359388	0.588237	0.588237	2.13398	3	hsa-miR-125a-5p; hsa-miR-19a-3p; hsa-miR-132-3p
Pathways (KEGG)	Alcoholism	over-represented	0.36124	0.588237	0.588237	2.13764	3	hsa-miR-125a-5p; hsa-miR-19a-3p; hsa-miR-132-3p
Pathways (KEGG)	Sphingolipid signaling pathway	over-represented	0.36124	0.588237	0.588237	2.13764	3	hsa-miR-125a-5p; hsa-miR-19a-3p; hsa-miR-132-3p
Pathways (KEGG)	cGMP-PKG signaling pathway	over-represented	0.363099	0.588237	0.588237	2.14129	3	hsa-miR-125a-5p; hsa-miR-19a-3p; hsa-miR-132-3p
Pathways (KEGG)	Pancreatic cancer	over-represented	0.370599	0.588237	0.588237	2.15591	3	hsa-miR-125a-5p; hsa-miR-19a-3p; hsa-miR-132-3p
Pathways (KEGG)	Fluid shear stress and atherosclerosis	over-represented	0.37629	0.588237	0.588237	2.16687	3	hsa-miR-125a-5p; hsa-miR-19a-3p; hsa-miR-132-3p
Pathways (KEGG)	Huntington disease	over-represented	0.37629	0.588237	0.588237	2.16687	3	hsa-miR-125a-5p; hsa-miR-19a-3p; hsa-miR-132-3p
Pathways (KEGG)	Influenza A	over-represented	0.3782	0.588237	0.588237	2.17052	3	hsa-miR-125a-5p; hsa-miR-19a-3p; hsa-miR-132-3p
Pathways (KEGG)	HIF-1 signaling pathway	over-represented	0.38204	0.588237	0.588237	2.17783	3	hsa-miR-125a-5p; hsa-miR-19a-3p; hsa-miR-132-3p
Pathways (KEGG)	Tight junction	over-represented	0.387848	0.588237	0.588237	2.18879	3	hsa-miR-125a-5p; hsa-miR-19a-3p; hsa-miR-132-3p
Pathways (KEGG)	Olfactory transduction	over-represented	0.388344	0.588237	0.588237	1.27527	2	hsa-miR-19a-3p; hsa-miR-132-3p
Pathways (KEGG)	Apelin signaling pathway	over-represented	0.389797	0.588237	0.588237	2.19245	3	hsa-miR-125a-5p; hsa-miR-19a-3p; hsa-miR-132-3p
Pathways (KEGG)	Chemokine signaling pathway	over-represented	0.391752	0.588237	0.588237	2.1961	3	hsa-miR-125a-5p; hsa-miR-19a-3p; hsa-miR-132-3p
Pathways (KEGG)	Melanoma	over-represented	0.391752	0.588237	0.588237	2.1961	3	hsa-miR-125a-5p; hsa-miR-19a-3p; hsa-miR-132-3p
Pathways (KEGG)	Small cell lung cancer	over-represented	0.391752	0.588237	0.588237	2.1961	3	hsa-miR-125a-5p; hsa-miR-19a-3p; hsa-miR-132-3p
Pathways (KEGG)	Protein processing in endoplasmic reticulum	over-represented	0.395683	0.588237	0.588237	2.20341	3	hsa-miR-125a-5p; hsa-miR-19a-3p; hsa-miR-132-3p
Pathways (KEGG)	Insulin signaling pathway	over-represented	0.39964	0.588237	0.588237	2.21072	3	hsa-miR-125a-5p; hsa-miR-19a-3p; hsa-miR-132-3p
Pathways (KEGG)	Renin secretion	over-represented	0.400892	0.588237	0.588237	1.30085	2	hsa-miR-125a-5p; hsa-miR-19a-3p
Pathways (KEGG)	Thyroid hormone synthesis	over-represented	0.400892	0.588237	0.588237	1.30085	2	hsa-miR-125a-5p; hsa-miR-19a-3p
Pathways (KEGG)	Wnt signaling pathway	over-represented	0.403623	0.588237	0.588237	2.21803	3	hsa-miR-125a-5p; hsa-miR-19a-3p; hsa-miR-132-3p
Pathways (KEGG)	Colorectal cancer	over-represented	0.405624	0.588237	0.588237	2.22168	3	hsa-miR-125a-5p; hsa-miR-19a-3p; hsa-miR-132-3p
Pathways (KEGG)	Axon guidance	over-represented	0.407632	0.588237	0.588237	2.22533	3	hsa-miR-125a-5p; hsa-miR-19a-3p; hsa-miR-132-3p
Pathways (KEGG)	Vibrio cholerae infection	over-represented	0.413498	0.588237	0.588237	1.32643	2	hsa-miR-19a-3p; hsa-miR-132-3p
Pathways (KEGG)	Neurotrophin signaling pathway	over-represented	0.415731	0.588237	0.588237	2.23995	3	hsa-miR-125a-5p; hsa-miR-19a-3p; hsa-miR-132-3p
Pathways (KEGG)	Thermogenesis	over-represented	0.415731	0.588237	0.588237	2.23995	3	hsa-miR-125a-5p; hsa-miR-19a-3p; hsa-miR-132-3p
Pathways (KEGG)	Yersinia infection	over-represented	0.415731	0.588237	0.588237	2.23995	3	hsa-miR-125a-5p; hsa-miR-19a-3p; hsa-miR-132-3p
Pathways (KEGG)	Autophagy - animal	over-represented	0.41982	0.588237	0.588237	2.24726	3	hsa-miR-125a-5p; hsa-miR-19a-3p; hsa-miR-132-3p
Pathways (KEGG)	p53 signaling pathway	over-represented	0.41982	0.588237	0.588237	2.24726	3	hsa-miR-125a-5p; hsa-miR-19a-3p; hsa-miR-132-3p
Pathways (KEGG)	RIG-I-like receptor signaling pathway	over-represented	0.420725	0.588237	0.588237	1.34105	2	hsa-miR-125a-5p; hsa-miR-19a-3p
Pathways (KEGG)	JAK-STAT signaling pathway	over-represented	0.423936	0.588237	0.588237	2.25457	3	hsa-miR-125a-5p; hsa-miR-19a-3p; hsa-miR-132-3p
Pathways (KEGG)	Measles	over-represented	0.423936	0.588237	0.588237	2.25457	3	hsa-miR-125a-5p; hsa-miR-19a-3p; hsa-miR-132-3p
Pathways (KEGG)	Chronic myeloid leukemia	over-represented	0.426004	0.588291	0.588291	2.25822	3	hsa-miR-125a-5p; hsa-miR-19a-3p; hsa-miR-132-3p
Pathways (KEGG)	Amyotrophic lateral sclerosis ALS	over-represented	0.431594	0.591283	0.591283	1.36297	2	hsa-miR-125a-5p; hsa-miR-19a-3p
Pathways (KEGG)	Oxytocin signaling pathway	over-represented	0.432248	0.591283	0.591283	2.26918	3	hsa-miR-125a-5p; hsa-miR-19a-3p; hsa-miR-132-3p
Pathways (KEGG)	Pancreatic secretion	over-represented	0.435223	0.592557	0.592557	1.37028	2	hsa-miR-19a-3p; hsa-miR-132-3p
Pathways (KEGG)	Glioma	over-represented	0.438553	0.594301	0.594301	2.28015	3	hsa-miR-125a-5p; hsa-miR-19a-3p; hsa-miR-132-3p
Pathways (KEGG)	Signaling pathways regulating pluripotency of stem cells	over-represented	0.440668	0.594389	0.594389	2.2838	3	hsa-miR-125a-5p; hsa-miR-19a-3p; hsa-miR-132-3p
Pathways (KEGG)	Thyroid hormone signaling pathway	over-represented	0.447055	0.597798	0.597798	2.29476	3	hsa-miR-125a-5p; hsa-miR-19a-3p; hsa-miR-132-3p
Pathways (KEGG)	mTOR signaling pathway	over-represented	0.451346	0.597798	0.597798	2.30207	3	hsa-miR-125a-5p; hsa-miR-19a-3p; hsa-miR-132-3p
Pathways (KEGG)	Cushing syndrome	over-represented	0.453502	0.597798	0.597798	2.30572	3	hsa-miR-125a-5p; hsa-miR-19a-3p; hsa-miR-132-3p
Pathways (KEGG)	GABAergic synapse	over-represented	0.458883	0.600917	0.600917	1.41778	2	hsa-miR-19a-3p; hsa-miR-132-3p
Pathways (KEGG)	Apoptosis	over-represented	0.460012	0.600917	0.600917	2.31669	3	hsa-miR-125a-5p; hsa-miR-19a-3p; hsa-miR-132-3p
Pathways (KEGG)	Hippo signaling pathway	over-represented	0.464386	0.60391	0.60391	2.324	3	hsa-miR-125a-5p; hsa-miR-19a-3p; hsa-miR-132-3p
Pathways (KEGG)	Pathogenic Escherichia coli infection	over-represented	0.477675	0.61567	0.61567	2.34592	3	hsa-miR-125a-5p; hsa-miR-19a-3p; hsa-miR-132-3p
Pathways (KEGG)	Prostate cancer	over-represented	0.486673	0.619014	0.619014	2.36054	3	hsa-miR-125a-5p; hsa-miR-19a-3p; hsa-miR-132-3p
Pathways (KEGG)	cAMP signaling pathway	over-represented	0.486673	0.619014	0.619014	2.36054	3	hsa-miR-125a-5p; hsa-miR-19a-3p; hsa-miR-132-3p
Pathways (KEGG)	Cell cycle	over-represented	0.48894	0.619182	0.619182	2.36419	3	hsa-miR-125a-5p; hsa-miR-19a-3p; hsa-miR-132-3p
Pathways (KEGG)	Morphine addiction	over-represented	0.500915	0.623619	0.623619	1.50183	2	hsa-miR-19a-3p; hsa-miR-132-3p
Pathways (KEGG)	RNA degradation	over-represented	0.500915	0.623619	0.623619	1.50183	2	hsa-miR-125a-5p; hsa-miR-19a-3p
Pathways (KEGG)	Regulation of actin cytoskeleton	over-represented	0.509662	0.623619	0.623619	2.39708	3	hsa-miR-125a-5p; hsa-miR-19a-3p; hsa-miR-132-3p
Pathways (KEGG)	Gastric cancer	over-represented	0.514345	0.623619	0.623619	2.40438	3	hsa-miR-125a-5p; hsa-miR-19a-3p; hsa-miR-132-3p
Pathways (KEGG)	Rap1 signaling pathway	over-represented	0.516697	0.623619	0.623619	2.40804	3	hsa-miR-125a-5p; hsa-miR-19a-3p; hsa-miR-132-3p
Pathways (KEGG)	Gastric acid secretion	over-represented	0.521031	0.623619	0.623619	1.54202	2	hsa-miR-19a-3p; hsa-miR-132-3p
Pathways (KEGG)	Focal adhesion	over-represented	0.526177	0.623619	0.623619	2.42266	3	hsa-miR-125a-5p; hsa-miR-19a-3p; hsa-miR-132-3p
Pathways (KEGG)	Hedgehog signaling pathway	over-represented	0.526513	0.623619	0.623619	1.55298	2	hsa-miR-125a-5p; hsa-miR-19a-3p
Pathways (KEGG)	Hepatitis C	over-represented	0.528565	0.623619	0.623619	2.42631	3	hsa-miR-125a-5p; hsa-miR-19a-3p; hsa-miR-132-3p
Pathways (KEGG)	Transcriptional misregulation in cancer	over-represented	0.535773	0.627424	0.627424	2.43727	3	hsa-miR-125a-5p; hsa-miR-19a-3p; hsa-miR-132-3p
Pathways (KEGG)	Human immunodeficiency virus 1 infection	over-represented	0.540614	0.627424	0.627424	2.44458	3	hsa-miR-125a-5p; hsa-miR-19a-3p; hsa-miR-132-3p
Pathways (KEGG)	Hepatitis B	over-represented	0.543046	0.627424	0.627424	2.44823	3	hsa-miR-125a-5p; hsa-miR-19a-3p; hsa-miR-132-3p
Pathways (KEGG)	Ras signaling pathway	over-represented	0.543046	0.627424	0.627424	2.44823	3	hsa-miR-125a-5p; hsa-miR-19a-3p; hsa-miR-132-3p
Pathways (KEGG)	Breast cancer	over-represented	0.547931	0.630556	0.630556	2.45554	3	hsa-miR-125a-5p; hsa-miR-19a-3p; hsa-miR-132-3p
Pathways (KEGG)	FoxO signaling pathway	over-represented	0.552845	0.631201	0.631201	2.46285	3	hsa-miR-125a-5p; hsa-miR-19a-3p; hsa-miR-132-3p
Pathways (KEGG)	Systemic lupus erythematosus	over-represented	0.562961	0.635248	0.635248	1.62607	2	hsa-miR-125a-5p; hsa-miR-19a-3p
Pathways (KEGG)	Endocytosis	over-represented	0.570276	0.63918	0.63918	2.48843	3	hsa-miR-125a-5p; hsa-miR-19a-3p; hsa-miR-132-3p
Pathways (KEGG)	Dilated cardiomyopathy DCM	over-represented	0.577466	0.63918	0.63918	1.6553	2	hsa-miR-125a-5p; hsa-miR-19a-3p
Pathways (KEGG)	Epstein-Barr virus infection	over-represented	0.580399	0.639984	0.639984	2.50305	3	hsa-miR-125a-5p; hsa-miR-19a-3p; hsa-miR-132-3p
Pathways (KEGG)	Hypertrophic cardiomyopathy HCM	over-represented	0.590109	0.64232	0.64232	1.68088	2	hsa-miR-125a-5p; hsa-miR-19a-3p
Pathways (KEGG)	Cellular senescence	over-represented	0.590641	0.64232	0.64232	2.51766	3	hsa-miR-125a-5p; hsa-miR-19a-3p; hsa-miR-132-3p
Pathways (KEGG)	Hepatocellular carcinoma	over-represented	0.59322	0.64232	0.64232	2.52132	3	hsa-miR-125a-5p; hsa-miR-19a-3p; hsa-miR-132-3p
Pathways (KEGG)	Circadian entrainment	over-represented	0.593712	0.64232	0.64232	1.68819	2	hsa-miR-19a-3p; hsa-miR-132-3p
Pathways (KEGG)	Kaposi sarcoma-associated herpesvirus infection	over-represented	0.595807	0.64232	0.64232	2.52497	3	hsa-miR-125a-5p; hsa-miR-19a-3p; hsa-miR-132-3p
Pathways (KEGG)	Shigellosis	over-represented	0.603612	0.648324	0.648324	2.53593	3	hsa-miR-125a-5p; hsa-miR-19a-3p; hsa-miR-132-3p
Pathways (KEGG)	Proteoglycans in cancer	over-represented	0.619426	0.657998	0.657998	2.55786	3	hsa-miR-125a-5p; hsa-miR-19a-3p; hsa-miR-132-3p
Pathways (KEGG)	Viral carcinogenesis	over-represented	0.635515	0.667751	0.667751	2.57978	3	hsa-miR-125a-5p; hsa-miR-19a-3p; hsa-miR-132-3p
Pathways (KEGG)	Human T-cell leukemia virus 1 infection	over-represented	0.638223	0.668176	0.668176	2.58343	3	hsa-miR-125a-5p; hsa-miR-19a-3p; hsa-miR-132-3p
Pathways (KEGG)	Human cytomegalovirus infection	over-represented	0.640939	0.668605	0.668605	2.58709	3	hsa-miR-125a-5p; hsa-miR-19a-3p; hsa-miR-132-3p
Pathways (KEGG)	MicroRNAs in cancer	over-represented	0.654633	0.678013	0.678013	2.60536	3	hsa-miR-125a-5p; hsa-miR-19a-3p; hsa-miR-132-3p
Pathways (KEGG)	MAPK signaling pathway	over-represented	0.668522	0.689934	0.689934	2.62363	3	hsa-miR-125a-5p; hsa-miR-19a-3p; hsa-miR-132-3p
Pathways (KEGG)	Human papillomavirus infection	over-represented	0.708452	0.720881	0.720881	2.67479	3	hsa-miR-125a-5p; hsa-miR-19a-3p; hsa-miR-132-3p
Pathways (KEGG)	PI3K-Akt signaling pathway	over-represented	0.746925	0.752112	0.752112	2.72229	3	hsa-miR-125a-5p; hsa-miR-19a-3p; hsa-miR-132-3p
Pathways (KEGG)	Herpes simplex virus 1 infection	over-represented	0.749941	0.752536	0.752536	2.72594	3	hsa-miR-125a-5p; hsa-miR-19a-3p; hsa-miR-132-3p
Pathways (KEGG)	Pathways in cancer	over-represented	0.844235	0.844235	0.844235	2.83557	3	hsa-miR-125a-5p; hsa-miR-19a-3p; hsa-miR-132-3p

## Sheet: DS-TB vs LTB 
Category	Subcategory	P-value	P-adjusted	Q-value	Expected	Observed	miRNAs/precursors	Note: None of pathways are significant
Pathways (KEGG)	Fatty acid elongation	0.050563	0.760654	0.760654	0.45067	2	hsa-miR-4516; hsa-miR-132-3p
Pathways (KEGG)	Graft-versus-host disease	0.0511126	0.760654	0.760654	0.453106	2	hsa-miR-4516; hsa-miR-132-3p
Pathways (KEGG)	Glycosaminoglycan biosynthesis - heparan sulfate heparin	0.0556163	0.760654	0.760654	0.472594	2	hsa-miR-4516; hsa-miR-132-3p
Pathways (KEGG)	Glutathione metabolism	0.0651941	0.760654	0.760654	0.511571	2	hsa-miR-4516; hsa-miR-132-3p
Pathways (KEGG)	Intestinal immune network for IgA production	0.0689819	0.760654	0.760654	0.526188	2	hsa-miR-4516; hsa-miR-132-3p
Pathways (KEGG)	Proteasome	0.0709159	0.760654	0.760654	0.533496	2	hsa-miR-4516; hsa-miR-132-3p
Pathways (KEGG)	ABC transporters	0.0722201	0.760654	0.760654	0.538368	2	hsa-miR-4516; hsa-miR-132-3p
Pathways (KEGG)	Basal transcription factors	0.0809869	0.760654	0.760654	0.570037	2	hsa-miR-4516; hsa-miR-132-3p
Pathways (KEGG)	Biosynthesis of unsaturated fatty acids	0.0859155	0.760654	0.760654	0.587089	2	hsa-miR-4516; hsa-miR-132-3p
Pathways (KEGG)	Fatty acid degradation	0.0859155	0.760654	0.760654	0.587089	2	hsa-miR-4516; hsa-miR-132-3p
Pathways (KEGG)	Arginine and proline metabolism	0.0866314	0.760654	0.760654	0.589525	2	hsa-miR-4516; hsa-miR-132-3p
Pathways (KEGG)	Hippo signaling pathway - multiple species	0.0873503	0.760654	0.760654	0.591961	2	hsa-miR-4516; hsa-miR-132-3p
Pathways (KEGG)	Drug metabolism - other enzymes	0.109492	0.760654	0.760654	0.662607	2	hsa-miR-4516; hsa-miR-132-3p
Pathways (KEGG)	Glycerolipid metabolism	0.135026	0.760654	0.760654	0.735688	2	hsa-miR-4516; hsa-miR-132-3p
Pathways (KEGG)	Inflammatory bowel disease IBD	0.145988	0.760654	0.760654	0.764921	2	hsa-miR-4516; hsa-miR-132-3p
Pathways (KEGG)	Bile secretion	0.146921	0.760654	0.760654	0.767357	2	hsa-miR-4516; hsa-miR-132-3p
Pathways (KEGG)	Protein digestion and absorption	0.153534	0.760654	0.760654	0.784409	2	hsa-miR-4516; hsa-miR-132-3p
Pathways (KEGG)	Ferroptosis	0.157378	0.760654	0.760654	0.794153	2	hsa-miR-4516; hsa-miR-132-3p
Pathways (KEGG)	Hematopoietic cell lineage	0.159318	0.760654	0.760654	0.799026	2	hsa-miR-4516; hsa-miR-132-3p
Pathways (KEGG)	Cysteine and methionine metabolism	0.16225	0.760654	0.760654	0.806334	2	hsa-miR-4516; hsa-miR-132-3p
Pathways (KEGG)	Aldosterone-regulated sodium reabsorption	0.163233	0.760654	0.760654	0.80877	2	hsa-miR-4516; hsa-miR-132-3p
Pathways (KEGG)	Rheumatoid arthritis	0.172217	0.760654	0.760654	0.830694	2	hsa-miR-4516; hsa-miR-132-3p
Pathways (KEGG)	Insulin secretion	0.176287	0.760654	0.760654	0.840438	2	hsa-miR-4516; hsa-miR-132-3p
Pathways (KEGG)	Glycolysis Gluconeogenesis	0.191973	0.760654	0.760654	0.876979	2	hsa-miR-4516; hsa-miR-132-3p
Pathways (KEGG)	Vibrio cholerae infection	0.19519	0.760654	0.760654	0.884287	2	hsa-miR-4516; hsa-miR-132-3p
Pathways (KEGG)	Ribosome biogenesis in eukaryotes	0.19735	0.760654	0.760654	0.88916	2	hsa-miR-4516; hsa-miR-132-3p
Pathways (KEGG)	Pancreatic secretion	0.208327	0.760654	0.760654	0.91352	2	hsa-miR-4516; hsa-miR-132-3p
Pathways (KEGG)	Peroxisome	0.210558	0.760654	0.760654	0.918392	2	hsa-miR-4516; hsa-miR-132-3p
Pathways (KEGG)	Inositol phosphate metabolism	0.226508	0.760654	0.760654	0.952497	2	hsa-miR-4516; hsa-miR-132-3p
Pathways (KEGG)	Cardiac muscle contraction	0.231173	0.760654	0.760654	0.962241	2	hsa-miR-4516; hsa-miR-132-3p
Pathways (KEGG)	Leishmaniasis	0.231173	0.760654	0.760654	0.962241	2	hsa-miR-4516; hsa-miR-132-3p
Pathways (KEGG)	Adipocytokine signaling pathway	0.232346	0.760654	0.760654	0.964677	2	hsa-miR-4516; hsa-miR-132-3p
Pathways (KEGG)	Antigen processing and presentation	0.240643	0.760654	0.760654	0.98173	2	hsa-miR-4516; hsa-miR-132-3p
Pathways (KEGG)	Epithelial cell signaling in Helicobacter pylori infection	0.24545	0.760654	0.760654	0.991474	2	hsa-miR-4516; hsa-miR-132-3p
Pathways (KEGG)	Basal cell carcinoma	0.247871	0.760654	0.760654	0.996346	2	hsa-miR-4516; hsa-miR-132-3p
Pathways (KEGG)	Viral myocarditis	0.247871	0.760654	0.760654	0.996346	2	hsa-miR-4516; hsa-miR-132-3p
Pathways (KEGG)	Morphine addiction	0.250305	0.760654	0.760654	1.00122	2	hsa-miR-4516; hsa-miR-132-3p
Pathways (KEGG)	Th1 and Th2 cell differentiation	0.256439	0.760654	0.760654	1.0134	2	hsa-miR-4516; hsa-miR-132-3p
Pathways (KEGG)	Lysosome	0.257675	0.760654	0.760654	1.01583	2	hsa-miR-4516; hsa-miR-132-3p
Pathways (KEGG)	Gastric acid secretion	0.263899	0.760654	0.760654	1.02801	2	hsa-miR-4516; hsa-miR-132-3p
Pathways (KEGG)	Salmonella infection	0.274011	0.760654	0.760654	1.0475	2	hsa-miR-4516; hsa-miR-132-3p
Pathways (KEGG)	mRNA surveillance pathway	0.280428	0.760654	0.760654	1.05968	2	hsa-miR-4516; hsa-miR-132-3p
Pathways (KEGG)	Inflammatory mediator regulation of TRP channels	0.281721	0.760654	0.760654	1.06212	2	hsa-miR-4516; hsa-miR-132-3p
Pathways (KEGG)	Pertussis	0.285615	0.760654	0.760654	1.06943	2	hsa-miR-4516; hsa-miR-132-3p
Pathways (KEGG)	VEGF signaling pathway	0.28692	0.760654	0.760654	1.07186	2	hsa-miR-4516; hsa-miR-132-3p
Pathways (KEGG)	Parkinson disease	0.288227	0.760654	0.760654	1.0743	2	hsa-miR-4516; hsa-miR-132-3p
Pathways (KEGG)	Cell adhesion molecules CAMs	0.296132	0.760654	0.760654	1.08892	2	hsa-miR-4516; hsa-miR-132-3p
Pathways (KEGG)	Mitophagy - animal	0.301462	0.760654	0.760654	1.09866	2	hsa-miR-4516; hsa-miR-132-3p
Pathways (KEGG)	Thyroid cancer	0.317736	0.760654	0.760654	1.12789	2	hsa-miR-4516; hsa-miR-132-3p
Pathways (KEGG)	IL-17 signaling pathway	0.32049	0.760654	0.760654	1.13276	2	hsa-miR-4516; hsa-miR-132-3p
Pathways (KEGG)	Toll-like receptor signaling pathway	0.328823	0.760654	0.760654	1.14738	2	hsa-miR-4516; hsa-miR-132-3p
Pathways (KEGG)	Acute myeloid leukemia	0.344378	0.760654	0.760654	1.17418	2	hsa-miR-4516; hsa-miR-132-3p
Pathways (KEGG)	Fc epsilon RI signaling pathway	0.34581	0.760654	0.760654	1.17661	2	hsa-miR-4516; hsa-miR-132-3p
Pathways (KEGG)	GnRH signaling pathway	0.350123	0.760654	0.760654	1.18392	2	hsa-miR-4516; hsa-miR-132-3p
Pathways (KEGG)	Phosphatidylinositol signaling system	0.351567	0.760654	0.760654	1.18636	2	hsa-miR-4516; hsa-miR-132-3p
Pathways (KEGG)	Retrograde endocannabinoid signaling	0.354464	0.760654	0.760654	1.19123	2	hsa-miR-4516; hsa-miR-132-3p
Pathways (KEGG)	B cell receptor signaling pathway	0.361757	0.760654	0.760654	1.20341	2	hsa-miR-4516; hsa-miR-132-3p
Pathways (KEGG)	Longevity regulating pathway - multiple species	0.363225	0.760654	0.760654	1.20585	2	hsa-miR-4516; hsa-miR-132-3p
Pathways (KEGG)	NF-kappa B signaling pathway	0.369125	0.760654	0.760654	1.21559	2	hsa-miR-4516; hsa-miR-132-3p
Pathways (KEGG)	Vascular smooth muscle contraction	0.382573	0.760654	0.760654	1.23752	2	hsa-miR-4516; hsa-miR-132-3p
Pathways (KEGG)	Glucagon signaling pathway	0.390149	0.760654	0.760654	1.2497	2	hsa-miR-4516; hsa-miR-132-3p
Pathways (KEGG)	Prolactin signaling pathway	0.396263	0.760654	0.760654	1.25944	2	hsa-miR-4516; hsa-miR-132-3p
Pathways (KEGG)	Parathyroid hormone synthesis, secretion and action	0.402424	0.760654	0.760654	1.26918	2	hsa-miR-4516; hsa-miR-132-3p
Pathways (KEGG)	Natural killer cell mediated cytotoxicity	0.403972	0.760654	0.760654	1.27162	2	hsa-miR-4516; hsa-miR-132-3p
Pathways (KEGG)	Central carbon metabolism in cancer	0.407076	0.760654	0.760654	1.27649	2	hsa-miR-4516; hsa-miR-132-3p
Pathways (KEGG)	Progesterone-mediated oocyte maturation	0.407076	0.760654	0.760654	1.27649	2	hsa-miR-4516; hsa-miR-132-3p
Pathways (KEGG)	Th17 cell differentiation	0.407076	0.760654	0.760654	1.27649	2	hsa-miR-4516; hsa-miR-132-3p
Pathways (KEGG)	Chagas disease American trypanosomiasis	0.410193	0.760654	0.760654	1.28136	2	hsa-miR-4516; hsa-miR-132-3p
Pathways (KEGG)	Fc gamma R-mediated phagocytosis	0.411755	0.760654	0.760654	1.2838	2	hsa-miR-4516; hsa-miR-132-3p
Pathways (KEGG)	Bladder cancer	0.413321	0.760654	0.760654	1.28624	2	hsa-miR-4516; hsa-miR-132-3p
Pathways (KEGG)	Neuroactive ligand-receptor interaction	0.41489	0.760654	0.760654	1.28867	2	hsa-miR-4516; hsa-miR-132-3p
Pathways (KEGG)	Choline metabolism in cancer	0.418036	0.760654	0.760654	1.29354	2	hsa-miR-4516; hsa-miR-132-3p
Pathways (KEGG)	Melanogenesis	0.419613	0.760654	0.760654	1.29598	2	hsa-miR-4516; hsa-miR-132-3p
Pathways (KEGG)	PD-L1 expression and PD-1 checkpoint pathway in cancer	0.419613	0.760654	0.760654	1.29598	2	hsa-miR-4516; hsa-miR-132-3p
Pathways (KEGG)	Dopaminergic synapse	0.421194	0.760654	0.760654	1.29842	2	hsa-miR-4516; hsa-miR-132-3p
Pathways (KEGG)	Phagosome	0.422777	0.760654	0.760654	1.30085	2	hsa-miR-4516; hsa-miR-132-3p
Pathways (KEGG)	C-type lectin receptor signaling pathway	0.429141	0.760654	0.760654	1.3106	2	hsa-miR-4516; hsa-miR-132-3p
Pathways (KEGG)	Leukocyte transendothelial migration	0.430739	0.760654	0.760654	1.31303	2	hsa-miR-4516; hsa-miR-132-3p
Pathways (KEGG)	TNF signaling pathway	0.430739	0.760654	0.760654	1.31303	2	hsa-miR-4516; hsa-miR-132-3p
Pathways (KEGG)	Adherens junction	0.43234	0.760654	0.760654	1.31547	2	hsa-miR-4516; hsa-miR-132-3p
Pathways (KEGG)	Ubiquitin mediated proteolysis	0.433944	0.760654	0.760654	1.3179	2	hsa-miR-4516; hsa-miR-132-3p
Pathways (KEGG)	Insulin resistance	0.438775	0.760654	0.760654	1.32521	2	hsa-miR-4516; hsa-miR-132-3p
Pathways (KEGG)	Spliceosome	0.440391	0.760654	0.760654	1.32765	2	hsa-miR-4516; hsa-miR-132-3p
Pathways (KEGG)	Endometrial cancer	0.44201	0.760654	0.760654	1.33009	2	hsa-miR-4516; hsa-miR-132-3p
Pathways (KEGG)	Longevity regulating pathway	0.45015	0.760654	0.760654	1.34227	2	hsa-miR-4516; hsa-miR-132-3p
Pathways (KEGG)	Toxoplasmosis	0.45015	0.760654	0.760654	1.34227	2	hsa-miR-4516; hsa-miR-132-3p
Pathways (KEGG)	RNA transport	0.451787	0.760654	0.760654	1.3447	2	hsa-miR-4516; hsa-miR-132-3p
Pathways (KEGG)	Osteoclast differentiation	0.45507	0.760654	0.760654	1.34957	2	hsa-miR-4516; hsa-miR-132-3p
Pathways (KEGG)	Platelet activation	0.45507	0.760654	0.760654	1.34957	2	hsa-miR-4516; hsa-miR-132-3p
Pathways (KEGG)	Renal cell carcinoma	0.45507	0.760654	0.760654	1.34957	2	hsa-miR-4516; hsa-miR-132-3p
Pathways (KEGG)	T cell receptor signaling pathway	0.456715	0.760654	0.760654	1.35201	2	hsa-miR-4516; hsa-miR-132-3p
Pathways (KEGG)	Necroptosis	0.463328	0.760654	0.760654	1.36175	2	hsa-miR-4516; hsa-miR-132-3p
Pathways (KEGG)	Oocyte meiosis	0.468319	0.760654	0.760654	1.36906	2	hsa-miR-4516; hsa-miR-132-3p
Pathways (KEGG)	Estrogen signaling pathway	0.469989	0.760654	0.760654	1.3715	2	hsa-miR-4516; hsa-miR-132-3p
Pathways (KEGG)	NOD-like receptor signaling pathway	0.476697	0.760654	0.760654	1.38124	2	hsa-miR-4516; hsa-miR-132-3p
Pathways (KEGG)	Adrenergic signaling in cardiomyocytes	0.480069	0.760654	0.760654	1.38611	2	hsa-miR-4516; hsa-miR-132-3p
Pathways (KEGG)	Cytokine-cytokine receptor interaction	0.483453	0.760654	0.760654	1.39099	2	hsa-miR-4516; hsa-miR-132-3p
Pathways (KEGG)	Relaxin signaling pathway	0.486848	0.760654	0.760654	1.39586	2	hsa-miR-4516; hsa-miR-132-3p
Pathways (KEGG)	Growth hormone synthesis, secretion and action	0.493675	0.760654	0.760654	1.4056	2	hsa-miR-4516; hsa-miR-132-3p
Pathways (KEGG)	ErbB signaling pathway	0.504005	0.760654	0.760654	1.42022	2	hsa-miR-4516; hsa-miR-132-3p
Pathways (KEGG)	Non-small cell lung cancer	0.504005	0.760654	0.760654	1.42022	2	hsa-miR-4516; hsa-miR-132-3p
Pathways (KEGG)	AGE-RAGE signaling pathway in diabetic complications	0.505737	0.760654	0.760654	1.42266	2	hsa-miR-4516; hsa-miR-132-3p
Pathways (KEGG)	Tuberculosis	0.505737	0.760654	0.760654	1.42266	2	hsa-miR-4516; hsa-miR-132-3p
Pathways (KEGG)	Sphingolipid signaling pathway	0.507472	0.760654	0.760654	1.42509	2	hsa-miR-4516; hsa-miR-132-3p
Pathways (KEGG)	Pancreatic cancer	0.516191	0.760654	0.760654	1.43727	2	hsa-miR-4516; hsa-miR-132-3p
Pathways (KEGG)	Fluid shear stress and atherosclerosis	0.521458	0.760654	0.760654	1.44458	2	hsa-miR-4516; hsa-miR-132-3p
Pathways (KEGG)	Huntington disease	0.521458	0.760654	0.760654	1.44458	2	hsa-miR-4516; hsa-miR-132-3p
Pathways (KEGG)	Influenza A	0.52322	0.760654	0.760654	1.44702	2	hsa-miR-4516; hsa-miR-132-3p
Pathways (KEGG)	HIF-1 signaling pathway	0.526752	0.760654	0.760654	1.45189	2	hsa-miR-4516; hsa-miR-132-3p
Pathways (KEGG)	Tight junction	0.532073	0.760654	0.760654	1.4592	2	hsa-miR-4516; hsa-miR-132-3p
Pathways (KEGG)	Chemokine signaling pathway	0.535635	0.760654	0.760654	1.46407	2	hsa-miR-4516; hsa-miR-132-3p
Pathways (KEGG)	Melanoma	0.535635	0.760654	0.760654	1.46407	2	hsa-miR-4516; hsa-miR-132-3p
Pathways (KEGG)	Small cell lung cancer	0.535635	0.760654	0.760654	1.46407	2	hsa-miR-4516; hsa-miR-132-3p
Pathways (KEGG)	Protein processing in endoplasmic reticulum	0.539209	0.760654	0.760654	1.46894	2	hsa-miR-4516; hsa-miR-132-3p
Pathways (KEGG)	Wnt signaling pathway	0.546392	0.760654	0.760654	1.47868	2	hsa-miR-4516; hsa-miR-132-3p
Pathways (KEGG)	Colorectal cancer	0.548195	0.760654	0.760654	1.48112	2	hsa-miR-4516; hsa-miR-132-3p
Pathways (KEGG)	Axon guidance	0.550001	0.760654	0.760654	1.48356	2	hsa-miR-4516; hsa-miR-132-3p
Pathways (KEGG)	Neurotrophin signaling pathway	0.557256	0.760654	0.760654	1.4933	2	hsa-miR-4516; hsa-miR-132-3p
Pathways (KEGG)	Thermogenesis	0.557256	0.760654	0.760654	1.4933	2	hsa-miR-4516; hsa-miR-132-3p
Pathways (KEGG)	Yersinia infection	0.557256	0.760654	0.760654	1.4933	2	hsa-miR-4516; hsa-miR-132-3p
Pathways (KEGG)	Autophagy - animal	0.560901	0.760654	0.760654	1.49817	2	hsa-miR-4516; hsa-miR-132-3p
Pathways (KEGG)	p53 signaling pathway	0.560901	0.760654	0.760654	1.49817	2	hsa-miR-4516; hsa-miR-132-3p
Pathways (KEGG)	JAK-STAT signaling pathway	0.564558	0.760654	0.760654	1.50305	2	hsa-miR-4516; hsa-miR-132-3p
Pathways (KEGG)	Measles	0.564558	0.760654	0.760654	1.50305	2	hsa-miR-4516; hsa-miR-132-3p
Pathways (KEGG)	Chronic myeloid leukemia	0.566391	0.760654	0.760654	1.50548	2	hsa-miR-4516; hsa-miR-132-3p
Pathways (KEGG)	Oxytocin signaling pathway	0.571908	0.760654	0.760654	1.51279	2	hsa-miR-4516; hsa-miR-132-3p
Pathways (KEGG)	Glioma	0.577452	0.760654	0.760654	1.5201	2	hsa-miR-4516; hsa-miR-132-3p
Pathways (KEGG)	Signaling pathways regulating pluripotency of stem cells	0.579305	0.760654	0.760654	1.52253	2	hsa-miR-4516; hsa-miR-132-3p
Pathways (KEGG)	Thyroid hormone signaling pathway	0.584885	0.760654	0.760654	1.52984	2	hsa-miR-4516; hsa-miR-132-3p
Pathways (KEGG)	mTOR signaling pathway	0.588619	0.760654	0.760654	1.53471	2	hsa-miR-4516; hsa-miR-132-3p
Pathways (KEGG)	Cushing syndrome	0.59049	0.760654	0.760654	1.53715	2	hsa-miR-4516; hsa-miR-132-3p
Pathways (KEGG)	Apoptosis	0.596123	0.760654	0.760654	1.54446	2	hsa-miR-4516; hsa-miR-132-3p
Pathways (KEGG)	Hippo signaling pathway	0.599893	0.760654	0.760654	1.54933	2	hsa-miR-4516; hsa-miR-132-3p
Pathways (KEGG)	Pathogenic Escherichia coli infection	0.611274	0.760654	0.760654	1.56395	2	hsa-miR-4516; hsa-miR-132-3p
Pathways (KEGG)	Prostate cancer	0.618921	0.760654	0.760654	1.57369	2	hsa-miR-4516; hsa-miR-132-3p
Pathways (KEGG)	cAMP signaling pathway	0.618921	0.760654	0.760654	1.57369	2	hsa-miR-4516; hsa-miR-132-3p
Pathways (KEGG)	Cell cycle	0.62084	0.760654	0.760654	1.57613	2	hsa-miR-4516; hsa-miR-132-3p
Pathways (KEGG)	Regulation of actin cytoskeleton	0.638246	0.760654	0.760654	1.59805	2	hsa-miR-4516; hsa-miR-132-3p
Pathways (KEGG)	Gastric cancer	0.642147	0.760654	0.760654	1.60292	2	hsa-miR-4516; hsa-miR-132-3p
Pathways (KEGG)	Rap1 signaling pathway	0.644101	0.760654	0.760654	1.60536	2	hsa-miR-4516; hsa-miR-132-3p
Pathways (KEGG)	Focal adhesion	0.65195	0.760654	0.760654	1.6151	2	hsa-miR-4516; hsa-miR-132-3p
Pathways (KEGG)	Hepatitis C	0.65392	0.760654	0.760654	1.61754	2	hsa-miR-4516; hsa-miR-132-3p
Pathways (KEGG)	Transcriptional misregulation in cancer	0.659847	0.760654	0.760654	1.62485	2	hsa-miR-4516; hsa-miR-132-3p
Pathways (KEGG)	Human immunodeficiency virus 1 infection	0.663813	0.760654	0.760654	1.62972	2	hsa-miR-4516; hsa-miR-132-3p
Pathways (KEGG)	Hepatitis B	0.6658	0.760654	0.760654	1.63216	2	hsa-miR-4516; hsa-miR-132-3p
Pathways (KEGG)	Ras signaling pathway	0.6658	0.760654	0.760654	1.63216	2	hsa-miR-4516; hsa-miR-132-3p
Pathways (KEGG)	Breast cancer	0.669784	0.760654	0.760654	1.63703	2	hsa-miR-4516; hsa-miR-132-3p
Pathways (KEGG)	FoxO signaling pathway	0.67378	0.760654	0.760654	1.6419	2	hsa-miR-4516; hsa-miR-132-3p
Pathways (KEGG)	Endocytosis	0.687858	0.760654	0.760654	1.65895	2	hsa-miR-4516; hsa-miR-132-3p
Pathways (KEGG)	Epstein-Barr virus infection	0.695969	0.760654	0.760654	1.6687	2	hsa-miR-4516; hsa-miR-132-3p
Pathways (KEGG)	Cellular senescence	0.704126	0.760654	0.760654	1.67844	2	hsa-miR-4516; hsa-miR-132-3p
Pathways (KEGG)	Hepatocellular carcinoma	0.706173	0.760654	0.760654	1.68088	2	hsa-miR-4516; hsa-miR-132-3p
Pathways (KEGG)	Kaposi sarcoma-associated herpesvirus infection	0.708223	0.760654	0.760654	1.68331	2	hsa-miR-4516; hsa-miR-132-3p
Pathways (KEGG)	Shigellosis	0.714391	0.760654	0.760654	1.69062	2	hsa-miR-4516; hsa-miR-132-3p
Pathways (KEGG)	Proteoglycans in cancer	0.726806	0.760654	0.760654	1.70524	2	hsa-miR-4516; hsa-miR-132-3p
Pathways (KEGG)	Viral carcinogenesis	0.739327	0.760654	0.760654	1.71985	2	hsa-miR-4516; hsa-miR-132-3p
Pathways (KEGG)	Human T-cell leukemia virus 1 infection	0.741425	0.760654	0.760654	1.72229	2	hsa-miR-4516; hsa-miR-132-3p
Pathways (KEGG)	Human cytomegalovirus infection	0.743525	0.760654	0.760654	1.72473	2	hsa-miR-4516; hsa-miR-132-3p
Pathways (KEGG)	MicroRNAs in cancer	0.754071	0.768462	0.768462	1.73691	2	hsa-miR-4516; hsa-miR-132-3p
Pathways (KEGG)	MAPK signaling pathway	0.764692	0.776322	0.776322	1.74909	2	hsa-miR-4516; hsa-miR-132-3p
Pathways (KEGG)	Human papillomavirus infection	0.794825	0.803857	0.803857	1.78319	2	hsa-miR-4516; hsa-miR-132-3p
Pathways (KEGG)	PI3K-Akt signaling pathway	0.823327	0.828643	0.828644	1.81486	2	hsa-miR-4516; hsa-miR-132-3p
Pathways (KEGG)	Herpes simplex virus 1 infection	0.82554	0.828643	0.828644	1.8173	2	hsa-miR-4516; hsa-miR-132-3p
Pathways (KEGG)	Pathways in cancer	0.893319	0.893319	0.893319	1.89038	2	hsa-miR-4516; hsa-miR-132-3p

## Sheet: DR-TB vs HC
Category	Subcategory	P-value	P-adjusted	Q-value	Expected	Observed	miRNAs/precursors
Pathways (KEGG)	Hematopoietic cell lineage	0.009992	0.70962	0.709621	1.99756	5	hsa-miR-199a-3p; hsa-miR-199b-3p; hsa-miR-1277-3p; hsa-miR-132-3p; hsa-miR-150-5p
Pathways (KEGG)	Biosynthesis of unsaturated fatty acids	0.0280092	0.70962	0.709621	1.46772	4	hsa-miR-199a-3p; hsa-miR-199b-3p; hsa-miR-132-3p; hsa-miR-150-5p
Pathways (KEGG)	Prion diseases	0.0381527	0.70962	0.709621	1.59562	4	hsa-miR-199a-3p; hsa-miR-1277-3p; hsa-miR-132-3p; hsa-miR-150-5p
Pathways (KEGG)	Cocaine addiction	0.0420329	0.70962	0.709621	1.63825	4	hsa-miR-199a-3p; hsa-miR-199b-3p; hsa-miR-132-3p; hsa-miR-150-5p
Pathways (KEGG)	Drug metabolism - other enzymes	0.0437761	0.70962	0.709621	1.65652	4	hsa-miR-199a-3p; hsa-miR-199b-3p; hsa-miR-132-3p; hsa-miR-150-5p
Pathways (KEGG)	Steroid hormone biosynthesis	0.0731652	0.70962	0.709621	1.09622	3	hsa-miR-199a-3p; hsa-miR-199b-3p; hsa-miR-132-3p
Pathways (KEGG)	Bile secretion	0.0744722	0.70962	0.709621	1.91839	4	hsa-miR-199a-3p; hsa-miR-199b-3p; hsa-miR-132-3p; hsa-miR-150-5p
Pathways (KEGG)	Cortisol synthesis and secretion	0.0761758	0.70962	0.709621	1.93057	4	hsa-miR-199a-3p; hsa-miR-199b-3p; hsa-miR-132-3p; hsa-miR-150-5p
Pathways (KEGG)	Fatty acid elongation	0.078615	0.70962	0.709621	1.12667	3	hsa-miR-199a-3p; hsa-miR-199b-3p; hsa-miR-132-3p
Pathways (KEGG)	Graft-versus-host disease	0.0797307	0.70962	0.709621	1.13276	3	hsa-miR-199a-3p; hsa-miR-199b-3p; hsa-miR-132-3p
Pathways (KEGG)	Protein digestion and absorption	0.080548	0.70962	0.709621	1.96102	4	hsa-miR-199a-3p; hsa-miR-199b-3p; hsa-miR-132-3p; hsa-miR-150-5p
Pathways (KEGG)	Regulation of lipolysis in adipocytes	0.0832499	0.70962	0.709621	1.97929	4	hsa-miR-199a-3p; hsa-miR-199b-3p; hsa-miR-132-3p; hsa-miR-150-5p
Pathways (KEGG)	Amino sugar and nucleotide sugar metabolism	0.0937864	0.70962	0.709621	1.20585	3	hsa-miR-199a-3p; hsa-miR-199b-3p; hsa-miR-150-5p
Pathways (KEGG)	Insulin secretion	0.102804	0.70962	0.709621	2.1011	4	hsa-miR-199a-3p; hsa-miR-199b-3p; hsa-miR-132-3p; hsa-miR-150-5p
Pathways (KEGG)	Glycolysis Gluconeogenesis	0.119283	0.70962	0.709621	2.19245	4	hsa-miR-199a-3p; hsa-miR-199b-3p; hsa-miR-132-3p; hsa-miR-150-5p
Pathways (KEGG)	Protein processing in endoplasmic reticulum	0.119914	0.70962	0.709621	3.67235	2	hsa-miR-132-3p; hsa-miR-150-5p
Pathways (KEGG)	Vibrio cholerae infection	0.12277	0.70962	0.709621	2.21072	4	hsa-miR-199a-3p; hsa-miR-199b-3p; hsa-miR-132-3p; hsa-miR-150-5p
Pathways (KEGG)	ECM-receptor interaction	0.12513	0.70962	0.709621	2.2229	4	hsa-miR-199a-3p; hsa-miR-199b-3p; hsa-miR-132-3p; hsa-miR-150-5p
Pathways (KEGG)	Amphetamine addiction	0.126321	0.70962	0.709621	2.22899	4	hsa-miR-199a-3p; hsa-miR-199b-3p; hsa-miR-132-3p; hsa-miR-150-5p
Pathways (KEGG)	Porphyrin and chlorophyll metabolism	0.128397	0.70962	0.709621	1.36419	3	hsa-miR-199a-3p; hsa-miR-199b-3p; hsa-miR-150-5p
Pathways (KEGG)	Pancreatic secretion	0.137366	0.70962	0.709621	2.2838	4	hsa-miR-199a-3p; hsa-miR-199b-3p; hsa-miR-132-3p; hsa-miR-150-5p
Pathways (KEGG)	Peroxisome	0.1399	0.70962	0.709621	2.29598	4	hsa-miR-199a-3p; hsa-miR-199b-3p; hsa-miR-132-3p; hsa-miR-150-5p
Pathways (KEGG)	Nucleotide excision repair	0.141664	0.70962	0.709621	1.419	3	hsa-miR-199a-3p; hsa-miR-132-3p; hsa-miR-150-5p
Pathways (KEGG)	Basal transcription factors	0.143178	0.70962	0.709621	1.42509	3	hsa-miR-199a-3p; hsa-miR-132-3p; hsa-miR-150-5p
Pathways (KEGG)	Valine, leucine and isoleucine degradation	0.143178	0.70962	0.709621	1.42509	3	hsa-miR-199a-3p; hsa-miR-199b-3p; hsa-miR-150-5p
Pathways (KEGG)	Vasopressin-regulated water reabsorption	0.143757	0.70962	0.709621	2.31425	4	hsa-miR-199a-3p; hsa-miR-199b-3p; hsa-miR-132-3p; hsa-miR-150-5p
Pathways (KEGG)	Hippo signaling pathway - multiple species	0.157153	0.70962	0.709621	1.4799	3	hsa-miR-199a-3p; hsa-miR-132-3p; hsa-miR-150-5p
Pathways (KEGG)	Arachidonic acid metabolism	0.160343	0.70962	0.709621	1.49208	3	hsa-miR-199a-3p; hsa-miR-132-3p; hsa-miR-150-5p
Pathways (KEGG)	Leishmaniasis	0.164032	0.70962	0.709621	2.4056	4	hsa-miR-199a-3p; hsa-miR-199b-3p; hsa-miR-132-3p; hsa-miR-150-5p
Pathways (KEGG)	Glycerophospholipid metabolism	0.171161	0.70962	0.709621	2.43605	4	hsa-miR-199a-3p; hsa-miR-199b-3p; hsa-miR-132-3p; hsa-miR-150-5p
Pathways (KEGG)	Glycosphingolipid biosynthesis - lacto and neolacto series	0.17534	0.70962	0.709621	0.779537	2	hsa-miR-199a-3p; hsa-miR-132-3p
Pathways (KEGG)	Mannose type O-glycan biosynthesis	0.17534	0.70962	0.709621	0.779537	2	hsa-miR-199a-3p; hsa-miR-132-3p
Pathways (KEGG)	Antigen processing and presentation	0.175527	0.70962	0.709621	2.45432	4	hsa-miR-199a-3p; hsa-miR-199b-3p; hsa-miR-132-3p; hsa-miR-150-5p
Pathways (KEGG)	Viral myocarditis	0.184461	0.70962	0.709621	2.49086	4	hsa-miR-199a-3p; hsa-miR-199b-3p; hsa-miR-132-3p; hsa-miR-150-5p
Pathways (KEGG)	Morphine addiction	0.187499	0.70962	0.709621	2.50305	4	hsa-miR-199a-3p; hsa-miR-199b-3p; hsa-miR-132-3p; hsa-miR-150-5p
Pathways (KEGG)	Amoebiasis	0.195223	0.70962	0.709621	2.5335	4	hsa-miR-199a-3p; hsa-miR-199b-3p; hsa-miR-132-3p; hsa-miR-150-5p
Pathways (KEGG)	Th1 and Th2 cell differentiation	0.195223	0.70962	0.709621	2.5335	4	hsa-miR-199a-3p; hsa-miR-1277-3p; hsa-miR-132-3p; hsa-miR-150-5p
Pathways (KEGG)	Lysosome	0.19679	0.70962	0.709621	2.53959	4	hsa-miR-199a-3p; hsa-miR-199b-3p; hsa-miR-132-3p; hsa-miR-150-5p
Pathways (KEGG)	Gastric acid secretion	0.204738	0.70962	0.709621	2.57004	4	hsa-miR-199a-3p; hsa-miR-199b-3p; hsa-miR-132-3p; hsa-miR-150-5p
Pathways (KEGG)	Long-term depression	0.20635	0.70962	0.709621	2.57613	4	hsa-miR-199a-3p; hsa-miR-199b-3p; hsa-miR-132-3p; hsa-miR-150-5p
Pathways (KEGG)	Aldosterone synthesis and secretion	0.216178	0.70962	0.709621	2.61267	4	hsa-miR-199a-3p; hsa-miR-199b-3p; hsa-miR-132-3p; hsa-miR-150-5p
Pathways (KEGG)	Oxidative phosphorylation	0.216178	0.70962	0.709621	2.61267	4	hsa-miR-199a-3p; hsa-miR-199b-3p; hsa-miR-132-3p; hsa-miR-150-5p
Pathways (KEGG)	Linoleic acid metabolism	0.217706	0.70962	0.709621	0.88916	2	hsa-miR-132-3p; hsa-miR-150-5p
Pathways (KEGG)	Ubiquitin mediated proteolysis	0.220846	0.70962	0.709621	3.29476	2	hsa-miR-132-3p; hsa-miR-150-5p
Pathways (KEGG)	Leukocyte transendothelial migration	0.224555	0.70962	0.709621	3.28258	2	hsa-miR-132-3p; hsa-miR-150-5p
Pathways (KEGG)	Purine metabolism	0.226272	0.70962	0.709621	2.64921	4	hsa-miR-199a-3p; hsa-miR-199b-3p; hsa-miR-132-3p; hsa-miR-150-5p
Pathways (KEGG)	mRNA surveillance pathway	0.226272	0.70962	0.709621	2.64921	4	hsa-miR-199a-3p; hsa-miR-199b-3p; hsa-miR-132-3p; hsa-miR-150-5p
Pathways (KEGG)	Inflammatory mediator regulation of TRP channels	0.22798	0.70962	0.709621	2.6553	4	hsa-miR-199a-3p; hsa-miR-199b-3p; hsa-miR-132-3p; hsa-miR-150-5p
Pathways (KEGG)	Pyruvate metabolism	0.232048	0.70962	0.709621	1.74178	3	hsa-miR-199a-3p; hsa-miR-199b-3p; hsa-miR-150-5p
Pathways (KEGG)	Sphingolipid metabolism	0.23964	0.70962	0.709621	1.76614	3	hsa-miR-199a-3p; hsa-miR-199b-3p; hsa-miR-150-5p
Pathways (KEGG)	alpha-Linolenic acid metabolism	0.242105	0.70962	0.709621	0.950061	2	hsa-miR-132-3p; hsa-miR-150-5p
Pathways (KEGG)	Neuroactive ligand-receptor interaction	0.243472	0.70962	0.709621	3.22168	2	hsa-miR-132-3p; hsa-miR-150-5p
Pathways (KEGG)	Endocrine and other factor-regulated calcium reabsorption	0.247328	0.70962	0.709621	1.7905	3	hsa-miR-199a-3p; hsa-miR-199b-3p; hsa-miR-150-5p
Pathways (KEGG)	Autoimmune thyroid disease	0.249522	0.70962	0.709621	0.968331	2	hsa-miR-199a-3p; hsa-miR-199b-3p
Pathways (KEGG)	Nicotinate and nicotinamide metabolism	0.252003	0.70962	0.709621	0.974421	2	hsa-miR-132-3p; hsa-miR-150-5p
Pathways (KEGG)	Pyrimidine metabolism	0.253155	0.70962	0.709621	1.80877	3	hsa-miR-199a-3p; hsa-miR-199b-3p; hsa-miR-150-5p
Pathways (KEGG)	Allograft rejection	0.26447	0.70962	0.709621	1.00487	2	hsa-miR-199a-3p; hsa-miR-199b-3p
Pathways (KEGG)	Glutamatergic synapse	0.269284	0.70962	0.709621	2.79537	4	hsa-miR-199a-3p; hsa-miR-199b-3p; hsa-miR-132-3p; hsa-miR-150-5p
Pathways (KEGG)	Circadian entrainment	0.274953	0.70962	0.709621	2.81364	4	hsa-miR-199a-3p; hsa-miR-199b-3p; hsa-miR-132-3p; hsa-miR-150-5p
Pathways (KEGG)	Gap junction	0.276857	0.70962	0.709621	2.81973	4	hsa-miR-199a-3p; hsa-miR-199b-3p; hsa-miR-132-3p; hsa-miR-150-5p
Pathways (KEGG)	Ovarian steroidogenesis	0.276969	0.70962	0.709621	1.88185	3	hsa-miR-199a-3p; hsa-miR-199b-3p; hsa-miR-132-3p
Pathways (KEGG)	IL-17 signaling pathway	0.280685	0.70962	0.709621	2.83191	4	hsa-miR-199a-3p; hsa-miR-199b-3p; hsa-miR-132-3p; hsa-miR-150-5p
Pathways (KEGG)	Cholesterol metabolism	0.283042	0.70962	0.709621	1.90012	3	hsa-miR-199a-3p; hsa-miR-132-3p; hsa-miR-150-5p
Pathways (KEGG)	Inflammatory bowel disease IBD	0.287117	0.70962	0.709621	1.9123	3	hsa-miR-1277-3p; hsa-miR-132-3p; hsa-miR-150-5p
Pathways (KEGG)	Toll-like receptor signaling pathway	0.292339	0.70962	0.709621	2.86845	4	hsa-miR-199a-3p; hsa-miR-199b-3p; hsa-miR-132-3p; hsa-miR-150-5p
Pathways (KEGG)	Fatty acid biosynthesis	0.294749	0.70962	0.709621	1.07795	2	hsa-miR-132-3p; hsa-miR-150-5p
Pathways (KEGG)	Tyrosine metabolism	0.297291	0.70962	0.709621	1.08404	2	hsa-miR-132-3p; hsa-miR-150-5p
Pathways (KEGG)	Type II diabetes mellitus	0.305692	0.70962	0.709621	1.96711	3	hsa-miR-199a-3p; hsa-miR-199b-3p; hsa-miR-132-3p
Pathways (KEGG)	Serotonergic synapse	0.308265	0.70962	0.709621	2.91717	4	hsa-miR-199a-3p; hsa-miR-199b-3p; hsa-miR-132-3p; hsa-miR-150-5p
Pathways (KEGG)	Phototransduction	0.310037	0.70962	0.709621	1.11449	2	hsa-miR-132-3p; hsa-miR-150-5p
Pathways (KEGG)	B cell receptor signaling pathway	0.314069	0.70962	0.709621	3.00853	2	hsa-miR-199a-3p; hsa-miR-132-3p
Pathways (KEGG)	Apoptosis	0.320268	0.70962	0.709621	3.86114	3	hsa-miR-199a-3p; hsa-miR-132-3p; hsa-miR-150-5p
Pathways (KEGG)	Cysteine and methionine metabolism	0.322515	0.70962	0.709621	2.01583	3	hsa-miR-1277-3p; hsa-miR-132-3p; hsa-miR-150-5p
Pathways (KEGG)	GnRH signaling pathway	0.322555	0.70962	0.709621	2.95981	4	hsa-miR-199a-3p; hsa-miR-199b-3p; hsa-miR-132-3p; hsa-miR-150-5p
Pathways (KEGG)	Aldosterone-regulated sodium reabsorption	0.324637	0.70962	0.709621	2.02192	3	hsa-miR-199a-3p; hsa-miR-132-3p; hsa-miR-150-5p
Pathways (KEGG)	Phosphatidylinositol signaling system	0.328894	0.70962	0.709621	2.9659	2	hsa-miR-132-3p; hsa-miR-150-5p
Pathways (KEGG)	Ribosome	0.335309	0.70962	0.709621	2.94762	2	hsa-miR-132-3p; hsa-miR-150-5p
Pathways (KEGG)	Glycosaminoglycan biosynthesis - heparan sulfate heparin	0.338232	0.70962	0.709621	1.18149	2	hsa-miR-132-3p; hsa-miR-150-5p
Pathways (KEGG)	Longevity regulating pathway - multiple species	0.341404	0.70962	0.709621	3.01462	4	hsa-miR-199a-3p; hsa-miR-199b-3p; hsa-miR-132-3p; hsa-miR-150-5p
Pathways (KEGG)	Rheumatoid arthritis	0.343916	0.70962	0.709621	2.07674	3	hsa-miR-199a-3p; hsa-miR-132-3p; hsa-miR-150-5p
Pathways (KEGG)	Salivary secretion	0.348243	0.70962	0.709621	2.08892	3	hsa-miR-199a-3p; hsa-miR-199b-3p; hsa-miR-150-5p
Pathways (KEGG)	NF-kappa B signaling pathway	0.349948	0.70962	0.709621	3.03898	4	hsa-miR-199a-3p; hsa-miR-199b-3p; hsa-miR-132-3p; hsa-miR-150-5p
Pathways (KEGG)	Type I diabetes mellitus	0.356242	0.70962	0.709621	1.22412	2	hsa-miR-199a-3p; hsa-miR-199b-3p
Pathways (KEGG)	Notch signaling pathway	0.361305	0.70962	0.709621	2.12546	3	hsa-miR-1277-3p; hsa-miR-132-3p; hsa-miR-150-5p
Pathways (KEGG)	Chemical carcinogenesis	0.361392	0.70962	0.709621	1.2363	2	hsa-miR-199a-3p; hsa-miR-132-3p
Pathways (KEGG)	Alanine, aspartate and glutamate metabolism	0.363968	0.70962	0.709621	1.24239	2	hsa-miR-199a-3p; hsa-miR-199b-3p
Pathways (KEGG)	Breast cancer	0.366398	0.70962	0.709621	4.09257	5	hsa-miR-199a-3p; hsa-miR-199b-3p; hsa-miR-1277-3p; hsa-miR-132-3p; hsa-miR-150-5p
Pathways (KEGG)	p53 signaling pathway	0.369119	0.70962	0.709621	3.74543	3	hsa-miR-199a-3p; hsa-miR-132-3p; hsa-miR-150-5p
Pathways (KEGG)	Vascular smooth muscle contraction	0.369537	0.70962	0.709621	3.09379	4	hsa-miR-199a-3p; hsa-miR-199b-3p; hsa-miR-132-3p; hsa-miR-150-5p
Pathways (KEGG)	Neurotrophin signaling pathway	0.374269	0.70962	0.709621	3.73325	3	hsa-miR-199a-3p; hsa-miR-132-3p; hsa-miR-150-5p
Pathways (KEGG)	Renin secretion	0.376694	0.70962	0.709621	2.16809	3	hsa-miR-199a-3p; hsa-miR-199b-3p; hsa-miR-150-5p
Pathways (KEGG)	Thyroid hormone synthesis	0.376694	0.70962	0.709621	2.16809	3	hsa-miR-199a-3p; hsa-miR-199b-3p; hsa-miR-150-5p
Pathways (KEGG)	Glucagon signaling pathway	0.380631	0.70962	0.709621	3.12424	4	hsa-miR-199a-3p; hsa-miR-199b-3p; hsa-miR-132-3p; hsa-miR-150-5p
Pathways (KEGG)	Lysine degradation	0.381118	0.70962	0.709621	2.18027	3	hsa-miR-199a-3p; hsa-miR-199b-3p; hsa-miR-150-5p
Pathways (KEGG)	Herpes simplex virus 1 infection	0.381351	0.70962	0.709621	4.54324	4	hsa-miR-199a-3p; hsa-miR-199b-3p; hsa-miR-132-3p; hsa-miR-150-5p
Pathways (KEGG)	Autophagy - other	0.384568	0.70962	0.709621	1.29111	2	hsa-miR-199a-3p; hsa-miR-150-5p
Pathways (KEGG)	Colorectal cancer	0.387141	0.70962	0.709621	3.7028	3	hsa-miR-199a-3p; hsa-miR-132-3p; hsa-miR-150-5p
Pathways (KEGG)	Endocytosis	0.391677	0.70962	0.709621	4.14738	5	hsa-miR-199a-3p; hsa-miR-199b-3p; hsa-miR-1277-3p; hsa-miR-132-3p; hsa-miR-150-5p
Pathways (KEGG)	Insulin signaling pathway	0.394858	0.70962	0.709621	3.68453	3	hsa-miR-199a-3p; hsa-miR-132-3p; hsa-miR-150-5p
Pathways (KEGG)	Intestinal immune network for IgA production	0.394858	0.70962	0.709621	1.31547	2	hsa-miR-132-3p; hsa-miR-150-5p
Pathways (KEGG)	Parathyroid hormone synthesis, secretion and action	0.398683	0.70962	0.709621	3.17296	4	hsa-miR-199a-3p; hsa-miR-199b-3p; hsa-miR-132-3p; hsa-miR-150-5p
Pathways (KEGG)	Natural killer cell mediated cytotoxicity	0.400965	0.70962	0.709621	3.17905	4	hsa-miR-199a-3p; hsa-miR-199b-3p; hsa-miR-132-3p; hsa-miR-150-5p
Pathways (KEGG)	Proteasome	0.402566	0.70962	0.709621	1.33374	2	hsa-miR-132-3p; hsa-miR-150-5p
Pathways (KEGG)	Dilated cardiomyopathy DCM	0.403397	0.70962	0.709621	2.75883	2	hsa-miR-199a-3p; hsa-miR-199b-3p
Pathways (KEGG)	Chemokine signaling pathway	0.405134	0.70962	0.709621	3.66017	3	hsa-miR-199a-3p; hsa-miR-132-3p; hsa-miR-150-5p
Pathways (KEGG)	Central carbon metabolism in cancer	0.405545	0.70962	0.709621	3.19123	4	hsa-miR-199a-3p; hsa-miR-199b-3p; hsa-miR-132-3p; hsa-miR-150-5p
Pathways (KEGG)	Th17 cell differentiation	0.405545	0.70962	0.709621	3.19123	4	hsa-miR-199a-3p; hsa-miR-1277-3p; hsa-miR-132-3p; hsa-miR-150-5p
Pathways (KEGG)	ABC transporters	0.4077	0.70962	0.709621	1.34592	2	hsa-miR-132-3p; hsa-miR-150-5p
Pathways (KEGG)	Apelin signaling pathway	0.4077	0.70962	0.709621	3.65408	3	hsa-miR-199a-3p; hsa-miR-132-3p; hsa-miR-150-5p
Pathways (KEGG)	Mitophagy - animal	0.407883	0.70962	0.709621	2.74665	2	hsa-miR-132-3p; hsa-miR-150-5p
Pathways (KEGG)	Chagas disease American trypanosomiasis	0.410147	0.70962	0.709621	3.20341	4	hsa-miR-199a-3p; hsa-miR-199b-3p; hsa-miR-132-3p; hsa-miR-150-5p
Pathways (KEGG)	Tight junction	0.410265	0.70962	0.709621	3.64799	3	hsa-miR-199a-3p; hsa-miR-132-3p; hsa-miR-150-5p
Pathways (KEGG)	Bladder cancer	0.414771	0.70962	0.709621	3.21559	4	hsa-miR-199a-3p; hsa-miR-199b-3p; hsa-miR-132-3p; hsa-miR-150-5p
Pathways (KEGG)	Influenza A	0.42307	0.70962	0.709621	3.61754	3	hsa-miR-199a-3p; hsa-miR-132-3p; hsa-miR-150-5p
Pathways (KEGG)	Melanogenesis	0.424081	0.70962	0.709621	3.23995	4	hsa-miR-199a-3p; hsa-miR-199b-3p; hsa-miR-132-3p; hsa-miR-150-5p
Pathways (KEGG)	Fluid shear stress and atherosclerosis	0.425626	0.70962	0.709621	3.61145	3	hsa-miR-199a-3p; hsa-miR-132-3p; hsa-miR-150-5p
Pathways (KEGG)	Dopaminergic synapse	0.426421	0.70962	0.709621	3.24604	4	hsa-miR-199a-3p; hsa-miR-199b-3p; hsa-miR-132-3p; hsa-miR-150-5p
Pathways (KEGG)	Homologous recombination	0.428181	0.70962	0.709621	1.39464	2	hsa-miR-132-3p; hsa-miR-150-5p
Pathways (KEGG)	Phagosome	0.428767	0.70962	0.709621	3.25213	4	hsa-miR-199a-3p; hsa-miR-199b-3p; hsa-miR-132-3p; hsa-miR-150-5p
Pathways (KEGG)	Parkinson disease	0.430431	0.70962	0.709621	2.68575	2	hsa-miR-132-3p; hsa-miR-150-5p
Pathways (KEGG)	RNA polymerase	0.435833	0.70962	0.709621	1.41291	2	hsa-miR-132-3p; hsa-miR-150-5p
Pathways (KEGG)	TNF signaling pathway	0.440569	0.70962	0.709621	3.28258	4	hsa-miR-199a-3p; hsa-miR-199b-3p; hsa-miR-132-3p; hsa-miR-150-5p
Pathways (KEGG)	cGMP-PKG signaling pathway	0.443468	0.70962	0.709621	3.56882	3	hsa-miR-199a-3p; hsa-miR-132-3p; hsa-miR-150-5p
Pathways (KEGG)	Tuberculosis	0.448546	0.70962	0.709621	3.55664	3	hsa-miR-199a-3p; hsa-miR-132-3p; hsa-miR-150-5p
Pathways (KEGG)	AMPK signaling pathway	0.451082	0.70962	0.709621	3.55055	3	hsa-miR-199a-3p; hsa-miR-132-3p; hsa-miR-150-5p
Pathways (KEGG)	Fanconi anemia pathway	0.451082	0.70962	0.709621	1.44945	2	hsa-miR-132-3p; hsa-miR-150-5p
Pathways (KEGG)	Insulin resistance	0.452491	0.70962	0.709621	3.31303	4	hsa-miR-199a-3p; hsa-miR-199b-3p; hsa-miR-132-3p; hsa-miR-150-5p
Pathways (KEGG)	Malaria	0.453616	0.70962	0.709621	1.45554	2	hsa-miR-199a-3p; hsa-miR-132-3p
Pathways (KEGG)	Spliceosome	0.454889	0.70962	0.709621	3.31912	4	hsa-miR-199a-3p; hsa-miR-199b-3p; hsa-miR-132-3p; hsa-miR-150-5p
Pathways (KEGG)	Fatty acid degradation	0.458675	0.70962	0.709621	1.46772	2	hsa-miR-132-3p; hsa-miR-150-5p
Pathways (KEGG)	Arginine and proline metabolism	0.461201	0.70962	0.709621	1.47381	2	hsa-miR-132-3p; hsa-miR-150-5p
Pathways (KEGG)	TGF-beta signaling pathway	0.462111	0.70962	0.709621	3.33739	4	hsa-miR-199a-3p; hsa-miR-199b-3p; hsa-miR-132-3p; hsa-miR-150-5p
Pathways (KEGG)	Adipocytokine signaling pathway	0.466832	0.70962	0.709621	2.41169	3	hsa-miR-199a-3p; hsa-miR-132-3p; hsa-miR-150-5p
Pathways (KEGG)	GnRH secretion	0.469116	0.70962	0.709621	2.41778	3	hsa-miR-199a-3p; hsa-miR-132-3p; hsa-miR-150-5p
Pathways (KEGG)	Longevity regulating pathway	0.469373	0.70962	0.709621	3.35566	4	hsa-miR-199a-3p; hsa-miR-199b-3p; hsa-miR-132-3p; hsa-miR-150-5p
Pathways (KEGG)	Toxoplasmosis	0.469373	0.70962	0.709621	3.35566	4	hsa-miR-199a-3p; hsa-miR-199b-3p; hsa-miR-132-3p; hsa-miR-150-5p
Pathways (KEGG)	RNA transport	0.471802	0.70962	0.709621	3.36175	4	hsa-miR-199a-3p; hsa-miR-199b-3p; hsa-miR-132-3p; hsa-miR-150-5p
Pathways (KEGG)	Phospholipase D signaling pathway	0.474236	0.70962	0.709621	3.36784	4	hsa-miR-199a-3p; hsa-miR-199b-3p; hsa-miR-132-3p; hsa-miR-150-5p
Pathways (KEGG)	Human cytomegalovirus infection	0.475996	0.70962	0.709621	4.31181	5	hsa-miR-199a-3p; hsa-miR-199b-3p; hsa-miR-1277-3p; hsa-miR-132-3p; hsa-miR-150-5p
Pathways (KEGG)	Calcium signaling pathway	0.476673	0.70962	0.709621	3.37393	4	hsa-miR-199a-3p; hsa-miR-199b-3p; hsa-miR-132-3p; hsa-miR-150-5p
Pathways (KEGG)	Osteoclast differentiation	0.476673	0.70962	0.709621	3.37393	4	hsa-miR-199a-3p; hsa-miR-199b-3p; hsa-miR-132-3p; hsa-miR-150-5p
Pathways (KEGG)	Platelet activation	0.476673	0.70962	0.709621	3.37393	4	hsa-miR-199a-3p; hsa-miR-199b-3p; hsa-miR-132-3p; hsa-miR-150-5p
Pathways (KEGG)	Renal cell carcinoma	0.476673	0.70962	0.709621	3.37393	4	hsa-miR-199a-3p; hsa-miR-199b-3p; hsa-miR-132-3p; hsa-miR-150-5p
Pathways (KEGG)	T cell receptor signaling pathway	0.479115	0.70962	0.709621	3.38002	4	hsa-miR-199a-3p; hsa-miR-199b-3p; hsa-miR-132-3p; hsa-miR-150-5p
Pathways (KEGG)	Cytokine-cytokine receptor interaction	0.481307	0.70962	0.709621	3.47747	3	hsa-miR-1277-3p; hsa-miR-132-3p; hsa-miR-150-5p
Pathways (KEGG)	SNARE interactions in vesicular transport	0.491287	0.70962	0.709621	1.54689	2	hsa-miR-132-3p; hsa-miR-150-5p
Pathways (KEGG)	Epithelial cell signaling in Helicobacter pylori infection	0.491988	0.70962	0.709621	2.47868	3	hsa-miR-199a-3p; hsa-miR-132-3p; hsa-miR-150-5p
Pathways (KEGG)	MicroRNAs in cancer	0.493091	0.70962	0.709621	4.34227	5	hsa-miR-199a-3p; hsa-miR-199b-3p; hsa-miR-1277-3p; hsa-miR-132-3p; hsa-miR-150-5p
Pathways (KEGG)	Estrogen signaling pathway	0.498788	0.70962	0.709621	3.42875	4	hsa-miR-199a-3p; hsa-miR-199b-3p; hsa-miR-132-3p; hsa-miR-150-5p
Pathways (KEGG)	Basal cell carcinoma	0.503434	0.70962	0.709621	2.49086	2	hsa-miR-132-3p; hsa-miR-150-5p
Pathways (KEGG)	Oocyte meiosis	0.503684	0.70962	0.709621	3.42266	3	hsa-miR-199a-3p; hsa-miR-132-3p; hsa-miR-150-5p
Pathways (KEGG)	NOD-like receptor signaling pathway	0.508713	0.70962	0.709621	3.45311	4	hsa-miR-199a-3p; hsa-miR-199b-3p; hsa-miR-132-3p; hsa-miR-150-5p
Pathways (KEGG)	MAPK signaling pathway	0.510675	0.70962	0.709621	4.37272	5	hsa-miR-199a-3p; hsa-miR-199b-3p; hsa-miR-1277-3p; hsa-miR-132-3p; hsa-miR-150-5p
Pathways (KEGG)	Necroptosis	0.511079	0.70962	0.709621	3.40438	3	hsa-miR-1277-3p; hsa-miR-132-3p; hsa-miR-150-5p
Pathways (KEGG)	Alzheimer disease	0.513537	0.70962	0.709621	3.39829	3	hsa-miR-199a-3p; hsa-miR-132-3p; hsa-miR-150-5p
Pathways (KEGG)	Carbohydrate digestion and absorption	0.513537	0.70962	0.709621	1.60171	2	hsa-miR-132-3p; hsa-miR-150-5p
Pathways (KEGG)	Adrenergic signaling in cardiomyocytes	0.513697	0.70962	0.709621	3.46529	4	hsa-miR-199a-3p; hsa-miR-199b-3p; hsa-miR-132-3p; hsa-miR-150-5p
Pathways (KEGG)	Complement and coagulation cascades	0.51599	0.70962	0.709621	1.6078	2	hsa-miR-132-3p; hsa-miR-150-5p
Pathways (KEGG)	Arrhythmogenic right ventricular cardiomyopathy ARVC	0.521741	0.70962	0.709621	2.44214	2	hsa-miR-199a-3p; hsa-miR-199b-3p
Pathways (KEGG)	Relaxin signaling pathway	0.523702	0.70962	0.709621	3.48965	4	hsa-miR-199a-3p; hsa-miR-199b-3p; hsa-miR-132-3p; hsa-miR-150-5p
Pathways (KEGG)	Human T-cell leukemia virus 1 infection	0.527366	0.70962	0.709621	4.30572	4	hsa-miR-199a-3p; hsa-miR-199b-3p; hsa-miR-132-3p; hsa-miR-150-5p
Pathways (KEGG)	Viral carcinogenesis	0.530709	0.70962	0.709621	4.29963	4	hsa-miR-199a-3p; hsa-miR-199b-3p; hsa-miR-132-3p; hsa-miR-150-5p
Pathways (KEGG)	Hedgehog signaling pathway	0.533168	0.70962	0.709621	2.58831	3	hsa-miR-199a-3p; hsa-miR-199b-3p; hsa-miR-150-5p
Pathways (KEGG)	Growth hormone synthesis, secretion and action	0.533755	0.70962	0.709621	3.51401	4	hsa-miR-199a-3p; hsa-miR-199b-3p; hsa-miR-132-3p; hsa-miR-150-5p
Pathways (KEGG)	Cardiac muscle contraction	0.535452	0.70962	0.709621	2.4056	2	hsa-miR-132-3p; hsa-miR-150-5p
Pathways (KEGG)	Legionellosis	0.535452	0.70962	0.709621	2.4056	2	hsa-miR-132-3p; hsa-miR-150-5p
Pathways (KEGG)	Endometrial cancer	0.542708	0.70962	0.709621	3.32521	3	hsa-miR-199a-3p; hsa-miR-132-3p; hsa-miR-150-5p
Pathways (KEGG)	Ether lipid metabolism	0.542708	0.70962	0.709621	1.67479	2	hsa-miR-132-3p; hsa-miR-150-5p
Pathways (KEGG)	Inositol phosphate metabolism	0.544576	0.70962	0.709621	2.38124	2	hsa-miR-132-3p; hsa-miR-150-5p
Pathways (KEGG)	Salmonella infection	0.544576	0.70962	0.709621	2.61876	3	hsa-miR-199a-3p; hsa-miR-132-3p; hsa-miR-150-5p
Pathways (KEGG)	ErbB signaling pathway	0.548918	0.70962	0.709621	3.55055	4	hsa-miR-199a-3p; hsa-miR-199b-3p; hsa-miR-132-3p; hsa-miR-150-5p
Pathways (KEGG)	Non-small cell lung cancer	0.548918	0.70962	0.709621	3.55055	4	hsa-miR-199a-3p; hsa-miR-199b-3p; hsa-miR-132-3p; hsa-miR-150-5p
Pathways (KEGG)	Proteoglycans in cancer	0.550369	0.70962	0.709621	4.26309	4	hsa-miR-199a-3p; hsa-miR-199b-3p; hsa-miR-132-3p; hsa-miR-150-5p
Pathways (KEGG)	GABAergic synapse	0.551408	0.70962	0.709621	2.36297	2	hsa-miR-132-3p; hsa-miR-150-5p
Pathways (KEGG)	AGE-RAGE signaling pathway in diabetic complications	0.551454	0.70962	0.709621	3.55664	4	hsa-miR-199a-3p; hsa-miR-199b-3p; hsa-miR-132-3p; hsa-miR-150-5p
Pathways (KEGG)	Alcoholism	0.553992	0.70962	0.709621	3.56273	4	hsa-miR-199a-3p; hsa-miR-199b-3p; hsa-miR-132-3p; hsa-miR-150-5p
Pathways (KEGG)	Sphingolipid signaling pathway	0.553992	0.70962	0.709621	3.56273	4	hsa-miR-199a-3p; hsa-miR-199b-3p; hsa-miR-132-3p; hsa-miR-150-5p
Pathways (KEGG)	Adherens junction	0.557056	0.70962	0.709621	3.28867	3	hsa-miR-199a-3p; hsa-miR-132-3p; hsa-miR-150-5p
Pathways (KEGG)	Apoptosis - multiple species	0.5605	0.70962	0.709621	2.33861	2	hsa-miR-132-3p; hsa-miR-150-5p
Pathways (KEGG)	C-type lectin receptor signaling pathway	0.561802	0.70962	0.709621	3.27649	3	hsa-miR-199a-3p; hsa-miR-132-3p; hsa-miR-150-5p
Pathways (KEGG)	Human papillomavirus infection	0.562593	0.70962	0.709621	4.45798	5	hsa-miR-199a-3p; hsa-miR-199b-3p; hsa-miR-1277-3p; hsa-miR-132-3p; hsa-miR-150-5p
Pathways (KEGG)	Non-alcoholic fatty liver disease NAFLD	0.564167	0.70962	0.709621	3.2704	3	hsa-miR-1277-3p; hsa-miR-132-3p; hsa-miR-150-5p
Pathways (KEGG)	Pertussis	0.565037	0.70962	0.709621	2.67357	3	hsa-miR-199a-3p; hsa-miR-132-3p; hsa-miR-150-5p
Pathways (KEGG)	Pancreatic cancer	0.566716	0.70962	0.709621	3.59318	4	hsa-miR-199a-3p; hsa-miR-199b-3p; hsa-miR-132-3p; hsa-miR-150-5p
Pathways (KEGG)	VEGF signaling pathway	0.567304	0.70962	0.709621	2.67966	3	hsa-miR-199a-3p; hsa-miR-132-3p; hsa-miR-150-5p
Pathways (KEGG)	Shigellosis	0.569365	0.70962	0.709621	4.22655	4	hsa-miR-199a-3p; hsa-miR-199b-3p; hsa-miR-132-3p; hsa-miR-150-5p
Pathways (KEGG)	Huntington disease	0.574374	0.70962	0.709621	3.61145	4	hsa-miR-199a-3p; hsa-miR-199b-3p; hsa-miR-132-3p; hsa-miR-150-5p
Pathways (KEGG)	PD-L1 expression and PD-1 checkpoint pathway in cancer	0.575919	0.70962	0.709621	3.23995	3	hsa-miR-199a-3p; hsa-miR-132-3p; hsa-miR-150-5p
Pathways (KEGG)	Choline metabolism in cancer	0.578255	0.70962	0.709621	3.23386	3	hsa-miR-199a-3p; hsa-miR-132-3p; hsa-miR-150-5p
Pathways (KEGG)	Kaposi sarcoma-associated herpesvirus infection	0.578619	0.70962	0.709621	4.20828	4	hsa-miR-199a-3p; hsa-miR-199b-3p; hsa-miR-132-3p; hsa-miR-150-5p
Pathways (KEGG)	Hepatocellular carcinoma	0.581668	0.70962	0.709621	4.20219	4	hsa-miR-199a-3p; hsa-miR-199b-3p; hsa-miR-132-3p; hsa-miR-150-5p
Pathways (KEGG)	HIF-1 signaling pathway	0.582047	0.70962	0.709621	3.62972	4	hsa-miR-199a-3p; hsa-miR-1277-3p; hsa-miR-132-3p; hsa-miR-150-5p
Pathways (KEGG)	Synaptic vesicle cycle	0.58291	0.70962	0.709621	1.77832	2	hsa-miR-132-3p; hsa-miR-150-5p
Pathways (KEGG)	Cell adhesion molecules CAMs	0.583121	0.70962	0.709621	2.72229	3	hsa-miR-199a-3p; hsa-miR-199b-3p; hsa-miR-132-3p
Pathways (KEGG)	Long-term potentiation	0.583121	0.70962	0.709621	2.72229	3	hsa-miR-199a-3p; hsa-miR-132-3p; hsa-miR-150-5p
Pathways (KEGG)	Cellular senescence	0.584699	0.70962	0.709621	4.1961	4	hsa-miR-199a-3p; hsa-miR-199b-3p; hsa-miR-132-3p; hsa-miR-150-5p
Pathways (KEGG)	Fc gamma R-mediated phagocytosis	0.587544	0.70962	0.709621	3.2095	3	hsa-miR-199a-3p; hsa-miR-132-3p; hsa-miR-150-5p
Pathways (KEGG)	Other types of O-glycan biosynthesis	0.587544	0.70962	0.709621	1.7905	2	hsa-miR-132-3p; hsa-miR-150-5p
Pathways (KEGG)	Circadian rhythm	0.589853	0.70962	0.709621	1.79659	2	hsa-miR-1277-3p; hsa-miR-150-5p
Pathways (KEGG)	Progesterone-mediated oocyte maturation	0.594455	0.70962	0.709621	3.19123	3	hsa-miR-199a-3p; hsa-miR-132-3p; hsa-miR-150-5p
Pathways (KEGG)	Melanoma	0.594866	0.70962	0.709621	3.66017	4	hsa-miR-199a-3p; hsa-miR-199b-3p; hsa-miR-132-3p; hsa-miR-150-5p
Pathways (KEGG)	Small cell lung cancer	0.594866	0.70962	0.709621	3.66017	4	hsa-miR-199a-3p; hsa-miR-199b-3p; hsa-miR-132-3p; hsa-miR-150-5p
Pathways (KEGG)	Epstein-Barr virus infection	0.59665	0.70962	0.709621	4.17174	4	hsa-miR-199a-3p; hsa-miR-199b-3p; hsa-miR-132-3p; hsa-miR-150-5p
Pathways (KEGG)	Bacterial invasion of epithelial cells	0.598842	0.70962	0.709621	2.76492	3	hsa-miR-199a-3p; hsa-miR-132-3p; hsa-miR-150-5p
Pathways (KEGG)	Ribosome biogenesis in eukaryotes	0.603313	0.70962	0.709621	2.2229	2	hsa-miR-132-3p; hsa-miR-150-5p
Pathways (KEGG)	Glycerolipid metabolism	0.605864	0.70962	0.709621	1.83922	2	hsa-miR-132-3p; hsa-miR-150-5p
Pathways (KEGG)	Wnt signaling pathway	0.610286	0.70962	0.709621	3.69671	4	hsa-miR-199a-3p; hsa-miR-199b-3p; hsa-miR-132-3p; hsa-miR-150-5p
Pathways (KEGG)	Prolactin signaling pathway	0.610389	0.70962	0.709621	3.1486	3	hsa-miR-199a-3p; hsa-miR-132-3p; hsa-miR-150-5p
Pathways (KEGG)	Hypertrophic cardiomyopathy HCM	0.612226	0.70962	0.709621	2.80146	3	hsa-miR-199a-3p; hsa-miR-199b-3p; hsa-miR-150-5p
Pathways (KEGG)	PI3K-Akt signaling pathway	0.614503	0.70962	0.709621	4.53715	5	hsa-miR-199a-3p; hsa-miR-199b-3p; hsa-miR-1277-3p; hsa-miR-132-3p; hsa-miR-150-5p
Pathways (KEGG)	Axon guidance	0.615432	0.70962	0.709621	3.70889	4	hsa-miR-199a-3p; hsa-miR-199b-3p; hsa-miR-132-3p; hsa-miR-150-5p
Pathways (KEGG)	Thyroid cancer	0.618882	0.70962	0.709621	2.81973	3	hsa-miR-199a-3p; hsa-miR-132-3p; hsa-miR-150-5p
Pathways (KEGG)	Thermogenesis	0.625731	0.70962	0.709621	3.73325	4	hsa-miR-199a-3p; hsa-miR-199b-3p; hsa-miR-132-3p; hsa-miR-150-5p
Pathways (KEGG)	Yersinia infection	0.625731	0.70962	0.709621	3.73325	4	hsa-miR-199a-3p; hsa-miR-199b-3p; hsa-miR-132-3p; hsa-miR-150-5p
Pathways (KEGG)	FoxO signaling pathway	0.628101	0.70962	0.709621	4.10475	4	hsa-miR-199a-3p; hsa-miR-199b-3p; hsa-miR-132-3p; hsa-miR-150-5p
Pathways (KEGG)	PPAR signaling pathway	0.62992	0.70962	0.709621	2.14982	2	hsa-miR-132-3p; hsa-miR-150-5p
Pathways (KEGG)	Autophagy - animal	0.630881	0.70962	0.709621	3.74543	4	hsa-miR-199a-3p; hsa-miR-199b-3p; hsa-miR-132-3p; hsa-miR-150-5p
Pathways (KEGG)	JAK-STAT signaling pathway	0.636032	0.70962	0.709621	3.75761	4	hsa-miR-199a-3p; hsa-miR-1277-3p; hsa-miR-132-3p; hsa-miR-150-5p
Pathways (KEGG)	Measles	0.636032	0.70962	0.709621	3.75761	4	hsa-miR-199a-3p; hsa-miR-199b-3p; hsa-miR-132-3p; hsa-miR-150-5p
Pathways (KEGG)	Chronic myeloid leukemia	0.638608	0.70962	0.709621	3.7637	4	hsa-miR-199a-3p; hsa-miR-199b-3p; hsa-miR-132-3p; hsa-miR-150-5p
Pathways (KEGG)	Olfactory transduction	0.638695	0.70962	0.709621	2.12546	2	hsa-miR-132-3p; hsa-miR-150-5p
Pathways (KEGG)	Hepatitis B	0.639038	0.70962	0.709621	4.08039	4	hsa-miR-199a-3p; hsa-miR-199b-3p; hsa-miR-132-3p; hsa-miR-150-5p
Pathways (KEGG)	Ras signaling pathway	0.639038	0.70962	0.709621	4.08039	4	hsa-miR-199a-3p; hsa-miR-199b-3p; hsa-miR-132-3p; hsa-miR-150-5p
Pathways (KEGG)	Human immunodeficiency virus 1 infection	0.641732	0.70962	0.709621	4.0743	4	hsa-miR-199a-3p; hsa-miR-199b-3p; hsa-miR-132-3p; hsa-miR-150-5p
Pathways (KEGG)	Viral protein interaction with cytokine and cytokine receptor	0.645742	0.70962	0.709621	1.94884	2	hsa-miR-1277-3p; hsa-miR-150-5p
Pathways (KEGG)	Oxytocin signaling pathway	0.646333	0.70962	0.709621	3.78197	4	hsa-miR-199a-3p; hsa-miR-199b-3p; hsa-miR-132-3p; hsa-miR-150-5p
Pathways (KEGG)	Transcriptional misregulation in cancer	0.647071	0.70962	0.709621	4.06212	4	hsa-miR-199a-3p; hsa-miR-199b-3p; hsa-miR-132-3p; hsa-miR-150-5p
Pathways (KEGG)	Glioma	0.654054	0.70962	0.709621	3.80024	4	hsa-miR-199a-3p; hsa-miR-199b-3p; hsa-miR-132-3p; hsa-miR-150-5p
Pathways (KEGG)	Hepatitis C	0.654961	0.70962	0.709621	4.04385	4	hsa-miR-199a-3p; hsa-miR-199b-3p; hsa-miR-132-3p; hsa-miR-150-5p
Pathways (KEGG)	Signaling pathways regulating pluripotency of stem cells	0.656626	0.70962	0.709621	3.80633	4	hsa-miR-199a-3p; hsa-miR-199b-3p; hsa-miR-132-3p; hsa-miR-150-5p
Pathways (KEGG)	Focal adhesion	0.657559	0.70962	0.709621	4.03776	4	hsa-miR-199a-3p; hsa-miR-199b-3p; hsa-miR-132-3p; hsa-miR-150-5p
Pathways (KEGG)	Ferroptosis	0.658596	0.70962	0.709621	1.98538	2	hsa-miR-132-3p; hsa-miR-150-5p
Pathways (KEGG)	Acute myeloid leukemia	0.660395	0.70962	0.709621	2.93544	3	hsa-miR-199a-3p; hsa-miR-132-3p; hsa-miR-150-5p
Pathways (KEGG)	Fc epsilon RI signaling pathway	0.662545	0.70962	0.709621	2.94153	3	hsa-miR-199a-3p; hsa-miR-132-3p; hsa-miR-150-5p
Pathways (KEGG)	Thyroid hormone signaling pathway	0.664338	0.70962	0.709621	3.8246	4	hsa-miR-199a-3p; hsa-miR-1277-3p; hsa-miR-132-3p; hsa-miR-150-5p
Pathways (KEGG)	Rap1 signaling pathway	0.667795	0.70962	0.709621	4.0134	4	hsa-miR-199a-3p; hsa-miR-199b-3p; hsa-miR-132-3p; hsa-miR-150-5p
Pathways (KEGG)	mTOR signaling pathway	0.669474	0.70962	0.709621	3.83678	4	hsa-miR-199a-3p; hsa-miR-199b-3p; hsa-miR-132-3p; hsa-miR-150-5p
Pathways (KEGG)	Gastric cancer	0.670316	0.70962	0.709621	4.00731	4	hsa-miR-199a-3p; hsa-miR-199b-3p; hsa-miR-132-3p; hsa-miR-150-5p
Pathways (KEGG)	Cushing syndrome	0.672041	0.70962	0.709621	3.84287	4	hsa-miR-199a-3p; hsa-miR-199b-3p; hsa-miR-132-3p; hsa-miR-150-5p
Pathways (KEGG)	Cholinergic synapse	0.675363	0.70962	0.709621	2.97808	3	hsa-miR-199a-3p; hsa-miR-132-3p; hsa-miR-150-5p
Pathways (KEGG)	Retrograde endocannabinoid signaling	0.675363	0.70962	0.709621	2.97808	3	hsa-miR-199a-3p; hsa-miR-132-3p; hsa-miR-150-5p
Pathways (KEGG)	Hippo signaling pathway	0.684851	0.714413	0.714413	3.87333	4	hsa-miR-199a-3p; hsa-miR-199b-3p; hsa-miR-132-3p; hsa-miR-150-5p
Pathways (KEGG)	Pathogenic Escherichia coli infection	0.700164	0.720027	0.720027	3.90987	4	hsa-miR-199a-3p; hsa-miR-199b-3p; hsa-miR-132-3p; hsa-miR-150-5p
Pathways (KEGG)	Prostate cancer	0.710327	0.725334	0.725334	3.93423	4	hsa-miR-199a-3p; hsa-miR-199b-3p; hsa-miR-132-3p; hsa-miR-150-5p
Pathways (KEGG)	cAMP signaling pathway	0.710327	0.725334	0.725334	3.93423	4	hsa-miR-199a-3p; hsa-miR-199b-3p; hsa-miR-132-3p; hsa-miR-150-5p
Pathways (KEGG)	Cell cycle	0.712861	0.725367	0.725367	3.94032	4	hsa-miR-199a-3p; hsa-miR-199b-3p; hsa-miR-132-3p; hsa-miR-150-5p
Pathways (KEGG)	Regulation of actin cytoskeleton	0.73553	0.738075	0.738075	3.99513	4	hsa-miR-199a-3p; hsa-miR-199b-3p; hsa-miR-132-3p; hsa-miR-150-5p
Pathways (KEGG)	Pathways in cancer	0.75385	0.75385	0.75385	4.72594	5	hsa-miR-199a-3p; hsa-miR-199b-3p; hsa-miR-1277-3p; hsa-miR-132-3p; hsa-miR-150-5p

## Sheet: DR-TB vs LTB
Category	Subcategory	P-value	P-adjusted	Q-value	Expected	Observed	miRNAs/precursors
Pathways (KEGG)	Biosynthesis of unsaturated fatty acids	0.0072947	0.594517	0.594517	1.17418	4	hsa-miR-199a-3p; hsa-miR-199b-3p; hsa-miR-132-3p; hsa-miR-150-5p
Pathways (KEGG)	Cocaine addiction	0.0113523	0.594517	0.594517	1.3106	4	hsa-miR-199a-3p; hsa-miR-199b-3p; hsa-miR-132-3p; hsa-miR-150-5p
Pathways (KEGG)	Drug metabolism - other enzymes	0.0118703	0.594517	0.594517	1.32521	4	hsa-miR-199a-3p; hsa-miR-199b-3p; hsa-miR-132-3p; hsa-miR-150-5p
Pathways (KEGG)	Bile secretion	0.0214163	0.594517	0.594517	1.53471	4	hsa-miR-199a-3p; hsa-miR-199b-3p; hsa-miR-132-3p; hsa-miR-150-5p
Pathways (KEGG)	Cortisol synthesis and secretion	0.0219681	0.594517	0.594517	1.54446	4	hsa-miR-199a-3p; hsa-miR-199b-3p; hsa-miR-132-3p; hsa-miR-150-5p
Pathways (KEGG)	Protein digestion and absorption	0.0233942	0.594517	0.594517	1.56882	4	hsa-miR-199a-3p; hsa-miR-199b-3p; hsa-miR-132-3p; hsa-miR-150-5p
Pathways (KEGG)	Regulation of lipolysis in adipocytes	0.0242825	0.594517	0.594517	1.58343	4	hsa-miR-199a-3p; hsa-miR-199b-3p; hsa-miR-132-3p; hsa-miR-150-5p
Pathways (KEGG)	Hematopoietic cell lineage	0.0251958	0.594517	0.594517	1.59805	4	hsa-miR-199a-3p; hsa-miR-199b-3p; hsa-miR-132-3p; hsa-miR-150-5p
Pathways (KEGG)	Insulin secretion	0.0308676	0.594517	0.594517	1.68088	4	hsa-miR-199a-3p; hsa-miR-199b-3p; hsa-miR-132-3p; hsa-miR-150-5p
Pathways (KEGG)	Steroid hormone biosynthesis	0.0348546	0.594517	0.594517	0.876979	3	hsa-miR-199a-3p; hsa-miR-199b-3p; hsa-miR-132-3p
Pathways (KEGG)	Glycolysis Gluconeogenesis	0.036623	0.594517	0.594517	1.75396	4	hsa-miR-199a-3p; hsa-miR-199b-3p; hsa-miR-132-3p; hsa-miR-150-5p
Pathways (KEGG)	Fatty acid elongation	0.0376506	0.594517	0.594517	0.90134	3	hsa-miR-199a-3p; hsa-miR-199b-3p; hsa-miR-132-3p
Pathways (KEGG)	Vibrio cholerae infection	0.0378644	0.594517	0.594517	1.76857	4	hsa-miR-199a-3p; hsa-miR-199b-3p; hsa-miR-132-3p; hsa-miR-150-5p
Pathways (KEGG)	Graft-versus-host disease	0.0382257	0.594517	0.594517	0.906212	3	hsa-miR-199a-3p; hsa-miR-199b-3p; hsa-miR-132-3p
Pathways (KEGG)	ECM-receptor interaction	0.0387093	0.594517	0.594517	1.77832	4	hsa-miR-199a-3p; hsa-miR-199b-3p; hsa-miR-132-3p; hsa-miR-150-5p
Pathways (KEGG)	Amphetamine addiction	0.039137	0.594517	0.594517	1.78319	4	hsa-miR-199a-3p; hsa-miR-199b-3p; hsa-miR-132-3p; hsa-miR-150-5p
Pathways (KEGG)	Pancreatic secretion	0.043148	0.594517	0.594517	1.82704	4	hsa-miR-199a-3p; hsa-miR-199b-3p; hsa-miR-132-3p; hsa-miR-150-5p
Pathways (KEGG)	Peroxisome	0.0440796	0.594517	0.594517	1.83678	4	hsa-miR-199a-3p; hsa-miR-199b-3p; hsa-miR-132-3p; hsa-miR-150-5p
Pathways (KEGG)	Vasopressin-regulated water reabsorption	0.0455053	0.594517	0.594517	1.8514	4	hsa-miR-199a-3p; hsa-miR-199b-3p; hsa-miR-132-3p; hsa-miR-150-5p
Pathways (KEGG)	Amino sugar and nucleotide sugar metabolism	0.0455471	0.594517	0.594517	0.964677	3	hsa-miR-199a-3p; hsa-miR-199b-3p; hsa-miR-150-5p
Pathways (KEGG)	Leishmaniasis	0.0531591	0.594517	0.594517	1.92448	4	hsa-miR-199a-3p; hsa-miR-199b-3p; hsa-miR-132-3p; hsa-miR-150-5p
Pathways (KEGG)	Glycerophospholipid metabolism	0.0559129	0.594517	0.594517	1.94884	4	hsa-miR-199a-3p; hsa-miR-199b-3p; hsa-miR-132-3p; hsa-miR-150-5p
Pathways (KEGG)	Antigen processing and presentation	0.0576158	0.594517	0.594517	1.96346	4	hsa-miR-199a-3p; hsa-miR-199b-3p; hsa-miR-132-3p; hsa-miR-150-5p
Pathways (KEGG)	Viral myocarditis	0.0611378	0.594517	0.594517	1.99269	4	hsa-miR-199a-3p; hsa-miR-199b-3p; hsa-miR-132-3p; hsa-miR-150-5p
Pathways (KEGG)	Morphine addiction	0.0623469	0.594517	0.594517	2.00244	4	hsa-miR-199a-3p; hsa-miR-199b-3p; hsa-miR-132-3p; hsa-miR-150-5p
Pathways (KEGG)	Porphyrin and chlorophyll metabolism	0.0641484	0.594517	0.594517	1.09135	3	hsa-miR-199a-3p; hsa-miR-199b-3p; hsa-miR-150-5p
Pathways (KEGG)	Amoebiasis	0.0654482	0.594517	0.594517	2.0268	4	hsa-miR-199a-3p; hsa-miR-199b-3p; hsa-miR-132-3p; hsa-miR-150-5p
Pathways (KEGG)	Lysosome	0.0660821	0.594517	0.594517	2.03167	4	hsa-miR-199a-3p; hsa-miR-199b-3p; hsa-miR-132-3p; hsa-miR-150-5p
Pathways (KEGG)	Gastric acid secretion	0.0693208	0.594517	0.594517	2.05603	4	hsa-miR-199a-3p; hsa-miR-199b-3p; hsa-miR-132-3p; hsa-miR-150-5p
Pathways (KEGG)	Long-term depression	0.0699826	0.594517	0.594517	2.0609	4	hsa-miR-199a-3p; hsa-miR-199b-3p; hsa-miR-132-3p; hsa-miR-150-5p
Pathways (KEGG)	Nucleotide excision repair	0.0714855	0.594517	0.594517	1.1352	3	hsa-miR-199a-3p; hsa-miR-132-3p; hsa-miR-150-5p
Pathways (KEGG)	Basal transcription factors	0.0723297	0.594517	0.594517	1.14007	3	hsa-miR-199a-3p; hsa-miR-132-3p; hsa-miR-150-5p
Pathways (KEGG)	Valine, leucine and isoleucine degradation	0.0723297	0.594517	0.594517	1.14007	3	hsa-miR-199a-3p; hsa-miR-199b-3p; hsa-miR-150-5p
Pathways (KEGG)	Aldosterone synthesis and secretion	0.0740533	0.594517	0.594517	2.09013	4	hsa-miR-199a-3p; hsa-miR-199b-3p; hsa-miR-132-3p; hsa-miR-150-5p
Pathways (KEGG)	Oxidative phosphorylation	0.0740533	0.594517	0.594517	2.09013	4	hsa-miR-199a-3p; hsa-miR-199b-3p; hsa-miR-132-3p; hsa-miR-150-5p
Pathways (KEGG)	Purine metabolism	0.078299	0.594517	0.594517	2.11937	4	hsa-miR-199a-3p; hsa-miR-199b-3p; hsa-miR-132-3p; hsa-miR-150-5p
Pathways (KEGG)	mRNA surveillance pathway	0.078299	0.594517	0.594517	2.11937	4	hsa-miR-199a-3p; hsa-miR-199b-3p; hsa-miR-132-3p; hsa-miR-150-5p
Pathways (KEGG)	Inflammatory mediator regulation of TRP channels	0.079024	0.594517	0.594517	2.12424	4	hsa-miR-199a-3p; hsa-miR-199b-3p; hsa-miR-132-3p; hsa-miR-150-5p
Pathways (KEGG)	Hippo signaling pathway - multiple species	0.0801909	0.594517	0.594517	1.18392	3	hsa-miR-199a-3p; hsa-miR-132-3p; hsa-miR-150-5p
Pathways (KEGG)	Arachidonic acid metabolism	0.0820024	0.594517	0.594517	1.19367	3	hsa-miR-199a-3p; hsa-miR-132-3p; hsa-miR-150-5p
Pathways (KEGG)	Glutamatergic synapse	0.0971326	0.648914	0.648914	2.2363	4	hsa-miR-199a-3p; hsa-miR-199b-3p; hsa-miR-132-3p; hsa-miR-150-5p
Pathways (KEGG)	Prion diseases	0.0983539	0.648914	0.648914	1.27649	3	hsa-miR-199a-3p; hsa-miR-132-3p; hsa-miR-150-5p
Pathways (KEGG)	Circadian entrainment	0.0997055	0.648914	0.648914	2.25091	4	hsa-miR-199a-3p; hsa-miR-199b-3p; hsa-miR-132-3p; hsa-miR-150-5p
Pathways (KEGG)	Gap junction	0.100574	0.648914	0.648914	2.25579	4	hsa-miR-199a-3p; hsa-miR-199b-3p; hsa-miR-132-3p; hsa-miR-150-5p
Pathways (KEGG)	IL-17 signaling pathway	0.102329	0.648914	0.648914	2.26553	4	hsa-miR-199a-3p; hsa-miR-199b-3p; hsa-miR-132-3p; hsa-miR-150-5p
Pathways (KEGG)	Toll-like receptor signaling pathway	0.107732	0.648914	0.648914	2.29476	4	hsa-miR-199a-3p; hsa-miR-199b-3p; hsa-miR-132-3p; hsa-miR-150-5p
Pathways (KEGG)	Serotonergic synapse	0.115264	0.648914	0.648914	2.33374	4	hsa-miR-199a-3p; hsa-miR-199b-3p; hsa-miR-132-3p; hsa-miR-150-5p
Pathways (KEGG)	Glycosphingolipid biosynthesis - lacto and neolacto series	0.116864	0.648914	0.648914	0.62363	2	hsa-miR-199a-3p; hsa-miR-132-3p
Pathways (KEGG)	Mannose type O-glycan biosynthesis	0.116864	0.648914	0.648914	0.62363	2	hsa-miR-199a-3p; hsa-miR-132-3p
Pathways (KEGG)	GnRH signaling pathway	0.122173	0.648914	0.648914	2.36784	4	hsa-miR-199a-3p; hsa-miR-199b-3p; hsa-miR-132-3p; hsa-miR-150-5p
Pathways (KEGG)	Pyruvate metabolism	0.124362	0.648914	0.648914	1.39342	3	hsa-miR-199a-3p; hsa-miR-199b-3p; hsa-miR-150-5p
Pathways (KEGG)	Sphingolipid metabolism	0.12903	0.648914	0.648914	1.41291	3	hsa-miR-199a-3p; hsa-miR-199b-3p; hsa-miR-150-5p
Pathways (KEGG)	Longevity regulating pathway - multiple species	0.131507	0.648914	0.648914	2.41169	4	hsa-miR-199a-3p; hsa-miR-199b-3p; hsa-miR-132-3p; hsa-miR-150-5p
Pathways (KEGG)	Endocrine and other factor-regulated calcium reabsorption	0.133793	0.648914	0.648914	1.4324	3	hsa-miR-199a-3p; hsa-miR-199b-3p; hsa-miR-150-5p
Pathways (KEGG)	NF-kappa B signaling pathway	0.135823	0.648914	0.648914	2.43118	4	hsa-miR-199a-3p; hsa-miR-199b-3p; hsa-miR-132-3p; hsa-miR-150-5p
Pathways (KEGG)	Pyrimidine metabolism	0.137428	0.648914	0.648914	1.44702	3	hsa-miR-199a-3p; hsa-miR-199b-3p; hsa-miR-150-5p
Pathways (KEGG)	Vascular smooth muscle contraction	0.145922	0.648914	0.648914	2.47503	4	hsa-miR-199a-3p; hsa-miR-199b-3p; hsa-miR-132-3p; hsa-miR-150-5p
Pathways (KEGG)	Linoleic acid metabolism	0.147343	0.648914	0.648914	0.711328	2	hsa-miR-132-3p; hsa-miR-150-5p
Pathways (KEGG)	Glucagon signaling pathway	0.151769	0.648914	0.648914	2.49939	4	hsa-miR-199a-3p; hsa-miR-199b-3p; hsa-miR-132-3p; hsa-miR-150-5p
Pathways (KEGG)	Ovarian steroidogenesis	0.152496	0.648914	0.648914	1.50548	3	hsa-miR-199a-3p; hsa-miR-199b-3p; hsa-miR-132-3p
Pathways (KEGG)	Cholesterol metabolism	0.156396	0.648914	0.648914	1.5201	3	hsa-miR-199a-3p; hsa-miR-132-3p; hsa-miR-150-5p
Pathways (KEGG)	Parathyroid hormone synthesis, secretion and action	0.161489	0.648914	0.648914	2.53837	4	hsa-miR-199a-3p; hsa-miR-199b-3p; hsa-miR-132-3p; hsa-miR-150-5p
Pathways (KEGG)	Natural killer cell mediated cytotoxicity	0.162736	0.648914	0.648914	2.54324	4	hsa-miR-199a-3p; hsa-miR-199b-3p; hsa-miR-132-3p; hsa-miR-150-5p
Pathways (KEGG)	Central carbon metabolism in cancer	0.165252	0.648914	0.648914	2.55298	4	hsa-miR-199a-3p; hsa-miR-199b-3p; hsa-miR-132-3p; hsa-miR-150-5p
Pathways (KEGG)	alpha-Linolenic acid metabolism	0.165262	0.648914	0.648914	0.760049	2	hsa-miR-132-3p; hsa-miR-150-5p
Pathways (KEGG)	Chagas disease American trypanosomiasis	0.167797	0.648914	0.648914	2.56273	4	hsa-miR-199a-3p; hsa-miR-199b-3p; hsa-miR-132-3p; hsa-miR-150-5p
Pathways (KEGG)	Bladder cancer	0.170371	0.648914	0.648914	2.57247	4	hsa-miR-199a-3p; hsa-miR-199b-3p; hsa-miR-132-3p; hsa-miR-150-5p
Pathways (KEGG)	Autoimmune thyroid disease	0.170762	0.648914	0.648914	0.774665	2	hsa-miR-199a-3p; hsa-miR-199b-3p
Pathways (KEGG)	Type II diabetes mellitus	0.171142	0.648914	0.648914	1.57369	3	hsa-miR-199a-3p; hsa-miR-199b-3p; hsa-miR-132-3p
Pathways (KEGG)	Nicotinate and nicotinamide metabolism	0.172608	0.648914	0.648914	0.779537	2	hsa-miR-132-3p; hsa-miR-150-5p
Pathways (KEGG)	Melanogenesis	0.175608	0.648914	0.648914	2.59196	4	hsa-miR-199a-3p; hsa-miR-199b-3p; hsa-miR-132-3p; hsa-miR-150-5p
Pathways (KEGG)	Dopaminergic synapse	0.176936	0.648914	0.648914	2.59683	4	hsa-miR-199a-3p; hsa-miR-199b-3p; hsa-miR-132-3p; hsa-miR-150-5p
Pathways (KEGG)	Phagosome	0.178271	0.648914	0.648914	2.60171	4	hsa-miR-199a-3p; hsa-miR-199b-3p; hsa-miR-132-3p; hsa-miR-150-5p
Pathways (KEGG)	Allograft rejection	0.181924	0.648914	0.648914	0.803898	2	hsa-miR-199a-3p; hsa-miR-199b-3p
Pathways (KEGG)	Aldosterone-regulated sodium reabsorption	0.183727	0.648914	0.648914	1.61754	3	hsa-miR-199a-3p; hsa-miR-132-3p; hsa-miR-150-5p
Pathways (KEGG)	TNF signaling pathway	0.185061	0.648914	0.648914	2.62607	4	hsa-miR-199a-3p; hsa-miR-199b-3p; hsa-miR-132-3p; hsa-miR-150-5p
Pathways (KEGG)	Insulin resistance	0.192044	0.648914	0.648914	2.65043	4	hsa-miR-199a-3p; hsa-miR-199b-3p; hsa-miR-132-3p; hsa-miR-150-5p
Pathways (KEGG)	Spliceosome	0.193464	0.648914	0.648914	2.6553	4	hsa-miR-199a-3p; hsa-miR-199b-3p; hsa-miR-132-3p; hsa-miR-150-5p
Pathways (KEGG)	Rheumatoid arthritis	0.196772	0.648914	0.648914	1.66139	3	hsa-miR-199a-3p; hsa-miR-132-3p; hsa-miR-150-5p
Pathways (KEGG)	TGF-beta signaling pathway	0.197771	0.648914	0.648914	2.66991	4	hsa-miR-199a-3p; hsa-miR-199b-3p; hsa-miR-132-3p; hsa-miR-150-5p
Pathways (KEGG)	Salivary secretion	0.199733	0.648914	0.648914	1.67113	3	hsa-miR-199a-3p; hsa-miR-199b-3p; hsa-miR-150-5p
Pathways (KEGG)	Longevity regulating pathway	0.20215	0.648914	0.648914	2.68453	4	hsa-miR-199a-3p; hsa-miR-199b-3p; hsa-miR-132-3p; hsa-miR-150-5p
Pathways (KEGG)	Toxoplasmosis	0.20215	0.648914	0.648914	2.68453	4	hsa-miR-199a-3p; hsa-miR-199b-3p; hsa-miR-132-3p; hsa-miR-150-5p
Pathways (KEGG)	RNA transport	0.203625	0.648914	0.648914	2.6894	4	hsa-miR-199a-3p; hsa-miR-199b-3p; hsa-miR-132-3p; hsa-miR-150-5p
Pathways (KEGG)	Fatty acid biosynthesis	0.204849	0.648914	0.648914	0.862363	2	hsa-miR-132-3p; hsa-miR-150-5p
Pathways (KEGG)	Phospholipase D signaling pathway	0.205109	0.648914	0.648914	2.69428	4	hsa-miR-199a-3p; hsa-miR-199b-3p; hsa-miR-132-3p; hsa-miR-150-5p
Pathways (KEGG)	Calcium signaling pathway	0.2066	0.648914	0.648914	2.69915	4	hsa-miR-199a-3p; hsa-miR-199b-3p; hsa-miR-132-3p; hsa-miR-150-5p
Pathways (KEGG)	Osteoclast differentiation	0.2066	0.648914	0.648914	2.69915	4	hsa-miR-199a-3p; hsa-miR-199b-3p; hsa-miR-132-3p; hsa-miR-150-5p
Pathways (KEGG)	Platelet activation	0.2066	0.648914	0.648914	2.69915	4	hsa-miR-199a-3p; hsa-miR-199b-3p; hsa-miR-132-3p; hsa-miR-150-5p
Pathways (KEGG)	Renal cell carcinoma	0.2066	0.648914	0.648914	2.69915	4	hsa-miR-199a-3p; hsa-miR-199b-3p; hsa-miR-132-3p; hsa-miR-150-5p
Pathways (KEGG)	Tyrosine metabolism	0.206793	0.648914	0.648914	0.867235	2	hsa-miR-132-3p; hsa-miR-150-5p
Pathways (KEGG)	T cell receptor signaling pathway	0.2081	0.648914	0.648914	2.70402	4	hsa-miR-199a-3p; hsa-miR-199b-3p; hsa-miR-132-3p; hsa-miR-150-5p
Pathways (KEGG)	Phototransduction	0.216586	0.658841	0.658842	0.891596	2	hsa-miR-132-3p; hsa-miR-150-5p
Pathways (KEGG)	Renin secretion	0.219517	0.658841	0.658842	1.73447	3	hsa-miR-199a-3p; hsa-miR-199b-3p; hsa-miR-150-5p
Pathways (KEGG)	Thyroid hormone synthesis	0.219517	0.658841	0.658842	1.73447	3	hsa-miR-199a-3p; hsa-miR-199b-3p; hsa-miR-150-5p
Pathways (KEGG)	Estrogen signaling pathway	0.220395	0.658841	0.658842	2.743	4	hsa-miR-199a-3p; hsa-miR-199b-3p; hsa-miR-132-3p; hsa-miR-150-5p
Pathways (KEGG)	Lysine degradation	0.222643	0.658841	0.658842	1.74421	3	hsa-miR-199a-3p; hsa-miR-199b-3p; hsa-miR-150-5p
Pathways (KEGG)	NOD-like receptor signaling pathway	0.226742	0.664194	0.664194	2.76248	4	hsa-miR-199a-3p; hsa-miR-199b-3p; hsa-miR-132-3p; hsa-miR-150-5p
Pathways (KEGG)	Adrenergic signaling in cardiomyocytes	0.229967	0.664408	0.664408	2.77223	4	hsa-miR-199a-3p; hsa-miR-199b-3p; hsa-miR-132-3p; hsa-miR-150-5p
Pathways (KEGG)	Relaxin signaling pathway	0.23652	0.664408	0.664408	2.79172	4	hsa-miR-199a-3p; hsa-miR-199b-3p; hsa-miR-132-3p; hsa-miR-150-5p
Pathways (KEGG)	Glycosaminoglycan biosynthesis - heparan sulfate heparin	0.238525	0.664408	0.664408	0.945189	2	hsa-miR-132-3p; hsa-miR-150-5p
Pathways (KEGG)	Growth hormone synthesis, secretion and action	0.243211	0.664408	0.664408	2.81121	4	hsa-miR-199a-3p; hsa-miR-199b-3p; hsa-miR-132-3p; hsa-miR-150-5p
Pathways (KEGG)	Type I diabetes mellitus	0.252742	0.664408	0.664408	0.979294	2	hsa-miR-199a-3p; hsa-miR-199b-3p
Pathways (KEGG)	ErbB signaling pathway	0.253514	0.664408	0.664408	2.84044	4	hsa-miR-199a-3p; hsa-miR-199b-3p; hsa-miR-132-3p; hsa-miR-150-5p
Pathways (KEGG)	Non-small cell lung cancer	0.253514	0.664408	0.664408	2.84044	4	hsa-miR-199a-3p; hsa-miR-199b-3p; hsa-miR-132-3p; hsa-miR-150-5p
Pathways (KEGG)	AGE-RAGE signaling pathway in diabetic complications	0.255262	0.664408	0.664408	2.84531	4	hsa-miR-199a-3p; hsa-miR-199b-3p; hsa-miR-132-3p; hsa-miR-150-5p
Pathways (KEGG)	Chemical carcinogenesis	0.256837	0.664408	0.664408	0.989038	2	hsa-miR-199a-3p; hsa-miR-132-3p
Pathways (KEGG)	Alcoholism	0.257019	0.664408	0.664408	2.85018	4	hsa-miR-199a-3p; hsa-miR-199b-3p; hsa-miR-132-3p; hsa-miR-150-5p
Pathways (KEGG)	Sphingolipid signaling pathway	0.257019	0.664408	0.664408	2.85018	4	hsa-miR-199a-3p; hsa-miR-199b-3p; hsa-miR-132-3p; hsa-miR-150-5p
Pathways (KEGG)	Alanine, aspartate and glutamate metabolism	0.25889	0.664408	0.664408	0.99391	2	hsa-miR-199a-3p; hsa-miR-199b-3p
Pathways (KEGG)	Pancreatic cancer	0.265943	0.673406	0.673406	2.87454	4	hsa-miR-199a-3p; hsa-miR-199b-3p; hsa-miR-132-3p; hsa-miR-150-5p
Pathways (KEGG)	Huntington disease	0.271407	0.673406	0.673406	2.88916	4	hsa-miR-199a-3p; hsa-miR-199b-3p; hsa-miR-132-3p; hsa-miR-150-5p
Pathways (KEGG)	Autophagy - other	0.275431	0.673406	0.673406	1.03289	2	hsa-miR-199a-3p; hsa-miR-150-5p
Pathways (KEGG)	Intestinal immune network for IgA production	0.283775	0.673406	0.673406	1.05238	2	hsa-miR-132-3p; hsa-miR-150-5p
Pathways (KEGG)	Adipocytokine signaling pathway	0.285998	0.673406	0.673406	1.92935	3	hsa-miR-199a-3p; hsa-miR-132-3p; hsa-miR-150-5p
Pathways (KEGG)	Melanoma	0.286391	0.673406	0.673406	2.92814	4	hsa-miR-199a-3p; hsa-miR-199b-3p; hsa-miR-132-3p; hsa-miR-150-5p
Pathways (KEGG)	Small cell lung cancer	0.286391	0.673406	0.673406	2.92814	4	hsa-miR-199a-3p; hsa-miR-199b-3p; hsa-miR-132-3p; hsa-miR-150-5p
Pathways (KEGG)	GnRH secretion	0.287763	0.673406	0.673406	1.93423	3	hsa-miR-199a-3p; hsa-miR-132-3p; hsa-miR-150-5p
Pathways (KEGG)	Protein processing in endoplasmic reticulum	0.287964	0.673406	0.673406	2.93788	2	hsa-miR-132-3p; hsa-miR-150-5p
Pathways (KEGG)	Proteasome	0.290063	0.673406	0.673406	1.06699	2	hsa-miR-132-3p; hsa-miR-150-5p
Pathways (KEGG)	ABC transporters	0.294268	0.673406	0.673406	1.07674	2	hsa-miR-132-3p; hsa-miR-150-5p
Pathways (KEGG)	Wnt signaling pathway	0.29803	0.673406	0.673406	2.95737	4	hsa-miR-199a-3p; hsa-miR-199b-3p; hsa-miR-132-3p; hsa-miR-150-5p
Pathways (KEGG)	Axon guidance	0.301987	0.673406	0.673406	2.96711	4	hsa-miR-199a-3p; hsa-miR-199b-3p; hsa-miR-132-3p; hsa-miR-150-5p
Pathways (KEGG)	Epithelial cell signaling in Helicobacter pylori infection	0.305667	0.673406	0.673406	1.98295	3	hsa-miR-199a-3p; hsa-miR-132-3p; hsa-miR-150-5p
Pathways (KEGG)	Thermogenesis	0.310019	0.673406	0.673406	2.9866	4	hsa-miR-199a-3p; hsa-miR-199b-3p; hsa-miR-132-3p; hsa-miR-150-5p
Pathways (KEGG)	Yersinia infection	0.310019	0.673406	0.673406	2.9866	4	hsa-miR-199a-3p; hsa-miR-199b-3p; hsa-miR-132-3p; hsa-miR-150-5p
Pathways (KEGG)	Homologous recombination	0.311184	0.673406	0.673406	1.11571	2	hsa-miR-132-3p; hsa-miR-150-5p
Pathways (KEGG)	Autophagy - animal	0.314095	0.673406	0.673406	2.99635	4	hsa-miR-199a-3p; hsa-miR-199b-3p; hsa-miR-132-3p; hsa-miR-150-5p
Pathways (KEGG)	RNA polymerase	0.317563	0.673406	0.673406	1.13033	2	hsa-miR-132-3p; hsa-miR-150-5p
Pathways (KEGG)	Measles	0.318211	0.673406	0.673406	3.00609	4	hsa-miR-199a-3p; hsa-miR-199b-3p; hsa-miR-132-3p; hsa-miR-150-5p
Pathways (KEGG)	Chronic myeloid leukemia	0.320284	0.673406	0.673406	3.01096	4	hsa-miR-199a-3p; hsa-miR-199b-3p; hsa-miR-132-3p; hsa-miR-150-5p
Pathways (KEGG)	Th1 and Th2 cell differentiation	0.32217	0.673406	0.673406	2.0268	3	hsa-miR-199a-3p; hsa-miR-132-3p; hsa-miR-150-5p
Pathways (KEGG)	Oxytocin signaling pathway	0.326564	0.673406	0.673406	3.02558	4	hsa-miR-199a-3p; hsa-miR-199b-3p; hsa-miR-132-3p; hsa-miR-150-5p
Pathways (KEGG)	Fanconi anemia pathway	0.330374	0.673406	0.673406	1.15956	2	hsa-miR-132-3p; hsa-miR-150-5p
Pathways (KEGG)	Malaria	0.332515	0.673406	0.673406	1.16443	2	hsa-miR-199a-3p; hsa-miR-132-3p
Pathways (KEGG)	Glioma	0.332936	0.673406	0.673406	3.04019	4	hsa-miR-199a-3p; hsa-miR-199b-3p; hsa-miR-132-3p; hsa-miR-150-5p
Pathways (KEGG)	Signaling pathways regulating pluripotency of stem cells	0.33508	0.673406	0.673406	3.04507	4	hsa-miR-199a-3p; hsa-miR-199b-3p; hsa-miR-132-3p; hsa-miR-150-5p
Pathways (KEGG)	Fatty acid degradation	0.336803	0.673406	0.673406	1.17418	2	hsa-miR-132-3p; hsa-miR-150-5p
Pathways (KEGG)	Arginine and proline metabolism	0.338948	0.673406	0.673406	1.17905	2	hsa-miR-132-3p; hsa-miR-150-5p
Pathways (KEGG)	Hedgehog signaling pathway	0.339025	0.673406	0.673406	2.07065	3	hsa-miR-199a-3p; hsa-miR-199b-3p; hsa-miR-150-5p
Pathways (KEGG)	mTOR signaling pathway	0.345959	0.678357	0.678357	3.06943	4	hsa-miR-199a-3p; hsa-miR-199b-3p; hsa-miR-132-3p; hsa-miR-150-5p
Pathways (KEGG)	Cushing syndrome	0.348166	0.678357	0.678357	3.0743	4	hsa-miR-199a-3p; hsa-miR-199b-3p; hsa-miR-132-3p; hsa-miR-150-5p
Pathways (KEGG)	Salmonella infection	0.348535	0.678357	0.678357	2.09501	3	hsa-miR-199a-3p; hsa-miR-132-3p; hsa-miR-150-5p
Pathways (KEGG)	Cytokine-cytokine receptor interaction	0.356164	0.679203	0.679203	2.78197	2	hsa-miR-132-3p; hsa-miR-150-5p
Pathways (KEGG)	Hippo signaling pathway	0.35936	0.679203	0.679203	3.09866	4	hsa-miR-199a-3p; hsa-miR-199b-3p; hsa-miR-132-3p; hsa-miR-150-5p
Pathways (KEGG)	SNARE interactions in vesicular transport	0.3648	0.679203	0.679203	1.23752	2	hsa-miR-132-3p; hsa-miR-150-5p
Pathways (KEGG)	Pertussis	0.365904	0.679203	0.679203	2.13886	3	hsa-miR-199a-3p; hsa-miR-132-3p; hsa-miR-150-5p
Pathways (KEGG)	VEGF signaling pathway	0.367853	0.679203	0.679203	2.14373	3	hsa-miR-199a-3p; hsa-miR-132-3p; hsa-miR-150-5p
Pathways (KEGG)	Pathogenic Escherichia coli infection	0.373147	0.679203	0.679203	3.12789	4	hsa-miR-199a-3p; hsa-miR-199b-3p; hsa-miR-132-3p; hsa-miR-150-5p
Pathways (KEGG)	Cell adhesion molecules CAMs	0.381601	0.679203	0.679203	2.17783	3	hsa-miR-199a-3p; hsa-miR-199b-3p; hsa-miR-132-3p
Pathways (KEGG)	Long-term potentiation	0.381601	0.679203	0.679203	2.17783	3	hsa-miR-199a-3p; hsa-miR-132-3p; hsa-miR-150-5p
Pathways (KEGG)	Necroptosis	0.38211	0.679203	0.679203	2.72351	2	hsa-miR-132-3p; hsa-miR-150-5p
Pathways (KEGG)	Prostate cancer	0.382556	0.679203	0.679203	3.14738	4	hsa-miR-199a-3p; hsa-miR-199b-3p; hsa-miR-132-3p; hsa-miR-150-5p
Pathways (KEGG)	cAMP signaling pathway	0.382556	0.679203	0.679203	3.14738	4	hsa-miR-199a-3p; hsa-miR-199b-3p; hsa-miR-132-3p; hsa-miR-150-5p
Pathways (KEGG)	Carbohydrate digestion and absorption	0.384276	0.679203	0.679203	1.28136	2	hsa-miR-132-3p; hsa-miR-150-5p
Pathways (KEGG)	Cell cycle	0.384936	0.679203	0.679203	3.15225	4	hsa-miR-199a-3p; hsa-miR-199b-3p; hsa-miR-132-3p; hsa-miR-150-5p
Pathways (KEGG)	Complement and coagulation cascades	0.386443	0.679203	0.679203	1.28624	2	hsa-miR-132-3p; hsa-miR-150-5p
Pathways (KEGG)	Bacterial invasion of epithelial cells	0.395524	0.686838	0.686838	2.21194	3	hsa-miR-199a-3p; hsa-miR-132-3p; hsa-miR-150-5p
Pathways (KEGG)	Regulation of actin cytoskeleton	0.406857	0.69276	0.69276	3.1961	4	hsa-miR-199a-3p; hsa-miR-199b-3p; hsa-miR-132-3p; hsa-miR-150-5p
Pathways (KEGG)	Hypertrophic cardiomyopathy HCM	0.40759	0.69276	0.69276	2.24117	3	hsa-miR-199a-3p; hsa-miR-199b-3p; hsa-miR-150-5p
Pathways (KEGG)	Ether lipid metabolism	0.4103	0.69276	0.69276	1.33983	2	hsa-miR-132-3p; hsa-miR-150-5p
Pathways (KEGG)	Gastric cancer	0.411853	0.69276	0.69276	3.20585	4	hsa-miR-199a-3p; hsa-miR-199b-3p; hsa-miR-132-3p; hsa-miR-150-5p
Pathways (KEGG)	Thyroid cancer	0.413667	0.69276	0.69276	2.25579	3	hsa-miR-199a-3p; hsa-miR-132-3p; hsa-miR-150-5p
Pathways (KEGG)	Rap1 signaling pathway	0.414368	0.69276	0.69276	3.21072	4	hsa-miR-199a-3p; hsa-miR-199b-3p; hsa-miR-132-3p; hsa-miR-150-5p
Pathways (KEGG)	Ubiquitin mediated proteolysis	0.421145	0.694248	0.694248	2.63581	2	hsa-miR-132-3p; hsa-miR-150-5p
Pathways (KEGG)	Focal adhesion	0.424544	0.694248	0.694248	3.23021	4	hsa-miR-199a-3p; hsa-miR-199b-3p; hsa-miR-132-3p; hsa-miR-150-5p
Pathways (KEGG)	Leukocyte transendothelial migration	0.425481	0.694248	0.694248	2.62607	2	hsa-miR-132-3p; hsa-miR-150-5p
Pathways (KEGG)	Hepatitis C	0.427117	0.694248	0.694248	3.23508	4	hsa-miR-199a-3p; hsa-miR-199b-3p; hsa-miR-132-3p; hsa-miR-150-5p
Pathways (KEGG)	Non-alcoholic fatty liver disease NAFLD	0.429816	0.694248	0.694248	2.61632	2	hsa-miR-132-3p; hsa-miR-150-5p
Pathways (KEGG)	Transcriptional misregulation in cancer	0.434906	0.694248	0.694248	3.2497	4	hsa-miR-199a-3p; hsa-miR-199b-3p; hsa-miR-132-3p; hsa-miR-150-5p
Pathways (KEGG)	Human immunodeficiency virus 1 infection	0.440158	0.694248	0.694248	3.25944	4	hsa-miR-199a-3p; hsa-miR-199b-3p; hsa-miR-132-3p; hsa-miR-150-5p
Pathways (KEGG)	Hepatitis B	0.442801	0.694248	0.694248	3.26431	4	hsa-miR-199a-3p; hsa-miR-199b-3p; hsa-miR-132-3p; hsa-miR-150-5p
Pathways (KEGG)	Ras signaling pathway	0.442801	0.694248	0.694248	3.26431	4	hsa-miR-199a-3p; hsa-miR-199b-3p; hsa-miR-132-3p; hsa-miR-150-5p
Pathways (KEGG)	Neuroactive ligand-receptor interaction	0.447135	0.694248	0.694248	2.57734	2	hsa-miR-132-3p; hsa-miR-150-5p
Pathways (KEGG)	Synaptic vesicle cycle	0.447135	0.694248	0.694248	1.42266	2	hsa-miR-132-3p; hsa-miR-150-5p
Pathways (KEGG)	Breast cancer	0.448124	0.694248	0.694248	3.27406	4	hsa-miR-199a-3p; hsa-miR-199b-3p; hsa-miR-132-3p; hsa-miR-150-5p
Pathways (KEGG)	Other types of O-glycan biosynthesis	0.451457	0.694248	0.694248	1.4324	2	hsa-miR-132-3p; hsa-miR-150-5p
Pathways (KEGG)	Acute myeloid leukemia	0.452767	0.694248	0.694248	2.34836	3	hsa-miR-199a-3p; hsa-miR-132-3p; hsa-miR-150-5p
Pathways (KEGG)	FoxO signaling pathway	0.453495	0.694248	0.694248	3.2838	4	hsa-miR-199a-3p; hsa-miR-199b-3p; hsa-miR-132-3p; hsa-miR-150-5p
Pathways (KEGG)	Fc epsilon RI signaling pathway	0.454852	0.694248	0.694248	2.35323	3	hsa-miR-199a-3p; hsa-miR-132-3p; hsa-miR-150-5p
Pathways (KEGG)	Cholinergic synapse	0.467413	0.704281	0.704281	2.38246	3	hsa-miR-199a-3p; hsa-miR-132-3p; hsa-miR-150-5p
Pathways (KEGG)	Retrograde endocannabinoid signaling	0.467413	0.704281	0.704281	2.38246	3	hsa-miR-199a-3p; hsa-miR-132-3p; hsa-miR-150-5p
Pathways (KEGG)	Glycerolipid metabolism	0.468711	0.704281	0.704281	1.47138	2	hsa-miR-132-3p; hsa-miR-150-5p
Pathways (KEGG)	Endocytosis	0.472674	0.706574	0.706575	3.3179	4	hsa-miR-199a-3p; hsa-miR-199b-3p; hsa-miR-132-3p; hsa-miR-150-5p
Pathways (KEGG)	Epstein-Barr virus infection	0.483902	0.716399	0.716399	3.33739	4	hsa-miR-199a-3p; hsa-miR-199b-3p; hsa-miR-132-3p; hsa-miR-150-5p
Pathways (KEGG)	Inflammatory bowel disease IBD	0.494445	0.720859	0.720859	1.52984	2	hsa-miR-132-3p; hsa-miR-150-5p
Pathways (KEGG)	Cellular senescence	0.49533	0.720859	0.720859	3.35688	4	hsa-miR-199a-3p; hsa-miR-199b-3p; hsa-miR-132-3p; hsa-miR-150-5p
Pathways (KEGG)	Hepatocellular carcinoma	0.498218	0.720859	0.720859	3.36175	4	hsa-miR-199a-3p; hsa-miR-199b-3p; hsa-miR-132-3p; hsa-miR-150-5p
Pathways (KEGG)	Kaposi sarcoma-associated herpesvirus infection	0.501119	0.720859	0.720859	3.36663	4	hsa-miR-199a-3p; hsa-miR-199b-3p; hsa-miR-132-3p; hsa-miR-150-5p
Pathways (KEGG)	Shigellosis	0.509897	0.720859	0.720859	3.38124	4	hsa-miR-199a-3p; hsa-miR-199b-3p; hsa-miR-132-3p; hsa-miR-150-5p
Pathways (KEGG)	Ferroptosis	0.519945	0.720859	0.720859	1.58831	2	hsa-miR-132-3p; hsa-miR-150-5p
Pathways (KEGG)	B cell receptor signaling pathway	0.522057	0.720859	0.720859	2.40682	2	hsa-miR-199a-3p; hsa-miR-132-3p
Pathways (KEGG)	Prolactin signaling pathway	0.526986	0.720859	0.720859	2.51888	3	hsa-miR-199a-3p; hsa-miR-132-3p; hsa-miR-150-5p
Pathways (KEGG)	Proteoglycans in cancer	0.5278	0.720859	0.720859	3.41048	4	hsa-miR-199a-3p; hsa-miR-199b-3p; hsa-miR-132-3p; hsa-miR-150-5p
Pathways (KEGG)	Cysteine and methionine metabolism	0.530486	0.720859	0.720859	1.61267	2	hsa-miR-132-3p; hsa-miR-150-5p
Pathways (KEGG)	Phosphatidylinositol signaling system	0.536783	0.720859	0.720859	2.37272	2	hsa-miR-132-3p; hsa-miR-150-5p
Pathways (KEGG)	Progesterone-mediated oocyte maturation	0.542065	0.720859	0.720859	2.55298	3	hsa-miR-199a-3p; hsa-miR-132-3p; hsa-miR-150-5p
Pathways (KEGG)	Th17 cell differentiation	0.542065	0.720859	0.720859	2.55298	3	hsa-miR-199a-3p; hsa-miR-132-3p; hsa-miR-150-5p
Pathways (KEGG)	Ribosome	0.54306	0.720859	0.720859	2.3581	2	hsa-miR-132-3p; hsa-miR-150-5p
Pathways (KEGG)	Viral carcinogenesis	0.54617	0.720859	0.720859	3.43971	4	hsa-miR-199a-3p; hsa-miR-199b-3p; hsa-miR-132-3p; hsa-miR-150-5p
Pathways (KEGG)	Fc gamma R-mediated phagocytosis	0.548543	0.720859	0.720859	2.5676	3	hsa-miR-199a-3p; hsa-miR-132-3p; hsa-miR-150-5p
Pathways (KEGG)	Human T-cell leukemia virus 1 infection	0.549277	0.720859	0.720859	3.44458	4	hsa-miR-199a-3p; hsa-miR-199b-3p; hsa-miR-132-3p; hsa-miR-150-5p
Pathways (KEGG)	Human cytomegalovirus infection	0.552398	0.720859	0.720859	3.44945	4	hsa-miR-199a-3p; hsa-miR-199b-3p; hsa-miR-132-3p; hsa-miR-150-5p
Pathways (KEGG)	Choline metabolism in cancer	0.557191	0.720859	0.720859	2.58709	3	hsa-miR-199a-3p; hsa-miR-132-3p; hsa-miR-150-5p
Pathways (KEGG)	PD-L1 expression and PD-1 checkpoint pathway in cancer	0.559355	0.720859	0.720859	2.59196	3	hsa-miR-199a-3p; hsa-miR-132-3p; hsa-miR-150-5p
Pathways (KEGG)	Notch signaling pathway	0.567939	0.720859	0.720859	1.70037	2	hsa-miR-132-3p; hsa-miR-150-5p
Pathways (KEGG)	Olfactory transduction	0.567939	0.720859	0.720859	1.70037	2	hsa-miR-132-3p; hsa-miR-150-5p
Pathways (KEGG)	MicroRNAs in cancer	0.568203	0.720859	0.720859	3.47381	4	hsa-miR-199a-3p; hsa-miR-199b-3p; hsa-miR-132-3p; hsa-miR-150-5p
Pathways (KEGG)	C-type lectin receptor signaling pathway	0.572351	0.720859	0.720859	2.62119	3	hsa-miR-199a-3p; hsa-miR-132-3p; hsa-miR-150-5p
Pathways (KEGG)	PPAR signaling pathway	0.576144	0.720859	0.720859	1.71985	2	hsa-miR-132-3p; hsa-miR-150-5p
Pathways (KEGG)	Adherens junction	0.576687	0.720859	0.720859	2.63094	3	hsa-miR-199a-3p; hsa-miR-132-3p; hsa-miR-150-5p
Pathways (KEGG)	MAPK signaling pathway	0.584344	0.721524	0.721524	3.49817	4	hsa-miR-199a-3p; hsa-miR-199b-3p; hsa-miR-132-3p; hsa-miR-150-5p
Pathways (KEGG)	Endometrial cancer	0.5897	0.721524	0.721524	2.66017	3	hsa-miR-199a-3p; hsa-miR-132-3p; hsa-miR-150-5p
Pathways (KEGG)	Ribosome biogenesis in eukaryotes	0.600467	0.721524	0.721524	1.77832	2	hsa-miR-132-3p; hsa-miR-150-5p
Pathways (KEGG)	Dilated cardiomyopathy DCM	0.606475	0.721524	0.721524	2.20706	2	hsa-miR-199a-3p; hsa-miR-199b-3p
Pathways (KEGG)	Mitophagy - animal	0.610463	0.721524	0.721524	2.19732	2	hsa-miR-132-3p; hsa-miR-150-5p
Pathways (KEGG)	Alzheimer disease	0.615724	0.721524	0.721524	2.71864	3	hsa-miR-199a-3p; hsa-miR-132-3p; hsa-miR-150-5p
Pathways (KEGG)	Oocyte meiosis	0.624387	0.721524	0.721524	2.73812	3	hsa-miR-199a-3p; hsa-miR-132-3p; hsa-miR-150-5p
Pathways (KEGG)	Parkinson disease	0.630194	0.721524	0.721524	2.1486	2	hsa-miR-132-3p; hsa-miR-150-5p
Pathways (KEGG)	Human papillomavirus infection	0.631371	0.721524	0.721524	3.56638	4	hsa-miR-199a-3p; hsa-miR-199b-3p; hsa-miR-132-3p; hsa-miR-150-5p
Pathways (KEGG)	Apoptosis - multiple species	0.637983	0.721524	0.721524	1.87089	2	hsa-miR-132-3p; hsa-miR-150-5p
Pathways (KEGG)	Apoptosis	0.64515	0.721524	0.721524	3.08892	3	hsa-miR-199a-3p; hsa-miR-132-3p; hsa-miR-150-5p
Pathways (KEGG)	GABAergic synapse	0.64571	0.721524	0.721524	1.89038	2	hsa-miR-132-3p; hsa-miR-150-5p
Pathways (KEGG)	Inositol phosphate metabolism	0.651465	0.721524	0.721524	1.90499	2	hsa-miR-132-3p; hsa-miR-150-5p
Pathways (KEGG)	Thyroid hormone signaling pathway	0.658424	0.721524	0.721524	3.05968	3	hsa-miR-199a-3p; hsa-miR-132-3p; hsa-miR-150-5p
Pathways (KEGG)	Cardiac muscle contraction	0.659081	0.721524	0.721524	1.92448	2	hsa-miR-132-3p; hsa-miR-150-5p
Pathways (KEGG)	Legionellosis	0.659081	0.721524	0.721524	1.92448	2	hsa-miR-132-3p; hsa-miR-150-5p
Pathways (KEGG)	AMPK signaling pathway	0.669626	0.721524	0.721524	2.84044	3	hsa-miR-199a-3p; hsa-miR-132-3p; hsa-miR-150-5p
Pathways (KEGG)	Arrhythmogenic right ventricular cardiomyopathy ARVC	0.670381	0.721524	0.721524	1.95371	2	hsa-miR-199a-3p; hsa-miR-199b-3p
Pathways (KEGG)	Tuberculosis	0.671765	0.721524	0.721524	2.84531	3	hsa-miR-199a-3p; hsa-miR-132-3p; hsa-miR-150-5p
Pathways (KEGG)	cGMP-PKG signaling pathway	0.676039	0.721524	0.721524	2.85505	3	hsa-miR-199a-3p; hsa-miR-132-3p; hsa-miR-150-5p
Pathways (KEGG)	PI3K-Akt signaling pathway	0.677529	0.721524	0.721524	3.62972	4	hsa-miR-199a-3p; hsa-miR-199b-3p; hsa-miR-132-3p; hsa-miR-150-5p
Pathways (KEGG)	Herpes simplex virus 1 infection	0.681181	0.721524	0.721524	3.63459	4	hsa-miR-199a-3p; hsa-miR-199b-3p; hsa-miR-132-3p; hsa-miR-150-5p
Pathways (KEGG)	JAK-STAT signaling pathway	0.681789	0.721524	0.721524	3.00609	3	hsa-miR-199a-3p; hsa-miR-132-3p; hsa-miR-150-5p
Pathways (KEGG)	Basal cell carcinoma	0.685209	0.721524	0.721524	1.99269	2	hsa-miR-132-3p; hsa-miR-150-5p
Pathways (KEGG)	Fluid shear stress and atherosclerosis	0.690939	0.722975	0.722975	2.88916	3	hsa-miR-199a-3p; hsa-miR-132-3p; hsa-miR-150-5p
Pathways (KEGG)	Influenza A	0.693059	0.722975	0.722975	2.89403	3	hsa-miR-199a-3p; hsa-miR-132-3p; hsa-miR-150-5p
Pathways (KEGG)	HIF-1 signaling pathway	0.697293	0.724785	0.724785	2.90378	3	hsa-miR-199a-3p; hsa-miR-132-3p; hsa-miR-150-5p
Pathways (KEGG)	Tight junction	0.703626	0.725344	0.725344	2.91839	3	hsa-miR-199a-3p; hsa-miR-132-3p; hsa-miR-150-5p
Pathways (KEGG)	Apelin signaling pathway	0.705732	0.725344	0.725344	2.92326	3	hsa-miR-199a-3p; hsa-miR-132-3p; hsa-miR-150-5p
Pathways (KEGG)	Chemokine signaling pathway	0.707836	0.725344	0.725344	2.92814	3	hsa-miR-199a-3p; hsa-miR-132-3p; hsa-miR-150-5p
Pathways (KEGG)	Insulin signaling pathway	0.716225	0.731356	0.731357	2.94762	3	hsa-miR-199a-3p; hsa-miR-132-3p; hsa-miR-150-5p
Pathways (KEGG)	Colorectal cancer	0.722487	0.735162	0.735162	2.96224	3	hsa-miR-199a-3p; hsa-miR-132-3p; hsa-miR-150-5p
Pathways (KEGG)	Neurotrophin signaling pathway	0.732865	0.737954	0.737954	2.9866	3	hsa-miR-199a-3p; hsa-miR-132-3p; hsa-miR-150-5p
Pathways (KEGG)	p53 signaling pathway	0.736994	0.739544	0.739544	2.99635	3	hsa-miR-199a-3p; hsa-miR-132-3p; hsa-miR-150-5p
Pathways (KEGG)	Pathways in cancer	0.797792	0.797792	0.797792	3.78076	4	hsa-miR-199a-3p; hsa-miR-199b-3p; hsa-miR-132-3p; hsa-miR-150-5p

## Sheet: DR-TB vs DS-TB
Category	Subcategory	P-value	P-adjusted	Q-value	Expected	Observed	miRNAs/precursors
Pathways (KEGG)	Tyrosine metabolism	0.046799	0.767062	0.767062	0.433618	2	hsa-miR-451a; hsa-miR-150-5p
Pathways (KEGG)	African trypanosomiasis	0.0639553	0.767062	0.767062	0.506699	2	hsa-miR-451a; hsa-miR-150-5p
Pathways (KEGG)	Intestinal immune network for IgA production	0.0689819	0.767062	0.767062	0.526188	2	hsa-miR-451a; hsa-miR-150-5p
Pathways (KEGG)	ABC transporters	0.0722201	0.767062	0.767062	0.538368	2	hsa-miR-451a; hsa-miR-150-5p
Pathways (KEGG)	Prion diseases	0.101575	0.767062	0.767062	0.638246	2	hsa-miR-451a; hsa-miR-150-5p
Pathways (KEGG)	Carbohydrate digestion and absorption	0.102353	0.767062	0.767062	0.640682	2	hsa-miR-451a; hsa-miR-150-5p
Pathways (KEGG)	Cytosolic DNA-sensing pathway	0.107884	0.767062	0.767062	0.657734	2	hsa-miR-451a; hsa-miR-150-5p
Pathways (KEGG)	Inflammatory bowel disease IBD	0.145988	0.767062	0.767062	0.764921	2	hsa-miR-451a; hsa-miR-150-5p
Pathways (KEGG)	Bile secretion	0.146921	0.767062	0.767062	0.767357	2	hsa-miR-451a; hsa-miR-150-5p
Pathways (KEGG)	Viral protein interaction with cytokine and cytokine receptor	0.151629	0.767062	0.767062	0.779537	2	hsa-miR-451a; hsa-miR-150-5p
Pathways (KEGG)	Regulation of lipolysis in adipocytes	0.156412	0.767062	0.767062	0.791717	2	hsa-miR-451a; hsa-miR-150-5p
Pathways (KEGG)	Hematopoietic cell lineage	0.159318	0.767062	0.767062	0.799026	2	hsa-miR-451a; hsa-miR-150-5p
Pathways (KEGG)	Aldosterone-regulated sodium reabsorption	0.163233	0.767062	0.767062	0.80877	2	hsa-miR-451a; hsa-miR-150-5p
Pathways (KEGG)	Rheumatoid arthritis	0.172217	0.767062	0.767062	0.830694	2	hsa-miR-451a; hsa-miR-150-5p
Pathways (KEGG)	RIG-I-like receptor signaling pathway	0.199522	0.767062	0.767062	0.894032	2	hsa-miR-451a; hsa-miR-150-5p
Pathways (KEGG)	Amyotrophic lateral sclerosis ALS	0.206108	0.767062	0.767062	0.908648	2	hsa-miR-451a; hsa-miR-150-5p
Pathways (KEGG)	Vasopressin-regulated water reabsorption	0.213927	0.767062	0.767062	0.9257	2	hsa-miR-451a; hsa-miR-150-5p
Pathways (KEGG)	Apoptosis - multiple species	0.218461	0.767062	0.767062	0.935445	2	hsa-miR-451a; hsa-miR-150-5p
Pathways (KEGG)	Legionellosis	0.231173	0.767062	0.767062	0.962241	2	hsa-miR-451a; hsa-miR-150-5p
Pathways (KEGG)	Leishmaniasis	0.231173	0.767062	0.767062	0.962241	2	hsa-miR-451a; hsa-miR-150-5p
Pathways (KEGG)	Adipocytokine signaling pathway	0.232346	0.767062	0.767062	0.964677	2	hsa-miR-451a; hsa-miR-150-5p
Pathways (KEGG)	GnRH secretion	0.233522	0.767062	0.767062	0.967113	2	hsa-miR-451a; hsa-miR-150-5p
Pathways (KEGG)	Epithelial cell signaling in Helicobacter pylori infection	0.24545	0.767062	0.767062	0.991474	2	hsa-miR-451a; hsa-miR-150-5p
Pathways (KEGG)	Amoebiasis	0.256439	0.767062	0.767062	1.0134	2	hsa-miR-451a; hsa-miR-150-5p
Pathways (KEGG)	Th1 and Th2 cell differentiation	0.256439	0.767062	0.767062	1.0134	2	hsa-miR-451a; hsa-miR-150-5p
Pathways (KEGG)	Long-term depression	0.265153	0.767062	0.767062	1.03045	2	hsa-miR-451a; hsa-miR-150-5p
Pathways (KEGG)	Hedgehog signaling pathway	0.267669	0.767062	0.767062	1.03532	2	hsa-miR-451a; hsa-miR-150-5p
Pathways (KEGG)	Salmonella infection	0.274011	0.767062	0.767062	1.0475	2	hsa-miR-451a; hsa-miR-150-5p
Pathways (KEGG)	Pertussis	0.285615	0.767062	0.767062	1.06943	2	hsa-miR-451a; hsa-miR-150-5p
Pathways (KEGG)	VEGF signaling pathway	0.28692	0.767062	0.767062	1.07186	2	hsa-miR-451a; hsa-miR-150-5p
Pathways (KEGG)	Long-term potentiation	0.296132	0.767062	0.767062	1.08892	2	hsa-miR-451a; hsa-miR-150-5p
Pathways (KEGG)	Glutamatergic synapse	0.312263	0.767062	0.767062	1.11815	2	hsa-miR-451a; hsa-miR-150-5p
Pathways (KEGG)	Hypertrophic cardiomyopathy HCM	0.313627	0.767062	0.767062	1.12058	2	hsa-miR-451a; hsa-miR-150-5p
Pathways (KEGG)	Circadian entrainment	0.316363	0.767062	0.767062	1.12546	2	hsa-miR-451a; hsa-miR-150-5p
Pathways (KEGG)	Gap junction	0.317736	0.767062	0.767062	1.12789	2	hsa-miR-451a; hsa-miR-150-5p
Pathways (KEGG)	Thyroid cancer	0.317736	0.767062	0.767062	1.12789	2	hsa-miR-451a; hsa-miR-150-5p
Pathways (KEGG)	IL-17 signaling pathway	0.32049	0.767062	0.767062	1.13276	2	hsa-miR-451a; hsa-miR-150-5p
Pathways (KEGG)	Toll-like receptor signaling pathway	0.328823	0.767062	0.767062	1.14738	2	hsa-miR-451a; hsa-miR-150-5p
Pathways (KEGG)	Serotonergic synapse	0.3401	0.767062	0.767062	1.16687	2	hsa-miR-451a; hsa-miR-150-5p
Pathways (KEGG)	Acute myeloid leukemia	0.344378	0.767062	0.767062	1.17418	2	hsa-miR-451a; hsa-miR-150-5p
Pathways (KEGG)	Fc epsilon RI signaling pathway	0.34581	0.767062	0.767062	1.17661	2	hsa-miR-451a; hsa-miR-150-5p
Pathways (KEGG)	GnRH signaling pathway	0.350123	0.767062	0.767062	1.18392	2	hsa-miR-451a; hsa-miR-150-5p
Pathways (KEGG)	Cholinergic synapse	0.354464	0.767062	0.767062	1.19123	2	hsa-miR-451a; hsa-miR-150-5p
Pathways (KEGG)	Retrograde endocannabinoid signaling	0.354464	0.767062	0.767062	1.19123	2	hsa-miR-451a; hsa-miR-150-5p
Pathways (KEGG)	Longevity regulating pathway - multiple species	0.363225	0.767062	0.767062	1.20585	2	hsa-miR-451a; hsa-miR-150-5p
Pathways (KEGG)	NF-kappa B signaling pathway	0.369125	0.767062	0.767062	1.21559	2	hsa-miR-451a; hsa-miR-150-5p
Pathways (KEGG)	Vascular smooth muscle contraction	0.382573	0.767062	0.767062	1.23752	2	hsa-miR-451a; hsa-miR-150-5p
Pathways (KEGG)	Glucagon signaling pathway	0.390149	0.767062	0.767062	1.2497	2	hsa-miR-451a; hsa-miR-150-5p
Pathways (KEGG)	Prolactin signaling pathway	0.396263	0.767062	0.767062	1.25944	2	hsa-miR-451a; hsa-miR-150-5p
Pathways (KEGG)	Parathyroid hormone synthesis, secretion and action	0.402424	0.767062	0.767062	1.26918	2	hsa-miR-451a; hsa-miR-150-5p
Pathways (KEGG)	Natural killer cell mediated cytotoxicity	0.403972	0.767062	0.767062	1.27162	2	hsa-miR-451a; hsa-miR-150-5p
Pathways (KEGG)	Central carbon metabolism in cancer	0.407076	0.767062	0.767062	1.27649	2	hsa-miR-451a; hsa-miR-150-5p
Pathways (KEGG)	Progesterone-mediated oocyte maturation	0.407076	0.767062	0.767062	1.27649	2	hsa-miR-451a; hsa-miR-150-5p
Pathways (KEGG)	Th17 cell differentiation	0.407076	0.767062	0.767062	1.27649	2	hsa-miR-451a; hsa-miR-150-5p
Pathways (KEGG)	Chagas disease American trypanosomiasis	0.410193	0.767062	0.767062	1.28136	2	hsa-miR-451a; hsa-miR-150-5p
Pathways (KEGG)	Fc gamma R-mediated phagocytosis	0.411755	0.767062	0.767062	1.2838	2	hsa-miR-451a; hsa-miR-150-5p
Pathways (KEGG)	Bladder cancer	0.413321	0.767062	0.767062	1.28624	2	hsa-miR-451a; hsa-miR-150-5p
Pathways (KEGG)	Neuroactive ligand-receptor interaction	0.41489	0.767062	0.767062	1.28867	2	hsa-miR-451a; hsa-miR-150-5p
Pathways (KEGG)	Choline metabolism in cancer	0.418036	0.767062	0.767062	1.29354	2	hsa-miR-451a; hsa-miR-150-5p
Pathways (KEGG)	Melanogenesis	0.419613	0.767062	0.767062	1.29598	2	hsa-miR-451a; hsa-miR-150-5p
Pathways (KEGG)	PD-L1 expression and PD-1 checkpoint pathway in cancer	0.419613	0.767062	0.767062	1.29598	2	hsa-miR-451a; hsa-miR-150-5p
Pathways (KEGG)	Dopaminergic synapse	0.421194	0.767062	0.767062	1.29842	2	hsa-miR-451a; hsa-miR-150-5p
Pathways (KEGG)	Phagosome	0.422777	0.767062	0.767062	1.30085	2	hsa-miR-451a; hsa-miR-150-5p
Pathways (KEGG)	Non-alcoholic fatty liver disease NAFLD	0.427545	0.767062	0.767062	1.30816	2	hsa-miR-451a; hsa-miR-150-5p
Pathways (KEGG)	C-type lectin receptor signaling pathway	0.429141	0.767062	0.767062	1.3106	2	hsa-miR-451a; hsa-miR-150-5p
Pathways (KEGG)	Leukocyte transendothelial migration	0.430739	0.767062	0.767062	1.31303	2	hsa-miR-451a; hsa-miR-150-5p
Pathways (KEGG)	TNF signaling pathway	0.430739	0.767062	0.767062	1.31303	2	hsa-miR-451a; hsa-miR-150-5p
Pathways (KEGG)	Adherens junction	0.43234	0.767062	0.767062	1.31547	2	hsa-miR-451a; hsa-miR-150-5p
Pathways (KEGG)	Ubiquitin mediated proteolysis	0.433944	0.767062	0.767062	1.3179	2	hsa-miR-451a; hsa-miR-150-5p
Pathways (KEGG)	Insulin resistance	0.438775	0.767062	0.767062	1.32521	2	hsa-miR-451a; hsa-miR-150-5p
Pathways (KEGG)	Endometrial cancer	0.44201	0.767062	0.767062	1.33009	2	hsa-miR-451a; hsa-miR-150-5p
Pathways (KEGG)	TGF-beta signaling pathway	0.445257	0.767062	0.767062	1.33496	2	hsa-miR-451a; hsa-miR-150-5p
Pathways (KEGG)	Longevity regulating pathway	0.45015	0.767062	0.767062	1.34227	2	hsa-miR-451a; hsa-miR-150-5p
Pathways (KEGG)	Toxoplasmosis	0.45015	0.767062	0.767062	1.34227	2	hsa-miR-451a; hsa-miR-150-5p
Pathways (KEGG)	Phospholipase D signaling pathway	0.453427	0.767062	0.767062	1.34714	2	hsa-miR-451a; hsa-miR-150-5p
Pathways (KEGG)	Calcium signaling pathway	0.45507	0.767062	0.767062	1.34957	2	hsa-miR-451a; hsa-miR-150-5p
Pathways (KEGG)	Osteoclast differentiation	0.45507	0.767062	0.767062	1.34957	2	hsa-miR-451a; hsa-miR-150-5p
Pathways (KEGG)	Platelet activation	0.45507	0.767062	0.767062	1.34957	2	hsa-miR-451a; hsa-miR-150-5p
Pathways (KEGG)	Renal cell carcinoma	0.45507	0.767062	0.767062	1.34957	2	hsa-miR-451a; hsa-miR-150-5p
Pathways (KEGG)	T cell receptor signaling pathway	0.456715	0.767062	0.767062	1.35201	2	hsa-miR-451a; hsa-miR-150-5p
Pathways (KEGG)	Alzheimer disease	0.461671	0.767062	0.767062	1.35932	2	hsa-miR-451a; hsa-miR-150-5p
Pathways (KEGG)	Necroptosis	0.463328	0.767062	0.767062	1.36175	2	hsa-miR-451a; hsa-miR-150-5p
Pathways (KEGG)	Oocyte meiosis	0.468319	0.767062	0.767062	1.36906	2	hsa-miR-451a; hsa-miR-150-5p
Pathways (KEGG)	Estrogen signaling pathway	0.469989	0.767062	0.767062	1.3715	2	hsa-miR-451a; hsa-miR-150-5p
Pathways (KEGG)	NOD-like receptor signaling pathway	0.476697	0.767062	0.767062	1.38124	2	hsa-miR-451a; hsa-miR-150-5p
Pathways (KEGG)	Adrenergic signaling in cardiomyocytes	0.480069	0.767062	0.767062	1.38611	2	hsa-miR-451a; hsa-miR-150-5p
Pathways (KEGG)	Cytokine-cytokine receptor interaction	0.483453	0.767062	0.767062	1.39099	2	hsa-miR-451a; hsa-miR-150-5p
Pathways (KEGG)	Relaxin signaling pathway	0.486848	0.767062	0.767062	1.39586	2	hsa-miR-451a; hsa-miR-150-5p
Pathways (KEGG)	Growth hormone synthesis, secretion and action	0.493675	0.767062	0.767062	1.4056	2	hsa-miR-451a; hsa-miR-150-5p
Pathways (KEGG)	AMPK signaling pathway	0.504005	0.767062	0.767062	1.42022	2	hsa-miR-451a; hsa-miR-150-5p
Pathways (KEGG)	ErbB signaling pathway	0.504005	0.767062	0.767062	1.42022	2	hsa-miR-451a; hsa-miR-150-5p
Pathways (KEGG)	Non-small cell lung cancer	0.504005	0.767062	0.767062	1.42022	2	hsa-miR-451a; hsa-miR-150-5p
Pathways (KEGG)	AGE-RAGE signaling pathway in diabetic complications	0.505737	0.767062	0.767062	1.42266	2	hsa-miR-451a; hsa-miR-150-5p
Pathways (KEGG)	Tuberculosis	0.505737	0.767062	0.767062	1.42266	2	hsa-miR-451a; hsa-miR-150-5p
Pathways (KEGG)	Alcoholism	0.507472	0.767062	0.767062	1.42509	2	hsa-miR-451a; hsa-miR-150-5p
Pathways (KEGG)	Sphingolipid signaling pathway	0.507472	0.767062	0.767062	1.42509	2	hsa-miR-451a; hsa-miR-150-5p
Pathways (KEGG)	cGMP-PKG signaling pathway	0.509209	0.767062	0.767062	1.42753	2	hsa-miR-451a; hsa-miR-150-5p
Pathways (KEGG)	Pancreatic cancer	0.516191	0.767062	0.767062	1.43727	2	hsa-miR-451a; hsa-miR-150-5p
Pathways (KEGG)	Fluid shear stress and atherosclerosis	0.521458	0.767062	0.767062	1.44458	2	hsa-miR-451a; hsa-miR-150-5p
Pathways (KEGG)	Influenza A	0.52322	0.767062	0.767062	1.44702	2	hsa-miR-451a; hsa-miR-150-5p
Pathways (KEGG)	HIF-1 signaling pathway	0.526752	0.767062	0.767062	1.45189	2	hsa-miR-451a; hsa-miR-150-5p
Pathways (KEGG)	Tight junction	0.532073	0.767062	0.767062	1.4592	2	hsa-miR-451a; hsa-miR-150-5p
Pathways (KEGG)	Apelin signaling pathway	0.533852	0.767062	0.767062	1.46163	2	hsa-miR-451a; hsa-miR-150-5p
Pathways (KEGG)	Chemokine signaling pathway	0.535635	0.767062	0.767062	1.46407	2	hsa-miR-451a; hsa-miR-150-5p
Pathways (KEGG)	Melanoma	0.535635	0.767062	0.767062	1.46407	2	hsa-miR-451a; hsa-miR-150-5p
Pathways (KEGG)	Small cell lung cancer	0.535635	0.767062	0.767062	1.46407	2	hsa-miR-451a; hsa-miR-150-5p
Pathways (KEGG)	Protein processing in endoplasmic reticulum	0.539209	0.767062	0.767062	1.46894	2	hsa-miR-451a; hsa-miR-150-5p
Pathways (KEGG)	Insulin signaling pathway	0.542794	0.767062	0.767062	1.47381	2	hsa-miR-451a; hsa-miR-150-5p
Pathways (KEGG)	Wnt signaling pathway	0.546392	0.767062	0.767062	1.47868	2	hsa-miR-451a; hsa-miR-150-5p
Pathways (KEGG)	Colorectal cancer	0.548195	0.767062	0.767062	1.48112	2	hsa-miR-451a; hsa-miR-150-5p
Pathways (KEGG)	Axon guidance	0.550001	0.767062	0.767062	1.48356	2	hsa-miR-451a; hsa-miR-150-5p
Pathways (KEGG)	Neurotrophin signaling pathway	0.557256	0.767062	0.767062	1.4933	2	hsa-miR-451a; hsa-miR-150-5p
Pathways (KEGG)	Thermogenesis	0.557256	0.767062	0.767062	1.4933	2	hsa-miR-451a; hsa-miR-150-5p
Pathways (KEGG)	Yersinia infection	0.557256	0.767062	0.767062	1.4933	2	hsa-miR-451a; hsa-miR-150-5p
Pathways (KEGG)	Autophagy - animal	0.560901	0.767062	0.767062	1.49817	2	hsa-miR-451a; hsa-miR-150-5p
Pathways (KEGG)	p53 signaling pathway	0.560901	0.767062	0.767062	1.49817	2	hsa-miR-451a; hsa-miR-150-5p
Pathways (KEGG)	JAK-STAT signaling pathway	0.564558	0.767062	0.767062	1.50305	2	hsa-miR-451a; hsa-miR-150-5p
Pathways (KEGG)	Measles	0.564558	0.767062	0.767062	1.50305	2	hsa-miR-451a; hsa-miR-150-5p
Pathways (KEGG)	Chronic myeloid leukemia	0.566391	0.767062	0.767062	1.50548	2	hsa-miR-451a; hsa-miR-150-5p
Pathways (KEGG)	Oxytocin signaling pathway	0.571908	0.767062	0.767062	1.51279	2	hsa-miR-451a; hsa-miR-150-5p
Pathways (KEGG)	Glioma	0.577452	0.767062	0.767062	1.5201	2	hsa-miR-451a; hsa-miR-150-5p
Pathways (KEGG)	Signaling pathways regulating pluripotency of stem cells	0.579305	0.767062	0.767062	1.52253	2	hsa-miR-451a; hsa-miR-150-5p
Pathways (KEGG)	Thyroid hormone signaling pathway	0.584885	0.767062	0.767062	1.52984	2	hsa-miR-451a; hsa-miR-150-5p
Pathways (KEGG)	mTOR signaling pathway	0.588619	0.767062	0.767062	1.53471	2	hsa-miR-451a; hsa-miR-150-5p
Pathways (KEGG)	Cushing syndrome	0.59049	0.767062	0.767062	1.53715	2	hsa-miR-451a; hsa-miR-150-5p
Pathways (KEGG)	Apoptosis	0.596123	0.767062	0.767062	1.54446	2	hsa-miR-451a; hsa-miR-150-5p
Pathways (KEGG)	Hippo signaling pathway	0.599893	0.767062	0.767062	1.54933	2	hsa-miR-451a; hsa-miR-150-5p
Pathways (KEGG)	Pathogenic Escherichia coli infection	0.611274	0.767062	0.767062	1.56395	2	hsa-miR-451a; hsa-miR-150-5p
Pathways (KEGG)	Prostate cancer	0.618921	0.767062	0.767062	1.57369	2	hsa-miR-451a; hsa-miR-150-5p
Pathways (KEGG)	cAMP signaling pathway	0.618921	0.767062	0.767062	1.57369	2	hsa-miR-451a; hsa-miR-150-5p
Pathways (KEGG)	Cell cycle	0.62084	0.767062	0.767062	1.57613	2	hsa-miR-451a; hsa-miR-150-5p
Pathways (KEGG)	Regulation of actin cytoskeleton	0.638246	0.767062	0.767062	1.59805	2	hsa-miR-451a; hsa-miR-150-5p
Pathways (KEGG)	Gastric cancer	0.642147	0.767062	0.767062	1.60292	2	hsa-miR-451a; hsa-miR-150-5p
Pathways (KEGG)	Rap1 signaling pathway	0.644101	0.767062	0.767062	1.60536	2	hsa-miR-451a; hsa-miR-150-5p
Pathways (KEGG)	Focal adhesion	0.65195	0.767062	0.767062	1.6151	2	hsa-miR-451a; hsa-miR-150-5p
Pathways (KEGG)	Hepatitis C	0.65392	0.767062	0.767062	1.61754	2	hsa-miR-451a; hsa-miR-150-5p
Pathways (KEGG)	Transcriptional misregulation in cancer	0.659847	0.767062	0.767062	1.62485	2	hsa-miR-451a; hsa-miR-150-5p
Pathways (KEGG)	Human immunodeficiency virus 1 infection	0.663813	0.767062	0.767062	1.62972	2	hsa-miR-451a; hsa-miR-150-5p
Pathways (KEGG)	Hepatitis B	0.6658	0.767062	0.767062	1.63216	2	hsa-miR-451a; hsa-miR-150-5p
Pathways (KEGG)	Ras signaling pathway	0.6658	0.767062	0.767062	1.63216	2	hsa-miR-451a; hsa-miR-150-5p
Pathways (KEGG)	Breast cancer	0.669784	0.767062	0.767062	1.63703	2	hsa-miR-451a; hsa-miR-150-5p
Pathways (KEGG)	FoxO signaling pathway	0.67378	0.767062	0.767062	1.6419	2	hsa-miR-451a; hsa-miR-150-5p
Pathways (KEGG)	Endocytosis	0.687858	0.767062	0.767062	1.65895	2	hsa-miR-451a; hsa-miR-150-5p
Pathways (KEGG)	Epstein-Barr virus infection	0.695969	0.767062	0.767062	1.6687	2	hsa-miR-451a; hsa-miR-150-5p
Pathways (KEGG)	Cellular senescence	0.704126	0.767062	0.767062	1.67844	2	hsa-miR-451a; hsa-miR-150-5p
Pathways (KEGG)	Hepatocellular carcinoma	0.706173	0.767062	0.767062	1.68088	2	hsa-miR-451a; hsa-miR-150-5p
Pathways (KEGG)	Kaposi sarcoma-associated herpesvirus infection	0.708223	0.767062	0.767062	1.68331	2	hsa-miR-451a; hsa-miR-150-5p
Pathways (KEGG)	Shigellosis	0.714391	0.767062	0.767062	1.69062	2	hsa-miR-451a; hsa-miR-150-5p
Pathways (KEGG)	Proteoglycans in cancer	0.726806	0.767062	0.767062	1.70524	2	hsa-miR-451a; hsa-miR-150-5p
Pathways (KEGG)	Viral carcinogenesis	0.739327	0.767062	0.767062	1.71985	2	hsa-miR-451a; hsa-miR-150-5p
Pathways (KEGG)	Human T-cell leukemia virus 1 infection	0.741425	0.767062	0.767062	1.72229	2	hsa-miR-451a; hsa-miR-150-5p
Pathways (KEGG)	Human cytomegalovirus infection	0.743525	0.767062	0.767062	1.72473	2	hsa-miR-451a; hsa-miR-150-5p
Pathways (KEGG)	MicroRNAs in cancer	0.754071	0.768572	0.768572	1.73691	2	hsa-miR-451a; hsa-miR-150-5p
Pathways (KEGG)	MAPK signaling pathway	0.764692	0.776411	0.776411	1.74909	2	hsa-miR-451a; hsa-miR-150-5p
Pathways (KEGG)	Human papillomavirus infection	0.794825	0.803926	0.803926	1.78319	2	hsa-miR-451a; hsa-miR-150-5p
Pathways (KEGG)	PI3K-Akt signaling pathway	0.823327	0.828667	0.828667	1.81486	2	hsa-miR-451a; hsa-miR-150-5p
Pathways (KEGG)	Herpes simplex virus 1 infection	0.82554	0.828667	0.828667	1.8173	2	hsa-miR-451a; hsa-miR-150-5p
Pathways (KEGG)	Pathways in cancer	0.893319	0.893319	0.893319	1.89038	2	hsa-miR-451a; hsa-miR-150-5p
