# Supplementary material for: Downregulation of monocyte miRNAs: implications for immune dysfunction and disease severity in drug-resistant tuberculosis
Source: Front Immunol. 2023 Jun 29;14:1197805. doi: 10.3389/fimmu.2023.1197805 (PMC10345223; doi:10.3389/fimmu.2023.1197805)
Supplement: Supplementary File 2 — Over-representation analysis results for KEGG pathways of downregulated miRNAs from various group comparisons (LTB vs HC, DS-TB vs HC, DS-TB vs LTB, DR-TB vs HC, DR-TB vs LTB and DR-TB vs DS-TB). [file Table_2.xlsx]

## Sheet: Index
This supplementary file contains the enriched pathways (Kyoto Encyclopedia of Genes and Genomes-KEGG) through over-representation analysis of downregulated miRNAs of various study group comparisons. Significant pathways are highlighted in yellow colour.
Sheet 2	LTB vs HC
Sheet 3	DS-TB vs HC
Sheet 4	DS-TB vs LTB
Sheet 5	DR-TB vs HC
Sheet 6	DR-TB vs LTB
Sheet 7	DR-TB vs DS-TB

## Sheet: LTB vs HC
			0 Downregulated miRNA satisfying Pvalue and FC Criterion

## Sheet: DS-TB vs HC
Category	Subcategory	P-value	P-adjusted	Q-value	Expected	Observed	miRNAs/precursors
Pathways (KEGG)	Choline metabolism in cancer	0.0062449	0.621543	0.621543	10.3484	5	hsa-miR-193b-3p; hsa-miR-499a-3p; hsa-miR-520c-3p; hsa-miR-455-5p; hsa-miR-1976
Pathways (KEGG)	Fluid shear stress and atherosclerosis	0.0145317	0.621543	0.621543	11.5566	7	hsa-miR-506-5p; hsa-miR-193b-3p; hsa-miR-499a-3p; hsa-miR-198; hsa-miR-1245b-5p; hsa-miR-455-5p; hsa-miR-1976
Pathways (KEGG)	VEGF signaling pathway	0.0188535	0.621543	0.621543	8.57491	4	hsa-miR-193b-3p; hsa-miR-499a-3p; hsa-miR-455-5p; hsa-miR-1976
Pathways (KEGG)	Salmonella infection	0.02391	0.621543	0.621543	8.38002	4	hsa-miR-1271-5p; hsa-miR-193b-3p; hsa-miR-499a-3p; hsa-miR-485-3p
Pathways (KEGG)	Oxidative phosphorylation	0.0244719	0.621543	0.621543	8.36054	4	hsa-miR-193b-3p; hsa-miR-499a-3p; hsa-miR-520c-3p; hsa-miR-1976
Pathways (KEGG)	Fc gamma R-mediated phagocytosis	0.025781	0.621543	0.621543	10.2704	6	hsa-miR-494-5p; hsa-miR-193b-3p; hsa-miR-499a-3p; hsa-miR-520c-3p; hsa-miR-455-5p; hsa-miR-1976
Pathways (KEGG)	Ribosome biogenesis in eukaryotes	0.0297672	0.621543	0.621543	7.11328	3	hsa-miR-506-5p; hsa-miR-193b-3p; hsa-miR-1976
Pathways (KEGG)	Epstein-Barr virus infection	0.0352804	0.621543	0.621543	13.3496	10	hsa-miR-512-3p; hsa-miR-506-5p; hsa-miR-1271-5p; hsa-miR-1299; hsa-miR-193b-3p; hsa-miR-1288-3p; hsa-miR-198; hsa-miR-520c-3p; hsa-miR-455-5p; hsa-miR-1976
Pathways (KEGG)	Hypertrophic cardiomyopathy HCM	0.0392197	0.621543	0.621543	8.96468	5	hsa-miR-512-3p; hsa-miR-506-5p; hsa-miR-193b-3p; hsa-miR-520c-3p; hsa-miR-1976
Pathways (KEGG)	Renin-angiotensin system	0.0458441	0.621543	0.621543	2.08526	5	hsa-miR-512-3p; hsa-miR-1299; hsa-miR-370-5p; hsa-miR-485-3p; hsa-miR-1976
Pathways (KEGG)	Rheumatoid arthritis	0.049373	0.621543	0.621543	6.64555	3	hsa-miR-512-3p; hsa-miR-499a-3p; hsa-miR-520c-3p
Pathways (KEGG)	Leishmaniasis	0.0510697	0.621543	0.621543	7.69793	4	hsa-miR-512-3p; hsa-miR-193b-3p; hsa-miR-499a-3p; hsa-miR-520c-3p
Pathways (KEGG)	Non-homologous end-joining	0.0528335	0.621543	0.621543	2.90378	6	hsa-miR-512-3p; hsa-miR-506-5p; hsa-miR-193b-3p; hsa-miR-520c-3p; hsa-miR-485-3p; hsa-miR-1976
Pathways (KEGG)	N-Glycan biosynthesis	0.0549893	0.621543	0.621543	5.37881	2	hsa-miR-520c-3p; hsa-miR-485-3p
Pathways (KEGG)	Alcoholism	0.0574353	0.621543	0.621543	11.4007	8	hsa-miR-512-3p; hsa-miR-219a-1-3p; hsa-miR-1299; hsa-miR-193b-3p; hsa-miR-499a-3p; hsa-miR-1245b-5p; hsa-miR-520c-3p; hsa-miR-1976
Pathways (KEGG)	C-type lectin receptor signaling pathway	0.0593829	0.621543	0.621543	10.4848	7	hsa-miR-512-3p; hsa-miR-1271-5p; hsa-miR-193b-3p; hsa-miR-499a-3p; hsa-miR-1245b-5p; hsa-miR-455-5p; hsa-miR-1976
Pathways (KEGG)	Pertussis	0.0606825	0.621543	0.621543	8.55542	5	hsa-miR-512-3p; hsa-miR-193b-3p; hsa-miR-499a-3p; hsa-miR-1245b-5p; hsa-miR-520c-3p
Pathways (KEGG)	Phagosome	0.0646661	0.621543	0.621543	10.4068	7	hsa-miR-494-5p; hsa-miR-1299; hsa-miR-193b-3p; hsa-miR-198; hsa-miR-520c-3p; hsa-miR-455-5p; hsa-miR-1976
Pathways (KEGG)	Dopaminergic synapse	0.0660379	0.621543	0.621543	10.3873	7	hsa-miR-512-3p; hsa-miR-1299; hsa-miR-193b-3p; hsa-miR-499a-3p; hsa-miR-1245b-5p; hsa-miR-520c-3p; hsa-miR-1976
Pathways (KEGG)	Fc epsilon RI signaling pathway	0.0686802	0.621543	0.621543	9.41291	6	hsa-miR-193b-3p; hsa-miR-499a-3p; hsa-miR-198; hsa-miR-520c-3p; hsa-miR-455-5p; hsa-miR-1976
Pathways (KEGG)	Progesterone-mediated oocyte maturation	0.0793295	0.621543	0.621543	10.2119	7	hsa-miR-1271-5p; hsa-miR-193b-3p; hsa-miR-499a-3p; hsa-miR-520c-3p; hsa-miR-370-5p; hsa-miR-455-5p; hsa-miR-1976
Pathways (KEGG)	Proximal tubule bicarbonate reclamation	0.0812707	0.621543	0.621543	2.43605	5	hsa-miR-512-3p; hsa-miR-1299; hsa-miR-193b-3p; hsa-miR-520c-3p; hsa-miR-1976
Pathways (KEGG)	African trypanosomiasis	0.0825109	0.621543	0.621543	4.05359	7	hsa-miR-512-3p; hsa-miR-506-5p; hsa-miR-193b-3p; hsa-miR-1245b-5p; hsa-miR-520c-3p; hsa-miR-485-3p; hsa-miR-1976
Pathways (KEGG)	Shigellosis	0.0859708	0.621543	0.621543	13.525	11	hsa-miR-512-3p; hsa-miR-219a-1-3p; hsa-miR-1271-5p; hsa-miR-193b-3p; hsa-miR-499a-3p; hsa-miR-198; hsa-miR-1245b-5p; hsa-miR-520c-3p; hsa-miR-455-5p; hsa-miR-485-3p; hsa-miR-1976
Pathways (KEGG)	Toll-like receptor signaling pathway	0.0864392	0.621543	0.621543	9.17905	6	hsa-miR-512-3p; hsa-miR-193b-3p; hsa-miR-499a-3p; hsa-miR-198; hsa-miR-520c-3p; hsa-miR-455-5p
Pathways (KEGG)	Lysosome	0.0917329	0.621543	0.621543	8.12667	5	hsa-miR-1271-5p; hsa-miR-193b-3p; hsa-miR-520c-3p; hsa-miR-485-3p; hsa-miR-1976
Pathways (KEGG)	Vibrio cholerae infection	0.0933549	0.621543	0.621543	7.0743	4	hsa-miR-1299; hsa-miR-193b-3p; hsa-miR-520c-3p; hsa-miR-1976
Pathways (KEGG)	Th1 and Th2 cell differentiation	0.0933776	0.621543	0.621543	8.10719	5	hsa-miR-1271-5p; hsa-miR-193b-3p; hsa-miR-499a-3p; hsa-miR-198; hsa-miR-485-3p
Pathways (KEGG)	IL-17 signaling pathway	0.0964513	0.621543	0.621543	9.06212	6	hsa-miR-512-3p; hsa-miR-1299; hsa-miR-193b-3p; hsa-miR-499a-3p; hsa-miR-520c-3p; hsa-miR-1976
Pathways (KEGG)	Lysine degradation	0.101839	0.621543	0.621543	6.97686	4	hsa-miR-494-5p; hsa-miR-1271-5p; hsa-miR-193b-3p; hsa-miR-1976
Pathways (KEGG)	Thyroid cancer	0.101839	0.621543	0.621543	9.02314	12	hsa-miR-512-3p; hsa-miR-506-5p; hsa-miR-1271-5p; hsa-miR-1299; hsa-miR-193b-3p; hsa-miR-499a-3p; hsa-miR-1288-3p; hsa-miR-198; hsa-miR-520c-3p; hsa-miR-370-5p; hsa-miR-485-3p; hsa-miR-1976
Pathways (KEGG)	cAMP signaling pathway	0.103062	0.621543	0.621543	12.5895	10	hsa-miR-512-3p; hsa-miR-219a-1-3p; hsa-miR-1271-5p; hsa-miR-1299; hsa-miR-193b-3p; hsa-miR-499a-3p; hsa-miR-1245b-5p; hsa-miR-520c-3p; hsa-miR-455-5p; hsa-miR-1976
Pathways (KEGG)	T cell receptor signaling pathway	0.107854	0.621543	0.621543	10.8161	8	hsa-miR-512-3p; hsa-miR-506-5p; hsa-miR-1271-5p; hsa-miR-193b-3p; hsa-miR-499a-3p; hsa-miR-198; hsa-miR-520c-3p; hsa-miR-455-5p
Pathways (KEGG)	Epithelial cell signaling in Helicobacter pylori infection	0.109157	0.621543	0.621543	7.93179	5	hsa-miR-512-3p; hsa-miR-193b-3p; hsa-miR-499a-3p; hsa-miR-198; hsa-miR-520c-3p
Pathways (KEGG)	Tight junction	0.111029	0.621543	0.621543	11.6736	9	hsa-miR-512-3p; hsa-miR-219a-1-3p; hsa-miR-1271-5p; hsa-miR-1299; hsa-miR-193b-3p; hsa-miR-198; hsa-miR-520c-3p; hsa-miR-370-5p; hsa-miR-1976
Pathways (KEGG)	Phospholipase D signaling pathway	0.111988	0.621543	0.621543	10.7771	8	hsa-miR-494-5p; hsa-miR-1299; hsa-miR-193b-3p; hsa-miR-499a-3p; hsa-miR-1245b-5p; hsa-miR-520c-3p; hsa-miR-455-5p; hsa-miR-1976
Pathways (KEGG)	Pathogenic Escherichia coli infection	0.112656	0.621543	0.621543	12.5116	10	hsa-miR-512-3p; hsa-miR-494-5p; hsa-miR-1271-5p; hsa-miR-193b-3p; hsa-miR-499a-3p; hsa-miR-1288-3p; hsa-miR-520c-3p; hsa-miR-370-5p; hsa-miR-485-3p; hsa-miR-1976
Pathways (KEGG)	Prostate cancer	0.112765	0.621543	0.621543	12.5895	15	hsa-miR-512-3p; hsa-miR-219a-1-3p; hsa-miR-506-5p; hsa-miR-494-5p; hsa-miR-1271-5p; hsa-miR-1299; hsa-miR-193b-3p; hsa-miR-499a-3p; hsa-miR-1288-3p; hsa-miR-198; hsa-miR-520c-3p; hsa-miR-370-5p; hsa-miR-455-5p; hsa-miR-485-3p; hsa-miR-1976
Pathways (KEGG)	Dilated cardiomyopathy DCM	0.118857	0.621543	0.621543	8.82826	6	hsa-miR-512-3p; hsa-miR-506-5p; hsa-miR-1299; hsa-miR-193b-3p; hsa-miR-520c-3p; hsa-miR-1976
Pathways (KEGG)	Lipoic acid metabolism	0.119228	0.621543	0.621543	0.604141	2	hsa-miR-512-3p; hsa-miR-520c-3p
Pathways (KEGG)	TGF-beta signaling pathway	0.122758	0.621543	0.621543	10.6797	8	hsa-miR-512-3p; hsa-miR-219a-1-3p; hsa-miR-193b-3p; hsa-miR-499a-3p; hsa-miR-198; hsa-miR-520c-3p; hsa-miR-455-5p; hsa-miR-1976
Pathways (KEGG)	Huntington disease	0.124886	0.621543	0.621543	11.5566	9	hsa-miR-512-3p; hsa-miR-219a-1-3p; hsa-miR-506-5p; hsa-miR-193b-3p; hsa-miR-499a-3p; hsa-miR-1245b-5p; hsa-miR-520c-3p; hsa-miR-485-3p; hsa-miR-1976
Pathways (KEGG)	Other glycan degradation	0.130772	0.621543	0.621543	1.28624	3	hsa-miR-512-3p; hsa-miR-1245b-5p; hsa-miR-520c-3p
Pathways (KEGG)	Cell adhesion molecules CAMs	0.131288	0.621543	0.621543	8.71133	6	hsa-miR-512-3p; hsa-miR-506-5p; hsa-miR-1299; hsa-miR-193b-3p; hsa-miR-520c-3p; hsa-miR-1976
Pathways (KEGG)	Apoptosis	0.13333	0.621543	0.621543	12.3557	10	hsa-miR-512-3p; hsa-miR-1271-5p; hsa-miR-193b-3p; hsa-miR-499a-3p; hsa-miR-1288-3p; hsa-miR-198; hsa-miR-520c-3p; hsa-miR-455-5p; hsa-miR-485-3p; hsa-miR-1976
Pathways (KEGG)	B cell receptor signaling pathway	0.136752	0.621543	0.621543	9.62728	7	hsa-miR-512-3p; hsa-miR-506-5p; hsa-miR-1271-5p; hsa-miR-193b-3p; hsa-miR-499a-3p; hsa-miR-455-5p; hsa-miR-1976
Pathways (KEGG)	Ubiquitin mediated proteolysis	0.138885	0.621543	0.621543	10.5432	8	hsa-miR-512-3p; hsa-miR-219a-1-3p; hsa-miR-1271-5p; hsa-miR-193b-3p; hsa-miR-198; hsa-miR-520c-3p; hsa-miR-455-5p; hsa-miR-1976
Pathways (KEGG)	cGMP-PKG signaling pathway	0.142288	0.621543	0.621543	11.4202	9	hsa-miR-512-3p; hsa-miR-494-5p; hsa-miR-1271-5p; hsa-miR-1299; hsa-miR-193b-3p; hsa-miR-499a-3p; hsa-miR-1245b-5p; hsa-miR-520c-3p; hsa-miR-1976
Pathways (KEGG)	Ribosome	0.143786	0.621543	0.621543	9.4324	12	hsa-miR-512-3p; hsa-miR-219a-1-3p; hsa-miR-506-5p; hsa-miR-494-5p; hsa-miR-1271-5p; hsa-miR-193b-3p; hsa-miR-198; hsa-miR-1245b-5p; hsa-miR-520c-3p; hsa-miR-455-5p; hsa-miR-485-3p; hsa-miR-1976
Pathways (KEGG)	mTOR signaling pathway	0.144398	0.621543	0.621543	12.2777	10	hsa-miR-494-5p; hsa-miR-1271-5p; hsa-miR-1299; hsa-miR-193b-3p; hsa-miR-499a-3p; hsa-miR-1288-3p; hsa-miR-520c-3p; hsa-miR-370-5p; hsa-miR-455-5p; hsa-miR-1976
Pathways (KEGG)	Parkinson disease	0.144553	0.621543	0.621543	8.5944	6	hsa-miR-512-3p; hsa-miR-193b-3p; hsa-miR-499a-3p; hsa-miR-520c-3p; hsa-miR-455-5p; hsa-miR-1976
Pathways (KEGG)	AGE-RAGE signaling pathway in diabetic complications	0.147502	0.621543	0.621543	11.3812	9	hsa-miR-506-5p; hsa-miR-1271-5p; hsa-miR-1299; hsa-miR-193b-3p; hsa-miR-499a-3p; hsa-miR-1245b-5p; hsa-miR-520c-3p; hsa-miR-455-5p; hsa-miR-1976
Pathways (KEGG)	Tuberculosis	0.147502	0.621543	0.621543	11.3812	9	hsa-miR-512-3p; hsa-miR-219a-1-3p; hsa-miR-1271-5p; hsa-miR-193b-3p; hsa-miR-499a-3p; hsa-miR-1245b-5p; hsa-miR-520c-3p; hsa-miR-485-3p; hsa-miR-1976
Pathways (KEGG)	Cholinergic synapse	0.148374	0.621543	0.621543	9.52984	7	hsa-miR-512-3p; hsa-miR-193b-3p; hsa-miR-499a-3p; hsa-miR-1245b-5p; hsa-miR-520c-3p; hsa-miR-455-5p; hsa-miR-1976
Pathways (KEGG)	Glycosaminoglycan biosynthesis - heparan sulfate heparin	0.153012	0.621543	0.621543	3.78076	6	hsa-miR-512-3p; hsa-miR-1299; hsa-miR-193b-3p; hsa-miR-520c-3p; hsa-miR-485-3p; hsa-miR-1976
Pathways (KEGG)	Metabolism of xenobiotics by cytochrome P450	0.153376	0.621543	0.621543	4.28745	2	hsa-miR-193b-3p; hsa-miR-1245b-5p
Pathways (KEGG)	Pyruvate metabolism	0.153679	0.621543	0.621543	5.57369	8	hsa-miR-512-3p; hsa-miR-506-5p; hsa-miR-494-5p; hsa-miR-193b-3p; hsa-miR-499a-3p; hsa-miR-1288-3p; hsa-miR-520c-3p; hsa-miR-1976
Pathways (KEGG)	Hepatitis B	0.154024	0.621543	0.621543	13.0572	11	hsa-miR-512-3p; hsa-miR-219a-1-3p; hsa-miR-506-5p; hsa-miR-193b-3p; hsa-miR-499a-3p; hsa-miR-1288-3p; hsa-miR-198; hsa-miR-520c-3p; hsa-miR-455-5p; hsa-miR-485-3p; hsa-miR-1976
Pathways (KEGG)	Ras signaling pathway	0.154024	0.621543	0.621543	13.0572	11	hsa-miR-512-3p; hsa-miR-506-5p; hsa-miR-1271-5p; hsa-miR-193b-3p; hsa-miR-499a-3p; hsa-miR-198; hsa-miR-1245b-5p; hsa-miR-520c-3p; hsa-miR-455-5p; hsa-miR-485-3p; hsa-miR-1976
Pathways (KEGG)	Cysteine and methionine metabolism	0.157744	0.621543	0.621543	6.45067	4	hsa-miR-512-3p; hsa-miR-193b-3p; hsa-miR-520c-3p; hsa-miR-485-3p
Pathways (KEGG)	Apoptosis - multiple species	0.157867	0.621543	0.621543	7.48356	5	hsa-miR-512-3p; hsa-miR-193b-3p; hsa-miR-198; hsa-miR-520c-3p; hsa-miR-1976
Pathways (KEGG)	mRNA surveillance pathway	0.158662	0.621543	0.621543	8.47747	6	hsa-miR-1271-5p; hsa-miR-1299; hsa-miR-193b-3p; hsa-miR-499a-3p; hsa-miR-455-5p; hsa-miR-1976
Pathways (KEGG)	Endometrial cancer	0.16005	0.621543	0.621543	10.6407	13	hsa-miR-506-5p; hsa-miR-494-5p; hsa-miR-1271-5p; hsa-miR-1299; hsa-miR-193b-3p; hsa-miR-499a-3p; hsa-miR-1288-3p; hsa-miR-198; hsa-miR-520c-3p; hsa-miR-370-5p; hsa-miR-455-5p; hsa-miR-485-3p; hsa-miR-1976
Pathways (KEGG)	Growth hormone synthesis, secretion and action	0.166586	0.621543	0.621543	11.2448	9	hsa-miR-512-3p; hsa-miR-219a-1-3p; hsa-miR-1299; hsa-miR-193b-3p; hsa-miR-499a-3p; hsa-miR-1245b-5p; hsa-miR-520c-3p; hsa-miR-455-5p; hsa-miR-1976
Pathways (KEGG)	Vasopressin-regulated water reabsorption	0.167616	0.621543	0.621543	7.4056	5	hsa-miR-512-3p; hsa-miR-1299; hsa-miR-193b-3p; hsa-miR-520c-3p; hsa-miR-1976
Pathways (KEGG)	Peroxisome	0.175181	0.621543	0.621543	7.34714	5	hsa-miR-506-5p; hsa-miR-1299; hsa-miR-193b-3p; hsa-miR-520c-3p; hsa-miR-1976
Pathways (KEGG)	Cocaine addiction	0.175492	0.621543	0.621543	5.24239	3	hsa-miR-512-3p; hsa-miR-1299; hsa-miR-520c-3p
Pathways (KEGG)	Chagas disease American trypanosomiasis	0.17753	0.621543	0.621543	10.2509	8	hsa-miR-512-3p; hsa-miR-1299; hsa-miR-193b-3p; hsa-miR-499a-3p; hsa-miR-1245b-5p; hsa-miR-520c-3p; hsa-miR-455-5p; hsa-miR-485-3p
Pathways (KEGG)	Circadian rhythm	0.17753	0.621543	0.621543	5.74909	8	hsa-miR-512-3p; hsa-miR-506-5p; hsa-miR-1271-5p; hsa-miR-193b-3p; hsa-miR-520c-3p; hsa-miR-370-5p; hsa-miR-485-3p; hsa-miR-1976
Pathways (KEGG)	Relaxin signaling pathway	0.178062	0.621543	0.621543	11.1669	9	hsa-miR-512-3p; hsa-miR-1299; hsa-miR-193b-3p; hsa-miR-499a-3p; hsa-miR-198; hsa-miR-1245b-5p; hsa-miR-520c-3p; hsa-miR-455-5p; hsa-miR-1976
Pathways (KEGG)	Chronic myeloid leukemia	0.180413	0.621543	0.621543	12.0438	10	hsa-miR-506-5p; hsa-miR-1271-5p; hsa-miR-1299; hsa-miR-193b-3p; hsa-miR-499a-3p; hsa-miR-1288-3p; hsa-miR-198; hsa-miR-520c-3p; hsa-miR-455-5p; hsa-miR-1976
Pathways (KEGG)	Breast cancer	0.1818	0.621543	0.621543	13.0962	15	hsa-miR-512-3p; hsa-miR-219a-1-3p; hsa-miR-506-5p; hsa-miR-494-5p; hsa-miR-1271-5p; hsa-miR-1299; hsa-miR-193b-3p; hsa-miR-499a-3p; hsa-miR-1288-3p; hsa-miR-198; hsa-miR-520c-3p; hsa-miR-370-5p; hsa-miR-455-5p; hsa-miR-485-3p; hsa-miR-1976
Pathways (KEGG)	Cytokine-cytokine receptor interaction	0.183952	0.621543	0.621543	11.1279	9	hsa-miR-512-3p; hsa-miR-219a-1-3p; hsa-miR-494-5p; hsa-miR-1271-5p; hsa-miR-193b-3p; hsa-miR-499a-3p; hsa-miR-520c-3p; hsa-miR-485-3p; hsa-miR-1976
Pathways (KEGG)	Nicotinate and nicotinamide metabolism	0.184718	0.621543	0.621543	3.11815	5	hsa-miR-193b-3p; hsa-miR-499a-3p; hsa-miR-520c-3p; hsa-miR-455-5p; hsa-miR-1976
Pathways (KEGG)	Amyotrophic lateral sclerosis ALS	0.185605	0.621543	0.621543	7.26918	5	hsa-miR-512-3p; hsa-miR-193b-3p; hsa-miR-198; hsa-miR-520c-3p; hsa-miR-1976
Pathways (KEGG)	Galactose metabolism	0.188285	0.621543	0.621543	3.13764	5	hsa-miR-512-3p; hsa-miR-193b-3p; hsa-miR-520c-3p; hsa-miR-485-3p; hsa-miR-1976
Pathways (KEGG)	Gastric acid secretion	0.192128	0.621543	0.621543	8.22412	6	hsa-miR-512-3p; hsa-miR-1299; hsa-miR-193b-3p; hsa-miR-1245b-5p; hsa-miR-520c-3p; hsa-miR-1976
Pathways (KEGG)	Notch signaling pathway	0.192309	0.621543	0.621543	6.80146	9	hsa-miR-512-3p; hsa-miR-219a-1-3p; hsa-miR-1271-5p; hsa-miR-193b-3p; hsa-miR-499a-3p; hsa-miR-520c-3p; hsa-miR-370-5p; hsa-miR-455-5p; hsa-miR-485-3p
Pathways (KEGG)	Yersinia infection	0.196602	0.621543	0.621543	11.9464	10	hsa-miR-512-3p; hsa-miR-219a-1-3p; hsa-miR-193b-3p; hsa-miR-499a-3p; hsa-miR-1288-3p; hsa-miR-198; hsa-miR-520c-3p; hsa-miR-370-5p; hsa-miR-455-5p; hsa-miR-1976
Pathways (KEGG)	Proteoglycans in cancer	0.199347	0.621543	0.621543	13.6419	12	hsa-miR-506-5p; hsa-miR-1271-5p; hsa-miR-1299; hsa-miR-193b-3p; hsa-miR-499a-3p; hsa-miR-1288-3p; hsa-miR-198; hsa-miR-520c-3p; hsa-miR-370-5p; hsa-miR-455-5p; hsa-miR-485-3p; hsa-miR-1976
Pathways (KEGG)	Chemical carcinogenesis	0.20135	0.621543	0.621543	3.95615	2	hsa-miR-193b-3p; hsa-miR-1245b-5p
Pathways (KEGG)	ECM-receptor interaction	0.207608	0.621543	0.621543	7.11328	5	hsa-miR-193b-3p; hsa-miR-198; hsa-miR-520c-3p; hsa-miR-455-5p; hsa-miR-1976
Pathways (KEGG)	Axon guidance	0.210024	0.621543	0.621543	11.8685	10	hsa-miR-512-3p; hsa-miR-494-5p; hsa-miR-1271-5p; hsa-miR-193b-3p; hsa-miR-499a-3p; hsa-miR-1288-3p; hsa-miR-198; hsa-miR-520c-3p; hsa-miR-455-5p; hsa-miR-1976
Pathways (KEGG)	Oocyte meiosis	0.211674	0.621543	0.621543	10.9525	9	hsa-miR-1271-5p; hsa-miR-193b-3p; hsa-miR-499a-3p; hsa-miR-198; hsa-miR-1245b-5p; hsa-miR-520c-3p; hsa-miR-370-5p; hsa-miR-485-3p; hsa-miR-1976
Pathways (KEGG)	Gap junction	0.218272	0.621543	0.621543	9.02314	7	hsa-miR-1271-5p; hsa-miR-1299; hsa-miR-193b-3p; hsa-miR-499a-3p; hsa-miR-1245b-5p; hsa-miR-520c-3p; hsa-miR-1976
Pathways (KEGG)	Glucagon signaling pathway	0.219775	0.621543	0.621543	9.99756	12	hsa-miR-512-3p; hsa-miR-219a-1-3p; hsa-miR-1271-5p; hsa-miR-1299; hsa-miR-193b-3p; hsa-miR-499a-3p; hsa-miR-1288-3p; hsa-miR-1245b-5p; hsa-miR-520c-3p; hsa-miR-370-5p; hsa-miR-485-3p; hsa-miR-1976
Pathways (KEGG)	Necroptosis	0.22134	0.621543	0.621543	10.894	9	hsa-miR-512-3p; hsa-miR-219a-1-3p; hsa-miR-1271-5p; hsa-miR-193b-3p; hsa-miR-198; hsa-miR-1245b-5p; hsa-miR-520c-3p; hsa-miR-485-3p; hsa-miR-1976
Pathways (KEGG)	Alzheimer disease	0.224608	0.621543	0.621543	10.8745	9	hsa-miR-512-3p; hsa-miR-1299; hsa-miR-193b-3p; hsa-miR-499a-3p; hsa-miR-198; hsa-miR-1245b-5p; hsa-miR-520c-3p; hsa-miR-455-5p; hsa-miR-1976
Pathways (KEGG)	Carbohydrate digestion and absorption	0.224608	0.621543	0.621543	5.12546	7	hsa-miR-512-3p; hsa-miR-1299; hsa-miR-193b-3p; hsa-miR-1245b-5p; hsa-miR-520c-3p; hsa-miR-455-5p; hsa-miR-485-3p
Pathways (KEGG)	Viral myocarditis	0.229497	0.621543	0.621543	7.97077	6	hsa-miR-512-3p; hsa-miR-1271-5p; hsa-miR-1299; hsa-miR-193b-3p; hsa-miR-520c-3p; hsa-miR-1976
Pathways (KEGG)	Cell cycle	0.237222	0.621543	0.621543	12.609	11	hsa-miR-219a-1-3p; hsa-miR-506-5p; hsa-miR-1271-5p; hsa-miR-1299; hsa-miR-193b-3p; hsa-miR-1288-3p; hsa-miR-198; hsa-miR-520c-3p; hsa-miR-455-5p; hsa-miR-485-3p; hsa-miR-1976
Pathways (KEGG)	Calcium signaling pathway	0.237899	0.621543	0.621543	10.7966	9	hsa-miR-512-3p; hsa-miR-219a-1-3p; hsa-miR-494-5p; hsa-miR-1299; hsa-miR-193b-3p; hsa-miR-499a-3p; hsa-miR-1245b-5p; hsa-miR-520c-3p; hsa-miR-1976
Pathways (KEGG)	Chemokine signaling pathway	0.238044	0.621543	0.621543	11.7125	10	hsa-miR-512-3p; hsa-miR-494-5p; hsa-miR-1271-5p; hsa-miR-193b-3p; hsa-miR-499a-3p; hsa-miR-198; hsa-miR-1245b-5p; hsa-miR-520c-3p; hsa-miR-455-5p; hsa-miR-1976
Pathways (KEGG)	Cellular senescence	0.243224	0.621543	0.621543	13.4275	15	hsa-miR-512-3p; hsa-miR-506-5p; hsa-miR-494-5p; hsa-miR-1271-5p; hsa-miR-1299; hsa-miR-193b-3p; hsa-miR-499a-3p; hsa-miR-1288-3p; hsa-miR-198; hsa-miR-1245b-5p; hsa-miR-520c-3p; hsa-miR-370-5p; hsa-miR-455-5p; hsa-miR-485-3p; hsa-miR-1976
Pathways (KEGG)	Cushing syndrome	0.244878	0.621543	0.621543	12.2972	14	hsa-miR-512-3p; hsa-miR-506-5p; hsa-miR-1271-5p; hsa-miR-1299; hsa-miR-193b-3p; hsa-miR-499a-3p; hsa-miR-1288-3p; hsa-miR-198; hsa-miR-1245b-5p; hsa-miR-520c-3p; hsa-miR-370-5p; hsa-miR-455-5p; hsa-miR-485-3p; hsa-miR-1976
Pathways (KEGG)	Bacterial invasion of epithelial cells	0.246013	0.621543	0.621543	8.84775	7	hsa-miR-506-5p; hsa-miR-193b-3p; hsa-miR-198; hsa-miR-520c-3p; hsa-miR-455-5p; hsa-miR-485-3p; hsa-miR-1976
Pathways (KEGG)	Toxoplasmosis	0.248093	0.621543	0.621543	10.7381	9	hsa-miR-512-3p; hsa-miR-219a-1-3p; hsa-miR-506-5p; hsa-miR-193b-3p; hsa-miR-499a-3p; hsa-miR-198; hsa-miR-520c-3p; hsa-miR-370-5p; hsa-miR-1976
Pathways (KEGG)	Sulfur relay system	0.254073	0.621543	0.621543	0.974421	2	hsa-miR-193b-3p; hsa-miR-370-5p
Pathways (KEGG)	Arrhythmogenic right ventricular cardiomyopathy ARVC	0.254359	0.621543	0.621543	7.81486	6	hsa-miR-512-3p; hsa-miR-506-5p; hsa-miR-193b-3p; hsa-miR-520c-3p; hsa-miR-485-3p; hsa-miR-1976
Pathways (KEGG)	Mitophagy - animal	0.255637	0.621543	0.621543	8.78928	7	hsa-miR-512-3p; hsa-miR-1299; hsa-miR-193b-3p; hsa-miR-198; hsa-miR-520c-3p; hsa-miR-370-5p; hsa-miR-1976
Pathways (KEGG)	Olfactory transduction	0.256155	0.621543	0.621543	6.80146	5	hsa-miR-512-3p; hsa-miR-1271-5p; hsa-miR-1245b-5p; hsa-miR-520c-3p; hsa-miR-1976
Pathways (KEGG)	Pentose phosphate pathway	0.257182	0.621543	0.621543	3.48843	5	hsa-miR-512-3p; hsa-miR-193b-3p; hsa-miR-1288-3p; hsa-miR-520c-3p; hsa-miR-1976
Pathways (KEGG)	Protein digestion and absorption	0.260332	0.621543	0.621543	6.27527	8	hsa-miR-512-3p; hsa-miR-219a-1-3p; hsa-miR-1299; hsa-miR-193b-3p; hsa-miR-1288-3p; hsa-miR-520c-3p; hsa-miR-455-5p; hsa-miR-1976
Pathways (KEGG)	Other types of O-glycan biosynthesis	0.264188	0.621543	0.621543	5.7296	4	hsa-miR-512-3p; hsa-miR-193b-3p; hsa-miR-520c-3p; hsa-miR-1976
Pathways (KEGG)	Citrate cycle TCA cycle	0.265861	0.621543	0.621543	2.65043	4	hsa-miR-512-3p; hsa-miR-193b-3p; hsa-miR-520c-3p; hsa-miR-1976
Pathways (KEGG)	Spliceosome	0.269029	0.621543	0.621543	10.6212	9	hsa-miR-512-3p; hsa-miR-219a-1-3p; hsa-miR-506-5p; hsa-miR-193b-3p; hsa-miR-198; hsa-miR-520c-3p; hsa-miR-370-5p; hsa-miR-485-3p; hsa-miR-1976
Pathways (KEGG)	Fat digestion and absorption	0.26942	0.621543	0.621543	3.54689	5	hsa-miR-512-3p; hsa-miR-193b-3p; hsa-miR-520c-3p; hsa-miR-455-5p; hsa-miR-1976
Pathways (KEGG)	beta-Alanine metabolism	0.26942	0.621543	0.621543	3.54689	5	hsa-miR-494-5p; hsa-miR-193b-3p; hsa-miR-520c-3p; hsa-miR-370-5p; hsa-miR-1976
Pathways (KEGG)	Adipocytokine signaling pathway	0.270586	0.621543	0.621543	7.71742	6	hsa-miR-512-3p; hsa-miR-193b-3p; hsa-miR-520c-3p; hsa-miR-455-5p; hsa-miR-485-3p; hsa-miR-1976
Pathways (KEGG)	Ferroptosis	0.273902	0.621543	0.621543	6.35323	8	hsa-miR-512-3p; hsa-miR-506-5p; hsa-miR-1299; hsa-miR-193b-3p; hsa-miR-198; hsa-miR-520c-3p; hsa-miR-485-3p; hsa-miR-1976
Pathways (KEGG)	Systemic lupus erythematosus	0.275425	0.621543	0.621543	8.67235	7	hsa-miR-512-3p; hsa-miR-219a-1-3p; hsa-miR-1299; hsa-miR-193b-3p; hsa-miR-1245b-5p; hsa-miR-520c-3p; hsa-miR-1976
Pathways (KEGG)	Hematopoietic cell lineage	0.280799	0.621543	0.621543	6.3922	8	hsa-miR-219a-1-3p; hsa-miR-1299; hsa-miR-193b-3p; hsa-miR-198; hsa-miR-520c-3p; hsa-miR-455-5p; hsa-miR-485-3p; hsa-miR-1976
Pathways (KEGG)	Nucleotide excision repair	0.286538	0.621543	0.621543	4.5408	6	hsa-miR-512-3p; hsa-miR-219a-1-3p; hsa-miR-193b-3p; hsa-miR-520c-3p; hsa-miR-455-5p; hsa-miR-1976
Pathways (KEGG)	Tyrosine metabolism	0.290544	0.621543	0.621543	3.46894	2	hsa-miR-512-3p; hsa-miR-520c-3p
Pathways (KEGG)	Leukocyte transendothelial migration	0.290646	0.621543	0.621543	10.5043	9	hsa-miR-512-3p; hsa-miR-219a-1-3p; hsa-miR-506-5p; hsa-miR-494-5p; hsa-miR-193b-3p; hsa-miR-198; hsa-miR-520c-3p; hsa-miR-455-5p; hsa-miR-1976
Pathways (KEGG)	Mineral absorption	0.290646	0.621543	0.621543	5.49574	7	hsa-miR-512-3p; hsa-miR-1299; hsa-miR-193b-3p; hsa-miR-520c-3p; hsa-miR-370-5p; hsa-miR-485-3p; hsa-miR-1976
Pathways (KEGG)	TNF signaling pathway	0.290646	0.621543	0.621543	10.5043	9	hsa-miR-512-3p; hsa-miR-506-5p; hsa-miR-193b-3p; hsa-miR-499a-3p; hsa-miR-198; hsa-miR-520c-3p; hsa-miR-455-5p; hsa-miR-485-3p; hsa-miR-1976
Pathways (KEGG)	Retrograde endocannabinoid signaling	0.294808	0.621543	0.621543	9.52984	8	hsa-miR-512-3p; hsa-miR-1271-5p; hsa-miR-193b-3p; hsa-miR-499a-3p; hsa-miR-1245b-5p; hsa-miR-520c-3p; hsa-miR-485-3p; hsa-miR-1976
Pathways (KEGG)	GnRH signaling pathway	0.305495	0.621543	0.621543	9.47138	8	hsa-miR-1271-5p; hsa-miR-1299; hsa-miR-193b-3p; hsa-miR-499a-3p; hsa-miR-198; hsa-miR-1245b-5p; hsa-miR-520c-3p; hsa-miR-1976
Pathways (KEGG)	ErbB signaling pathway	0.306023	0.621543	0.621543	11.3618	10	hsa-miR-219a-1-3p; hsa-miR-506-5p; hsa-miR-1271-5p; hsa-miR-193b-3p; hsa-miR-499a-3p; hsa-miR-1288-3p; hsa-miR-198; hsa-miR-520c-3p; hsa-miR-455-5p; hsa-miR-1976
Pathways (KEGG)	Fanconi anemia pathway	0.306023	0.621543	0.621543	4.63825	6	hsa-miR-512-3p; hsa-miR-219a-1-3p; hsa-miR-193b-3p; hsa-miR-520c-3p; hsa-miR-455-5p; hsa-miR-1976
Pathways (KEGG)	Non-small cell lung cancer	0.306023	0.621543	0.621543	11.3618	10	hsa-miR-506-5p; hsa-miR-1271-5p; hsa-miR-1299; hsa-miR-193b-3p; hsa-miR-499a-3p; hsa-miR-1288-3p; hsa-miR-198; hsa-miR-520c-3p; hsa-miR-455-5p; hsa-miR-1976
Pathways (KEGG)	Phosphatidylinositol signaling system	0.30688	0.621543	0.621543	9.49086	11	hsa-miR-512-3p; hsa-miR-219a-1-3p; hsa-miR-506-5p; hsa-miR-494-5p; hsa-miR-193b-3p; hsa-miR-198; hsa-miR-1245b-5p; hsa-miR-520c-3p; hsa-miR-370-5p; hsa-miR-455-5p; hsa-miR-1976
Pathways (KEGG)	Purine metabolism	0.309897	0.621543	0.621543	8.47747	7	hsa-miR-512-3p; hsa-miR-494-5p; hsa-miR-193b-3p; hsa-miR-499a-3p; hsa-miR-520c-3p; hsa-miR-455-5p; hsa-miR-1976
Pathways (KEGG)	Staphylococcus aureus infection	0.315362	0.621543	0.621543	3.35201	2	hsa-miR-193b-3p; hsa-miR-1976
Pathways (KEGG)	Biosynthesis of unsaturated fatty acids	0.317903	0.621543	0.621543	4.69671	6	hsa-miR-494-5p; hsa-miR-193b-3p; hsa-miR-499a-3p; hsa-miR-1288-3p; hsa-miR-198; hsa-miR-520c-3p
Pathways (KEGG)	Fatty acid degradation	0.317903	0.621543	0.621543	4.69671	6	hsa-miR-512-3p; hsa-miR-506-5p; hsa-miR-494-5p; hsa-miR-193b-3p; hsa-miR-520c-3p; hsa-miR-1976
Pathways (KEGG)	Acute myeloid leukemia	0.319969	0.621543	0.621543	9.39342	8	hsa-miR-1271-5p; hsa-miR-1299; hsa-miR-193b-3p; hsa-miR-499a-3p; hsa-miR-520c-3p; hsa-miR-455-5p; hsa-miR-485-3p; hsa-miR-1976
Pathways (KEGG)	Sphingolipid metabolism	0.32041	0.621543	0.621543	5.65164	7	hsa-miR-512-3p; hsa-miR-506-5p; hsa-miR-1271-5p; hsa-miR-193b-3p; hsa-miR-1245b-5p; hsa-miR-520c-3p; hsa-miR-1976
Pathways (KEGG)	HIF-1 signaling pathway	0.320675	0.621543	0.621543	11.6151	13	hsa-miR-512-3p; hsa-miR-219a-1-3p; hsa-miR-506-5p; hsa-miR-1271-5p; hsa-miR-1299; hsa-miR-193b-3p; hsa-miR-499a-3p; hsa-miR-1288-3p; hsa-miR-198; hsa-miR-1245b-5p; hsa-miR-520c-3p; hsa-miR-455-5p; hsa-miR-1976
Pathways (KEGG)	Arginine and proline metabolism	0.321892	0.621543	0.621543	4.7162	6	hsa-miR-512-3p; hsa-miR-494-5p; hsa-miR-193b-3p; hsa-miR-520c-3p; hsa-miR-370-5p; hsa-miR-1976
Pathways (KEGG)	Insulin resistance	0.324584	0.621543	0.621543	10.6017	12	hsa-miR-512-3p; hsa-miR-494-5p; hsa-miR-1271-5p; hsa-miR-1299; hsa-miR-193b-3p; hsa-miR-499a-3p; hsa-miR-198; hsa-miR-520c-3p; hsa-miR-370-5p; hsa-miR-455-5p; hsa-miR-485-3p; hsa-miR-1976
Pathways (KEGG)	Porphyrin and chlorophyll metabolism	0.324619	0.621543	0.621543	4.36541	3	hsa-miR-193b-3p; hsa-miR-520c-3p; hsa-miR-370-5p
Pathways (KEGG)	Human T-cell leukemia virus 1 infection	0.324674	0.621543	0.621543	13.7783	15	hsa-miR-512-3p; hsa-miR-219a-1-3p; hsa-miR-506-5p; hsa-miR-494-5p; hsa-miR-1271-5p; hsa-miR-1299; hsa-miR-193b-3p; hsa-miR-499a-3p; hsa-miR-1288-3p; hsa-miR-198; hsa-miR-520c-3p; hsa-miR-370-5p; hsa-miR-455-5p; hsa-miR-485-3p; hsa-miR-1976
Pathways (KEGG)	MAPK signaling pathway	0.32469	0.621543	0.621543	13.9927	13	hsa-miR-512-3p; hsa-miR-219a-1-3p; hsa-miR-506-5p; hsa-miR-1271-5p; hsa-miR-193b-3p; hsa-miR-499a-3p; hsa-miR-198; hsa-miR-1245b-5p; hsa-miR-520c-3p; hsa-miR-370-5p; hsa-miR-455-5p; hsa-miR-485-3p; hsa-miR-1976
Pathways (KEGG)	Hippo signaling pathway - multiple species	0.325895	0.621543	0.621543	4.73569	6	hsa-miR-512-3p; hsa-miR-219a-1-3p; hsa-miR-193b-3p; hsa-miR-520c-3p; hsa-miR-455-5p; hsa-miR-1976
Pathways (KEGG)	Neuroactive ligand-receptor interaction	0.328002	0.621543	0.621543	10.3094	9	hsa-miR-512-3p; hsa-miR-219a-1-3p; hsa-miR-1271-5p; hsa-miR-1299; hsa-miR-193b-3p; hsa-miR-1288-3p; hsa-miR-198; hsa-miR-520c-3p; hsa-miR-1976
Pathways (KEGG)	Signaling pathways regulating pluripotency of stem cells	0.328675	0.621543	0.621543	12.1803	11	hsa-miR-512-3p; hsa-miR-506-5p; hsa-miR-1271-5p; hsa-miR-193b-3p; hsa-miR-499a-3p; hsa-miR-198; hsa-miR-520c-3p; hsa-miR-370-5p; hsa-miR-455-5p; hsa-miR-485-3p; hsa-miR-1976
Pathways (KEGG)	Human cytomegalovirus infection	0.329724	0.621543	0.621543	13.7978	15	hsa-miR-512-3p; hsa-miR-219a-1-3p; hsa-miR-506-5p; hsa-miR-494-5p; hsa-miR-1271-5p; hsa-miR-1299; hsa-miR-193b-3p; hsa-miR-499a-3p; hsa-miR-1288-3p; hsa-miR-198; hsa-miR-1245b-5p; hsa-miR-520c-3p; hsa-miR-455-5p; hsa-miR-485-3p; hsa-miR-1976
Pathways (KEGG)	Serotonergic synapse	0.330984	0.621543	0.621543	9.33496	8	hsa-miR-512-3p; hsa-miR-1271-5p; hsa-miR-1299; hsa-miR-193b-3p; hsa-miR-499a-3p; hsa-miR-1245b-5p; hsa-miR-520c-3p; hsa-miR-1976
Pathways (KEGG)	Bladder cancer	0.331819	0.621543	0.621543	10.2899	9	hsa-miR-506-5p; hsa-miR-1271-5p; hsa-miR-1299; hsa-miR-193b-3p; hsa-miR-499a-3p; hsa-miR-1288-3p; hsa-miR-198; hsa-miR-485-3p; hsa-miR-1976
Pathways (KEGG)	Endocrine and other factor-regulated calcium reabsorption	0.335649	0.621543	0.621543	5.7296	7	hsa-miR-512-3p; hsa-miR-1299; hsa-miR-193b-3p; hsa-miR-1245b-5p; hsa-miR-520c-3p; hsa-miR-485-3p; hsa-miR-1976
Pathways (KEGG)	ABC transporters	0.336613	0.621543	0.621543	4.30694	3	hsa-miR-512-3p; hsa-miR-520c-3p; hsa-miR-1976
Pathways (KEGG)	Regulation of lipolysis in adipocytes	0.339516	0.621543	0.621543	6.33374	5	hsa-miR-1299; hsa-miR-193b-3p; hsa-miR-520c-3p; hsa-miR-455-5p; hsa-miR-1976
Pathways (KEGG)	Human immunodeficiency virus 1 infection	0.342053	0.621543	0.621543	13.0378	12	hsa-miR-512-3p; hsa-miR-494-5p; hsa-miR-1271-5p; hsa-miR-1299; hsa-miR-193b-3p; hsa-miR-499a-3p; hsa-miR-198; hsa-miR-1245b-5p; hsa-miR-520c-3p; hsa-miR-455-5p; hsa-miR-485-3p; hsa-miR-1976
Pathways (KEGG)	Pancreatic secretion	0.343974	0.621543	0.621543	7.30816	6	hsa-miR-512-3p; hsa-miR-1299; hsa-miR-193b-3p; hsa-miR-1245b-5p; hsa-miR-520c-3p; hsa-miR-1976
Pathways (KEGG)	Oxytocin signaling pathway	0.346118	0.621543	0.621543	12.1023	11	hsa-miR-512-3p; hsa-miR-506-5p; hsa-miR-1271-5p; hsa-miR-1299; hsa-miR-193b-3p; hsa-miR-499a-3p; hsa-miR-1288-3p; hsa-miR-198; hsa-miR-1245b-5p; hsa-miR-520c-3p; hsa-miR-1976
Pathways (KEGG)	Type II diabetes mellitus	0.346973	0.621543	0.621543	6.29476	5	hsa-miR-512-3p; hsa-miR-193b-3p; hsa-miR-499a-3p; hsa-miR-520c-3p; hsa-miR-455-5p
Pathways (KEGG)	Pyrimidine metabolism	0.347216	0.621543	0.621543	5.78806	7	hsa-miR-512-3p; hsa-miR-494-5p; hsa-miR-193b-3p; hsa-miR-499a-3p; hsa-miR-520c-3p; hsa-miR-455-5p; hsa-miR-1976
Pathways (KEGG)	Th17 cell differentiation	0.347216	0.621543	0.621543	10.2119	9	hsa-miR-512-3p; hsa-miR-219a-1-3p; hsa-miR-506-5p; hsa-miR-193b-3p; hsa-miR-499a-3p; hsa-miR-198; hsa-miR-520c-3p; hsa-miR-485-3p; hsa-miR-1976
Pathways (KEGG)	Type I diabetes mellitus	0.350506	0.621543	0.621543	3.91717	5	hsa-miR-512-3p; hsa-miR-1271-5p; hsa-miR-1299; hsa-miR-520c-3p; hsa-miR-485-3p
Pathways (KEGG)	Cytosolic DNA-sensing pathway	0.351355	0.621543	0.621543	5.26188	4	hsa-miR-512-3p; hsa-miR-198; hsa-miR-520c-3p; hsa-miR-1976
Pathways (KEGG)	Mismatch repair	0.351803	0.621543	0.621543	3.00122	4	hsa-miR-219a-1-3p; hsa-miR-193b-3p; hsa-miR-520c-3p; hsa-miR-1976
Pathways (KEGG)	Transcriptional misregulation in cancer	0.351803	0.621543	0.621543	12.9988	12	hsa-miR-512-3p; hsa-miR-506-5p; hsa-miR-1271-5p; hsa-miR-193b-3p; hsa-miR-499a-3p; hsa-miR-1288-3p; hsa-miR-198; hsa-miR-1245b-5p; hsa-miR-520c-3p; hsa-miR-455-5p; hsa-miR-485-3p; hsa-miR-1976
Pathways (KEGG)	Natural killer cell mediated cytotoxicity	0.354988	0.621543	0.621543	10.173	9	hsa-miR-512-3p; hsa-miR-1271-5p; hsa-miR-1299; hsa-miR-193b-3p; hsa-miR-499a-3p; hsa-miR-520c-3p; hsa-miR-455-5p; hsa-miR-485-3p; hsa-miR-1976
Pathways (KEGG)	MicroRNAs in cancer	0.35582	0.621543	0.621543	13.8952	15	hsa-miR-512-3p; hsa-miR-219a-1-3p; hsa-miR-506-5p; hsa-miR-494-5p; hsa-miR-1271-5p; hsa-miR-1299; hsa-miR-193b-3p; hsa-miR-499a-3p; hsa-miR-1288-3p; hsa-miR-198; hsa-miR-520c-3p; hsa-miR-370-5p; hsa-miR-455-5p; hsa-miR-485-3p; hsa-miR-1976
Pathways (KEGG)	Intestinal immune network for IgA production	0.357128	0.621543	0.621543	4.2095	3	hsa-miR-512-3p; hsa-miR-494-5p; hsa-miR-520c-3p
Pathways (KEGG)	Pantothenate and CoA biosynthesis	0.359607	0.621543	0.621543	3.15713	2	hsa-miR-494-5p; hsa-miR-485-3p
Pathways (KEGG)	Adrenergic signaling in cardiomyocytes	0.362471	0.621543	0.621543	11.0889	10	hsa-miR-512-3p; hsa-miR-506-5p; hsa-miR-1299; hsa-miR-193b-3p; hsa-miR-499a-3p; hsa-miR-1288-3p; hsa-miR-1245b-5p; hsa-miR-520c-3p; hsa-miR-485-3p; hsa-miR-1976
Pathways (KEGG)	Fructose and mannose metabolism	0.363724	0.621543	0.621543	3.97564	5	hsa-miR-512-3p; hsa-miR-1271-5p; hsa-miR-193b-3p; hsa-miR-520c-3p; hsa-miR-1976
Pathways (KEGG)	Measles	0.363724	0.621543	0.621543	12.0244	11	hsa-miR-512-3p; hsa-miR-219a-1-3p; hsa-miR-1271-5p; hsa-miR-1299; hsa-miR-193b-3p; hsa-miR-198; hsa-miR-520c-3p; hsa-miR-370-5p; hsa-miR-455-5p; hsa-miR-485-3p; hsa-miR-1976
Pathways (KEGG)	Hepatitis C	0.366481	0.621543	0.621543	12.9403	12	hsa-miR-512-3p; hsa-miR-506-5p; hsa-miR-1271-5p; hsa-miR-1299; hsa-miR-193b-3p; hsa-miR-499a-3p; hsa-miR-1288-3p; hsa-miR-198; hsa-miR-520c-3p; hsa-miR-455-5p; hsa-miR-485-3p; hsa-miR-1976
Pathways (KEGG)	DNA replication	0.368147	0.621543	0.621543	3.99513	5	hsa-miR-512-3p; hsa-miR-219a-1-3p; hsa-miR-193b-3p; hsa-miR-520c-3p; hsa-miR-1976
Pathways (KEGG)	Colorectal cancer	0.369742	0.621543	0.621543	11.849	13	hsa-miR-512-3p; hsa-miR-219a-1-3p; hsa-miR-506-5p; hsa-miR-1271-5p; hsa-miR-1299; hsa-miR-193b-3p; hsa-miR-499a-3p; hsa-miR-1288-3p; hsa-miR-198; hsa-miR-520c-3p; hsa-miR-455-5p; hsa-miR-485-3p; hsa-miR-1976
Pathways (KEGG)	NOD-like receptor signaling pathway	0.370714	0.621543	0.621543	11.0499	10	hsa-miR-512-3p; hsa-miR-219a-1-3p; hsa-miR-1271-5p; hsa-miR-193b-3p; hsa-miR-499a-3p; hsa-miR-198; hsa-miR-1245b-5p; hsa-miR-520c-3p; hsa-miR-455-5p; hsa-miR-1976
Pathways (KEGG)	SNARE interactions in vesicular transport	0.370714	0.621543	0.621543	4.95006	6	hsa-miR-512-3p; hsa-miR-1299; hsa-miR-193b-3p; hsa-miR-198; hsa-miR-1245b-5p; hsa-miR-520c-3p
Pathways (KEGG)	PPAR signaling pathway	0.372401	0.621543	0.621543	6.87942	8	hsa-miR-512-3p; hsa-miR-506-5p; hsa-miR-494-5p; hsa-miR-1288-3p; hsa-miR-198; hsa-miR-520c-3p; hsa-miR-455-5p; hsa-miR-1976
Pathways (KEGG)	Autophagy - other	0.373995	0.621543	0.621543	4.13155	3	hsa-miR-198; hsa-miR-520c-3p; hsa-miR-370-5p
Pathways (KEGG)	Prolactin signaling pathway	0.374607	0.621543	0.621543	10.0755	9	hsa-miR-512-3p; hsa-miR-1271-5p; hsa-miR-1299; hsa-miR-193b-3p; hsa-miR-499a-3p; hsa-miR-198; hsa-miR-520c-3p; hsa-miR-455-5p; hsa-miR-1976
Pathways (KEGG)	Autoimmune thyroid disease	0.376293	0.621543	0.621543	3.09866	4	hsa-miR-512-3p; hsa-miR-1299; hsa-miR-520c-3p; hsa-miR-485-3p
Pathways (KEGG)	Amoebiasis	0.379762	0.621543	0.621543	8.10719	7	hsa-miR-1299; hsa-miR-193b-3p; hsa-miR-499a-3p; hsa-miR-1245b-5p; hsa-miR-520c-3p; hsa-miR-455-5p; hsa-miR-1976
Pathways (KEGG)	Inflammatory bowel disease IBD	0.381366	0.621543	0.621543	6.11937	5	hsa-miR-506-5p; hsa-miR-193b-3p; hsa-miR-499a-3p; hsa-miR-520c-3p; hsa-miR-485-3p
Pathways (KEGG)	Thermogenesis	0.381458	0.621543	0.621543	11.9464	11	hsa-miR-512-3p; hsa-miR-494-5p; hsa-miR-1299; hsa-miR-193b-3p; hsa-miR-499a-3p; hsa-miR-198; hsa-miR-520c-3p; hsa-miR-370-5p; hsa-miR-455-5p; hsa-miR-485-3p; hsa-miR-1976
Pathways (KEGG)	Estrogen signaling pathway	0.387302	0.621543	0.621543	10.972	10	hsa-miR-512-3p; hsa-miR-219a-1-3p; hsa-miR-1299; hsa-miR-193b-3p; hsa-miR-499a-3p; hsa-miR-1245b-5p; hsa-miR-520c-3p; hsa-miR-370-5p; hsa-miR-455-5p; hsa-miR-1976
Pathways (KEGG)	alpha-Linolenic acid metabolism	0.387821	0.621543	0.621543	3.04019	2	hsa-miR-512-3p; hsa-miR-520c-3p
Pathways (KEGG)	Rap1 signaling pathway	0.391038	0.621543	0.621543	12.8429	12	hsa-miR-512-3p; hsa-miR-219a-1-3p; hsa-miR-506-5p; hsa-miR-1271-5p; hsa-miR-1299; hsa-miR-193b-3p; hsa-miR-499a-3p; hsa-miR-198; hsa-miR-1245b-5p; hsa-miR-520c-3p; hsa-miR-455-5p; hsa-miR-1976
Pathways (KEGG)	Glutamatergic synapse	0.392992	0.621543	0.621543	8.94519	10	hsa-miR-512-3p; hsa-miR-506-5p; hsa-miR-1299; hsa-miR-193b-3p; hsa-miR-499a-3p; hsa-miR-1288-3p; hsa-miR-1245b-5p; hsa-miR-520c-3p; hsa-miR-485-3p; hsa-miR-1976
Pathways (KEGG)	Circadian entrainment	0.395563	0.621543	0.621543	9.00365	8	hsa-miR-512-3p; hsa-miR-1299; hsa-miR-193b-3p; hsa-miR-499a-3p; hsa-miR-1245b-5p; hsa-miR-520c-3p; hsa-miR-485-3p; hsa-miR-1976
Pathways (KEGG)	Gastric cancer	0.395957	0.621543	0.621543	12.8234	12	hsa-miR-506-5p; hsa-miR-1271-5p; hsa-miR-1299; hsa-miR-193b-3p; hsa-miR-499a-3p; hsa-miR-1288-3p; hsa-miR-198; hsa-miR-520c-3p; hsa-miR-370-5p; hsa-miR-455-5p; hsa-miR-485-3p; hsa-miR-1976
Pathways (KEGG)	Morphine addiction	0.39891	0.621543	0.621543	8.00974	7	hsa-miR-512-3p; hsa-miR-1271-5p; hsa-miR-1299; hsa-miR-193b-3p; hsa-miR-499a-3p; hsa-miR-520c-3p; hsa-miR-1976
Pathways (KEGG)	Retinol metabolism	0.399522	0.621543	0.621543	5.02801	4	hsa-miR-506-5p; hsa-miR-1299; hsa-miR-193b-3p; hsa-miR-1976
Pathways (KEGG)	p53 signaling pathway	0.400012	0.621543	0.621543	11.9854	13	hsa-miR-512-3p; hsa-miR-219a-1-3p; hsa-miR-506-5p; hsa-miR-494-5p; hsa-miR-1271-5p; hsa-miR-1299; hsa-miR-193b-3p; hsa-miR-499a-3p; hsa-miR-1288-3p; hsa-miR-198; hsa-miR-520c-3p; hsa-miR-370-5p; hsa-miR-1976
Pathways (KEGG)	Pathways in cancer	0.402316	0.621543	0.621543	15.123	16	hsa-miR-512-3p; hsa-miR-219a-1-3p; hsa-miR-506-5p; hsa-miR-494-5p; hsa-miR-1271-5p; hsa-miR-1299; hsa-miR-193b-3p; hsa-miR-499a-3p; hsa-miR-1288-3p; hsa-miR-198; hsa-miR-1245b-5p; hsa-miR-520c-3p; hsa-miR-370-5p; hsa-miR-455-5p; hsa-miR-485-3p; hsa-miR-1976
Pathways (KEGG)	RNA degradation	0.402771	0.621543	0.621543	8.00974	9	hsa-miR-512-3p; hsa-miR-219a-1-3p; hsa-miR-506-5p; hsa-miR-1271-5p; hsa-miR-1299; hsa-miR-193b-3p; hsa-miR-520c-3p; hsa-miR-455-5p; hsa-miR-1976
Pathways (KEGG)	Prion diseases	0.403999	0.621543	0.621543	5.10597	6	hsa-miR-512-3p; hsa-miR-506-5p; hsa-miR-1299; hsa-miR-193b-3p; hsa-miR-499a-3p; hsa-miR-520c-3p
Pathways (KEGG)	Allograft rejection	0.405797	0.621543	0.621543	3.21559	4	hsa-miR-512-3p; hsa-miR-1299; hsa-miR-520c-3p; hsa-miR-485-3p
Pathways (KEGG)	Regulation of actin cytoskeleton	0.405797	0.621543	0.621543	12.7844	12	hsa-miR-512-3p; hsa-miR-219a-1-3p; hsa-miR-506-5p; hsa-miR-494-5p; hsa-miR-1271-5p; hsa-miR-193b-3p; hsa-miR-499a-3p; hsa-miR-198; hsa-miR-520c-3p; hsa-miR-370-5p; hsa-miR-455-5p; hsa-miR-1976
Pathways (KEGG)	Base excision repair	0.408187	0.621543	0.621543	5.12546	6	hsa-miR-512-3p; hsa-miR-219a-1-3p; hsa-miR-1271-5p; hsa-miR-193b-3p; hsa-miR-520c-3p; hsa-miR-1976
Pathways (KEGG)	Wnt signaling pathway	0.408223	0.621543	0.621543	11.8295	11	hsa-miR-219a-1-3p; hsa-miR-506-5p; hsa-miR-1271-5p; hsa-miR-1299; hsa-miR-193b-3p; hsa-miR-198; hsa-miR-1245b-5p; hsa-miR-520c-3p; hsa-miR-370-5p; hsa-miR-485-3p; hsa-miR-1976
Pathways (KEGG)	Alanine, aspartate and glutamate metabolism	0.408866	0.621543	0.621543	3.97564	3	hsa-miR-193b-3p; hsa-miR-499a-3p; hsa-miR-1976
Pathways (KEGG)	JAK-STAT signaling pathway	0.408866	0.621543	0.621543	12.0244	13	hsa-miR-512-3p; hsa-miR-219a-1-3p; hsa-miR-506-5p; hsa-miR-1271-5p; hsa-miR-1299; hsa-miR-193b-3p; hsa-miR-499a-3p; hsa-miR-1288-3p; hsa-miR-198; hsa-miR-520c-3p; hsa-miR-455-5p; hsa-miR-485-3p; hsa-miR-1976
Pathways (KEGG)	Complement and coagulation cascades	0.41238	0.621543	0.621543	5.14495	6	hsa-miR-512-3p; hsa-miR-1299; hsa-miR-193b-3p; hsa-miR-198; hsa-miR-520c-3p; hsa-miR-1976
Pathways (KEGG)	Renin secretion	0.416334	0.621543	0.621543	6.93788	6	hsa-miR-512-3p; hsa-miR-1271-5p; hsa-miR-1299; hsa-miR-1245b-5p; hsa-miR-520c-3p; hsa-miR-1976
Pathways (KEGG)	Insulin signaling pathway	0.417172	0.621543	0.621543	11.7905	11	hsa-miR-512-3p; hsa-miR-506-5p; hsa-miR-1271-5p; hsa-miR-193b-3p; hsa-miR-499a-3p; hsa-miR-1288-3p; hsa-miR-1245b-5p; hsa-miR-520c-3p; hsa-miR-455-5p; hsa-miR-485-3p; hsa-miR-1976
Pathways (KEGG)	Primary immunodeficiency	0.422226	0.621543	0.621543	2.90378	2	hsa-miR-219a-1-3p; hsa-miR-198
Pathways (KEGG)	Osteoclast differentiation	0.424981	0.621543	0.621543	10.7966	10	hsa-miR-512-3p; hsa-miR-506-5p; hsa-miR-1299; hsa-miR-193b-3p; hsa-miR-499a-3p; hsa-miR-198; hsa-miR-1245b-5p; hsa-miR-520c-3p; hsa-miR-455-5p; hsa-miR-1976
Pathways (KEGG)	Protein processing in endoplasmic reticulum	0.426126	0.621543	0.621543	11.7515	11	hsa-miR-512-3p; hsa-miR-219a-1-3p; hsa-miR-506-5p; hsa-miR-1271-5p; hsa-miR-1299; hsa-miR-193b-3p; hsa-miR-198; hsa-miR-1245b-5p; hsa-miR-520c-3p; hsa-miR-370-5p; hsa-miR-1976
Pathways (KEGG)	Cortisol synthesis and secretion	0.426595	0.621543	0.621543	6.17783	7	hsa-miR-512-3p; hsa-miR-506-5p; hsa-miR-1299; hsa-miR-193b-3p; hsa-miR-198; hsa-miR-1245b-5p; hsa-miR-520c-3p
Pathways (KEGG)	Glycerolipid metabolism	0.429079	0.621543	0.621543	5.88551	5	hsa-miR-494-5p; hsa-miR-193b-3p; hsa-miR-520c-3p; hsa-miR-455-5p; hsa-miR-1976
Pathways (KEGG)	FoxO signaling pathway	0.432334	0.621543	0.621543	13.1352	14	hsa-miR-219a-1-3p; hsa-miR-506-5p; hsa-miR-494-5p; hsa-miR-1271-5p; hsa-miR-1299; hsa-miR-193b-3p; hsa-miR-499a-3p; hsa-miR-1288-3p; hsa-miR-198; hsa-miR-520c-3p; hsa-miR-370-5p; hsa-miR-455-5p; hsa-miR-485-3p; hsa-miR-1976
Pathways (KEGG)	Amino sugar and nucleotide sugar metabolism	0.435929	0.621543	0.621543	3.85871	3	hsa-miR-193b-3p; hsa-miR-370-5p; hsa-miR-1976
Pathways (KEGG)	Parathyroid hormone synthesis, secretion and action	0.437204	0.621543	0.621543	10.1535	11	hsa-miR-512-3p; hsa-miR-506-5p; hsa-miR-494-5p; hsa-miR-1299; hsa-miR-193b-3p; hsa-miR-499a-3p; hsa-miR-1288-3p; hsa-miR-198; hsa-miR-1245b-5p; hsa-miR-520c-3p; hsa-miR-1976
Pathways (KEGG)	Linoleic acid metabolism	0.437432	0.621543	0.621543	2.84531	2	hsa-miR-512-3p; hsa-miR-520c-3p
Pathways (KEGG)	Herpes simplex virus 1 infection	0.438011	0.621543	0.621543	14.5384	14	hsa-miR-512-3p; hsa-miR-219a-1-3p; hsa-miR-506-5p; hsa-miR-494-5p; hsa-miR-1299; hsa-miR-193b-3p; hsa-miR-499a-3p; hsa-miR-198; hsa-miR-1245b-5p; hsa-miR-520c-3p; hsa-miR-370-5p; hsa-miR-455-5p; hsa-miR-485-3p; hsa-miR-1976
Pathways (KEGG)	Viral protein interaction with cytokine and cytokine receptor	0.438728	0.621543	0.621543	6.2363	7	hsa-miR-512-3p; hsa-miR-219a-1-3p; hsa-miR-494-5p; hsa-miR-1271-5p; hsa-miR-193b-3p; hsa-miR-499a-3p; hsa-miR-520c-3p
Pathways (KEGG)	Apelin signaling pathway	0.43956	0.621543	0.621543	11.6931	11	hsa-miR-512-3p; hsa-miR-494-5p; hsa-miR-1271-5p; hsa-miR-1299; hsa-miR-193b-3p; hsa-miR-499a-3p; hsa-miR-1245b-5p; hsa-miR-520c-3p; hsa-miR-455-5p; hsa-miR-485-3p; hsa-miR-1976
Pathways (KEGG)	Glioma	0.440508	0.621543	0.621543	12.1608	13	hsa-miR-506-5p; hsa-miR-494-5p; hsa-miR-1271-5p; hsa-miR-1299; hsa-miR-193b-3p; hsa-miR-499a-3p; hsa-miR-1288-3p; hsa-miR-198; hsa-miR-1245b-5p; hsa-miR-520c-3p; hsa-miR-370-5p; hsa-miR-455-5p; hsa-miR-1976
Pathways (KEGG)	Glycerophospholipid metabolism	0.441836	0.621543	0.621543	7.79537	7	hsa-miR-512-3p; hsa-miR-193b-3p; hsa-miR-499a-3p; hsa-miR-198; hsa-miR-1245b-5p; hsa-miR-520c-3p; hsa-miR-1976
Pathways (KEGG)	Glycosylphosphatidylinositol GPI-anchor biosynthesis	0.44508	0.621543	0.621543	3.3715	4	hsa-miR-512-3p; hsa-miR-1299; hsa-miR-520c-3p; hsa-miR-1976
Pathways (KEGG)	Drug metabolism - other enzymes	0.446037	0.621543	0.621543	5.30085	6	hsa-miR-512-3p; hsa-miR-494-5p; hsa-miR-193b-3p; hsa-miR-1245b-5p; hsa-miR-520c-3p; hsa-miR-1976
Pathways (KEGG)	Glycine, serine and threonine metabolism	0.449724	0.621543	0.621543	3.80024	3	hsa-miR-193b-3p; hsa-miR-499a-3p; hsa-miR-1976
Pathways (KEGG)	Arachidonic acid metabolism	0.454423	0.621543	0.621543	4.77467	4	hsa-miR-512-3p; hsa-miR-506-5p; hsa-miR-193b-3p; hsa-miR-520c-3p
Pathways (KEGG)	Long-term potentiation	0.454665	0.621543	0.621543	8.71133	8	hsa-miR-512-3p; hsa-miR-219a-1-3p; hsa-miR-193b-3p; hsa-miR-499a-3p; hsa-miR-1245b-5p; hsa-miR-520c-3p; hsa-miR-370-5p; hsa-miR-1976
Pathways (KEGG)	Vitamin B6 metabolism	0.458956	0.621543	0.621543	1.5201	2	hsa-miR-193b-3p; hsa-miR-370-5p
Pathways (KEGG)	Cardiac muscle contraction	0.461616	0.621543	0.621543	7.69793	7	hsa-miR-512-3p; hsa-miR-506-5p; hsa-miR-1299; hsa-miR-193b-3p; hsa-miR-499a-3p; hsa-miR-520c-3p; hsa-miR-1976
Pathways (KEGG)	Legionellosis	0.461616	0.621543	0.621543	7.69793	7	hsa-miR-512-3p; hsa-miR-219a-1-3p; hsa-miR-193b-3p; hsa-miR-499a-3p; hsa-miR-520c-3p; hsa-miR-370-5p; hsa-miR-1976
Pathways (KEGG)	Longevity regulating pathway - multiple species	0.463073	0.621543	0.621543	9.64677	9	hsa-miR-219a-1-3p; hsa-miR-506-5p; hsa-miR-1271-5p; hsa-miR-193b-3p; hsa-miR-499a-3p; hsa-miR-520c-3p; hsa-miR-370-5p; hsa-miR-455-5p; hsa-miR-1976
Pathways (KEGG)	Fatty acid biosynthesis	0.464602	0.621543	0.621543	3.44945	4	hsa-miR-512-3p; hsa-miR-193b-3p; hsa-miR-1288-3p; hsa-miR-520c-3p
Pathways (KEGG)	Influenza A	0.466385	0.621543	0.621543	11.5761	11	hsa-miR-512-3p; hsa-miR-219a-1-3p; hsa-miR-1271-5p; hsa-miR-1299; hsa-miR-193b-3p; hsa-miR-499a-3p; hsa-miR-198; hsa-miR-520c-3p; hsa-miR-455-5p; hsa-miR-485-3p; hsa-miR-1976
Pathways (KEGG)	Human papillomavirus infection	0.467694	0.621543	0.621543	14.2655	15	hsa-miR-512-3p; hsa-miR-219a-1-3p; hsa-miR-506-5p; hsa-miR-494-5p; hsa-miR-1271-5p; hsa-miR-1299; hsa-miR-193b-3p; hsa-miR-499a-3p; hsa-miR-1288-3p; hsa-miR-198; hsa-miR-520c-3p; hsa-miR-370-5p; hsa-miR-455-5p; hsa-miR-485-3p; hsa-miR-1976
Pathways (KEGG)	Salivary secretion	0.468044	0.621543	0.621543	6.68453	6	hsa-miR-512-3p; hsa-miR-1299; hsa-miR-193b-3p; hsa-miR-1245b-5p; hsa-miR-520c-3p; hsa-miR-1976
Pathways (KEGG)	Endocytosis	0.468612	0.621543	0.621543	13.2716	14	hsa-miR-512-3p; hsa-miR-219a-1-3p; hsa-miR-506-5p; hsa-miR-494-5p; hsa-miR-1271-5p; hsa-miR-1299; hsa-miR-193b-3p; hsa-miR-499a-3p; hsa-miR-1288-3p; hsa-miR-1245b-5p; hsa-miR-520c-3p; hsa-miR-370-5p; hsa-miR-485-3p; hsa-miR-1976
Pathways (KEGG)	Synaptic vesicle cycle	0.470091	0.621543	0.621543	5.69062	5	hsa-miR-512-3p; hsa-miR-193b-3p; hsa-miR-499a-3p; hsa-miR-520c-3p; hsa-miR-485-3p
Pathways (KEGG)	Homologous recombination	0.4753	0.621543	0.621543	4.46285	5	hsa-miR-219a-1-3p; hsa-miR-506-5p; hsa-miR-193b-3p; hsa-miR-485-3p; hsa-miR-1976
Pathways (KEGG)	Kaposi sarcoma-associated herpesvirus infection	0.477429	0.621543	0.621543	13.4665	13	hsa-miR-512-3p; hsa-miR-219a-1-3p; hsa-miR-506-5p; hsa-miR-1271-5p; hsa-miR-1299; hsa-miR-193b-3p; hsa-miR-499a-3p; hsa-miR-1288-3p; hsa-miR-198; hsa-miR-1245b-5p; hsa-miR-520c-3p; hsa-miR-455-5p; hsa-miR-1976
Pathways (KEGG)	Malaria	0.480506	0.621543	0.621543	4.65773	4	hsa-miR-506-5p; hsa-miR-499a-3p; hsa-miR-198; hsa-miR-455-5p
Pathways (KEGG)	Melanogenesis	0.482559	0.621543	0.621543	10.3678	11	hsa-miR-512-3p; hsa-miR-219a-1-3p; hsa-miR-506-5p; hsa-miR-1299; hsa-miR-193b-3p; hsa-miR-499a-3p; hsa-miR-1245b-5p; hsa-miR-520c-3p; hsa-miR-370-5p; hsa-miR-485-3p; hsa-miR-1976
Pathways (KEGG)	Adherens junction	0.483945	0.621543	0.621543	10.5238	10	hsa-miR-512-3p; hsa-miR-219a-1-3p; hsa-miR-506-5p; hsa-miR-1271-5p; hsa-miR-193b-3p; hsa-miR-499a-3p; hsa-miR-198; hsa-miR-520c-3p; hsa-miR-455-5p; hsa-miR-485-3p
Pathways (KEGG)	Pancreatic cancer	0.484194	0.621543	0.621543	11.4982	11	hsa-miR-219a-1-3p; hsa-miR-506-5p; hsa-miR-1271-5p; hsa-miR-1299; hsa-miR-193b-3p; hsa-miR-499a-3p; hsa-miR-1288-3p; hsa-miR-198; hsa-miR-520c-3p; hsa-miR-455-5p; hsa-miR-1976
Pathways (KEGG)	AMPK signaling pathway	0.484889	0.621543	0.621543	11.3618	12	hsa-miR-512-3p; hsa-miR-494-5p; hsa-miR-1271-5p; hsa-miR-1299; hsa-miR-193b-3p; hsa-miR-499a-3p; hsa-miR-1288-3p; hsa-miR-198; hsa-miR-520c-3p; hsa-miR-455-5p; hsa-miR-485-3p; hsa-miR-1976
Pathways (KEGG)	One carbon pool by folate	0.487259	0.621543	0.621543	3.64434	3	hsa-miR-506-5p; hsa-miR-193b-3p; hsa-miR-1976
Pathways (KEGG)	Aldosterone-regulated sodium reabsorption	0.487451	0.621543	0.621543	6.47016	7	hsa-miR-512-3p; hsa-miR-1299; hsa-miR-193b-3p; hsa-miR-499a-3p; hsa-miR-520c-3p; hsa-miR-455-5p; hsa-miR-1976
Pathways (KEGG)	Mucin type O-glycan biosynthesis	0.492019	0.621543	0.621543	3.62485	3	hsa-miR-512-3p; hsa-miR-520c-3p; hsa-miR-1976
Pathways (KEGG)	Propanoate metabolism	0.493065	0.621543	0.621543	4.5408	5	hsa-miR-193b-3p; hsa-miR-1288-3p; hsa-miR-520c-3p; hsa-miR-455-5p; hsa-miR-1976
Pathways (KEGG)	Sphingolipid signaling pathway	0.493683	0.621543	0.621543	11.4007	12	hsa-miR-512-3p; hsa-miR-506-5p; hsa-miR-494-5p; hsa-miR-1271-5p; hsa-miR-193b-3p; hsa-miR-499a-3p; hsa-miR-198; hsa-miR-1245b-5p; hsa-miR-520c-3p; hsa-miR-370-5p; hsa-miR-455-5p; hsa-miR-1976
Pathways (KEGG)	Non-alcoholic fatty liver disease NAFLD	0.496541	0.621543	0.621543	10.4653	10	hsa-miR-512-3p; hsa-miR-219a-1-3p; hsa-miR-1299; hsa-miR-193b-3p; hsa-miR-499a-3p; hsa-miR-198; hsa-miR-520c-3p; hsa-miR-455-5p; hsa-miR-485-3p; hsa-miR-1976
Pathways (KEGG)	Basal transcription factors	0.49749	0.621543	0.621543	4.56029	5	hsa-miR-512-3p; hsa-miR-219a-1-3p; hsa-miR-193b-3p; hsa-miR-520c-3p; hsa-miR-1976
Pathways (KEGG)	Valine, leucine and isoleucine degradation	0.49749	0.621543	0.621543	4.56029	5	hsa-miR-494-5p; hsa-miR-193b-3p; hsa-miR-520c-3p; hsa-miR-455-5p; hsa-miR-1976
Pathways (KEGG)	Inflammatory mediator regulation of TRP channels	0.498548	0.621543	0.621543	8.49695	8	hsa-miR-512-3p; hsa-miR-506-5p; hsa-miR-1299; hsa-miR-193b-3p; hsa-miR-1245b-5p; hsa-miR-520c-3p; hsa-miR-455-5p; hsa-miR-1976
Pathways (KEGG)	Fatty acid elongation	0.503207	0.621543	0.621543	3.60536	4	hsa-miR-512-3p; hsa-miR-193b-3p; hsa-miR-499a-3p; hsa-miR-520c-3p
Pathways (KEGG)	Hippo signaling pathway	0.503207	0.621543	0.621543	12.3946	12	hsa-miR-512-3p; hsa-miR-219a-1-3p; hsa-miR-506-5p; hsa-miR-1271-5p; hsa-miR-1299; hsa-miR-193b-3p; hsa-miR-499a-3p; hsa-miR-198; hsa-miR-520c-3p; hsa-miR-370-5p; hsa-miR-485-3p; hsa-miR-1976
Pathways (KEGG)	Phototransduction	0.506378	0.621543	0.621543	3.56638	3	hsa-miR-512-3p; hsa-miR-1245b-5p; hsa-miR-520c-3p
Pathways (KEGG)	Graft-versus-host disease	0.507981	0.621543	0.621543	3.62485	4	hsa-miR-512-3p; hsa-miR-1299; hsa-miR-520c-3p; hsa-miR-485-3p
Pathways (KEGG)	Ascorbate and aldarate metabolism	0.510079	0.621543	0.621543	2.65043	3	hsa-miR-494-5p; hsa-miR-193b-3p; hsa-miR-1976
Pathways (KEGG)	GABAergic synapse	0.510523	0.621543	0.621543	7.56151	8	hsa-miR-512-3p; hsa-miR-506-5p; hsa-miR-1271-5p; hsa-miR-193b-3p; hsa-miR-499a-3p; hsa-miR-1288-3p; hsa-miR-520c-3p; hsa-miR-1976
Pathways (KEGG)	RNA polymerase	0.511367	0.621543	0.621543	4.52132	4	hsa-miR-512-3p; hsa-miR-193b-3p; hsa-miR-520c-3p; hsa-miR-1976
Pathways (KEGG)	Hepatocellular carcinoma	0.517077	0.621543	0.621543	13.447	14	hsa-miR-506-5p; hsa-miR-494-5p; hsa-miR-1271-5p; hsa-miR-1299; hsa-miR-193b-3p; hsa-miR-499a-3p; hsa-miR-1288-3p; hsa-miR-198; hsa-miR-1245b-5p; hsa-miR-520c-3p; hsa-miR-370-5p; hsa-miR-455-5p; hsa-miR-485-3p; hsa-miR-1976
Pathways (KEGG)	Nicotine addiction	0.517077	0.621543	0.621543	2.55298	2	hsa-miR-1271-5p; hsa-miR-499a-3p
Pathways (KEGG)	PD-L1 expression and PD-1 checkpoint pathway in cancer	0.517441	0.621543	0.621543	10.3678	10	hsa-miR-512-3p; hsa-miR-506-5p; hsa-miR-494-5p; hsa-miR-1271-5p; hsa-miR-1299; hsa-miR-193b-3p; hsa-miR-499a-3p; hsa-miR-520c-3p; hsa-miR-370-5p; hsa-miR-455-5p
Pathways (KEGG)	Starch and sucrose metabolism	0.520783	0.621543	0.621543	2.6894	3	hsa-miR-193b-3p; hsa-miR-485-3p; hsa-miR-1976
Pathways (KEGG)	Inositol phosphate metabolism	0.522481	0.621543	0.621543	7.61998	8	hsa-miR-512-3p; hsa-miR-219a-1-3p; hsa-miR-494-5p; hsa-miR-193b-3p; hsa-miR-1245b-5p; hsa-miR-520c-3p; hsa-miR-370-5p; hsa-miR-1976
Pathways (KEGG)	Arginine biosynthesis	0.522571	0.621543	0.621543	2.5335	2	hsa-miR-1271-5p; hsa-miR-193b-3p
Pathways (KEGG)	Aldosterone synthesis and secretion	0.526462	0.622633	0.622633	8.36054	8	hsa-miR-512-3p; hsa-miR-506-5p; hsa-miR-1299; hsa-miR-193b-3p; hsa-miR-1245b-5p; hsa-miR-520c-3p; hsa-miR-455-5p; hsa-miR-1976
Pathways (KEGG)	Butanoate metabolism	0.533615	0.622633	0.622633	2.49452	2	hsa-miR-370-5p; hsa-miR-1976
Pathways (KEGG)	Glycosphingolipid biosynthesis - lacto and neolacto series	0.533615	0.622633	0.622633	2.49452	2	hsa-miR-1299; hsa-miR-193b-3p
Pathways (KEGG)	Insulin secretion	0.539991	0.622633	0.622633	6.72351	7	hsa-miR-512-3p; hsa-miR-506-5p; hsa-miR-1299; hsa-miR-193b-3p; hsa-miR-1245b-5p; hsa-miR-520c-3p; hsa-miR-1976
Pathways (KEGG)	Protein export	0.54099	0.622633	0.622633	3.76127	4	hsa-miR-512-3p; hsa-miR-193b-3p; hsa-miR-520c-3p; hsa-miR-1976
Pathways (KEGG)	Thyroid hormone signaling pathway	0.54099	0.622633	0.622633	12.2387	12	hsa-miR-512-3p; hsa-miR-219a-1-3p; hsa-miR-506-5p; hsa-miR-1271-5p; hsa-miR-1299; hsa-miR-193b-3p; hsa-miR-499a-3p; hsa-miR-1245b-5p; hsa-miR-520c-3p; hsa-miR-455-5p; hsa-miR-485-3p; hsa-miR-1976
Pathways (KEGG)	Ether lipid metabolism	0.541318	0.622633	0.622633	5.35932	5	hsa-miR-512-3p; hsa-miR-506-5p; hsa-miR-193b-3p; hsa-miR-520c-3p; hsa-miR-1976
Pathways (KEGG)	Histidine metabolism	0.54189	0.622633	0.622633	2.76736	3	hsa-miR-494-5p; hsa-miR-193b-3p; hsa-miR-1976
Pathways (KEGG)	Hedgehog signaling pathway	0.54235	0.622633	0.622633	8.28258	8	hsa-miR-1271-5p; hsa-miR-1299; hsa-miR-193b-3p; hsa-miR-198; hsa-miR-520c-3p; hsa-miR-455-5p; hsa-miR-485-3p; hsa-miR-1976
Pathways (KEGG)	GnRH secretion	0.546312	0.622633	0.622633	7.73691	8	hsa-miR-512-3p; hsa-miR-506-5p; hsa-miR-193b-3p; hsa-miR-499a-3p; hsa-miR-1245b-5p; hsa-miR-520c-3p; hsa-miR-455-5p; hsa-miR-1976
Pathways (KEGG)	Long-term depression	0.550268	0.622633	0.622633	8.24361	8	hsa-miR-494-5p; hsa-miR-1271-5p; hsa-miR-1299; hsa-miR-193b-3p; hsa-miR-499a-3p; hsa-miR-1245b-5p; hsa-miR-520c-3p; hsa-miR-1976
Pathways (KEGG)	Central carbon metabolism in cancer	0.550532	0.622633	0.622633	10.2119	10	hsa-miR-512-3p; hsa-miR-494-5p; hsa-miR-193b-3p; hsa-miR-499a-3p; hsa-miR-198; hsa-miR-520c-3p; hsa-miR-370-5p; hsa-miR-455-5p; hsa-miR-485-3p; hsa-miR-1976
Pathways (KEGG)	NF-kappa B signaling pathway	0.553166	0.622633	0.622633	9.72473	10	hsa-miR-512-3p; hsa-miR-506-5p; hsa-miR-1271-5p; hsa-miR-1299; hsa-miR-193b-3p; hsa-miR-499a-3p; hsa-miR-198; hsa-miR-1245b-5p; hsa-miR-520c-3p; hsa-miR-1976
Pathways (KEGG)	Steroid biosynthesis	0.55492	0.622633	0.622633	3.3715	3	hsa-miR-1299; hsa-miR-193b-3p; hsa-miR-1976
Pathways (KEGG)	PI3K-Akt signaling pathway	0.554967	0.622633	0.622633	14.5189	15	hsa-miR-512-3p; hsa-miR-219a-1-3p; hsa-miR-506-5p; hsa-miR-494-5p; hsa-miR-1271-5p; hsa-miR-1299; hsa-miR-193b-3p; hsa-miR-499a-3p; hsa-miR-1288-3p; hsa-miR-198; hsa-miR-520c-3p; hsa-miR-370-5p; hsa-miR-455-5p; hsa-miR-485-3p; hsa-miR-1976
Pathways (KEGG)	Longevity regulating pathway	0.562391	0.622633	0.622633	10.7381	11	hsa-miR-512-3p; hsa-miR-219a-1-3p; hsa-miR-506-5p; hsa-miR-1271-5p; hsa-miR-1299; hsa-miR-193b-3p; hsa-miR-499a-3p; hsa-miR-520c-3p; hsa-miR-455-5p; hsa-miR-485-3p; hsa-miR-1976
Pathways (KEGG)	Taste transduction	0.564719	0.622633	0.622633	3.33252	3	hsa-miR-520c-3p; hsa-miR-485-3p; hsa-miR-1976
Pathways (KEGG)	Melanoma	0.564918	0.622633	0.622633	11.7125	12	hsa-miR-506-5p; hsa-miR-494-5p; hsa-miR-1271-5p; hsa-miR-1299; hsa-miR-193b-3p; hsa-miR-499a-3p; hsa-miR-1288-3p; hsa-miR-198; hsa-miR-520c-3p; hsa-miR-370-5p; hsa-miR-455-5p; hsa-miR-1976
Pathways (KEGG)	Small cell lung cancer	0.564918	0.622633	0.622633	11.7125	12	hsa-miR-512-3p; hsa-miR-506-5p; hsa-miR-494-5p; hsa-miR-1271-5p; hsa-miR-1299; hsa-miR-193b-3p; hsa-miR-1288-3p; hsa-miR-198; hsa-miR-520c-3p; hsa-miR-370-5p; hsa-miR-455-5p; hsa-miR-1976
Pathways (KEGG)	RNA transport	0.566602	0.622633	0.622633	10.7576	11	hsa-miR-512-3p; hsa-miR-494-5p; hsa-miR-1271-5p; hsa-miR-193b-3p; hsa-miR-499a-3p; hsa-miR-198; hsa-miR-1245b-5p; hsa-miR-520c-3p; hsa-miR-370-5p; hsa-miR-455-5p; hsa-miR-1976
Pathways (KEGG)	Tryptophan metabolism	0.569625	0.622633	0.622633	3.31303	3	hsa-miR-494-5p; hsa-miR-193b-3p; hsa-miR-1976
Pathways (KEGG)	Antigen processing and presentation	0.569963	0.622633	0.622633	7.85384	8	hsa-miR-512-3p; hsa-miR-219a-1-3p; hsa-miR-1271-5p; hsa-miR-1299; hsa-miR-193b-3p; hsa-miR-520c-3p; hsa-miR-370-5p; hsa-miR-485-3p
Pathways (KEGG)	RIG-I-like receptor signaling pathway	0.573083	0.622633	0.622633	7.15225	7	hsa-miR-1299; hsa-miR-193b-3p; hsa-miR-499a-3p; hsa-miR-198; hsa-miR-1245b-5p; hsa-miR-455-5p; hsa-miR-1976
Pathways (KEGG)	Platelet activation	0.575019	0.622633	0.622633	10.7966	11	hsa-miR-512-3p; hsa-miR-494-5p; hsa-miR-1271-5p; hsa-miR-1299; hsa-miR-193b-3p; hsa-miR-499a-3p; hsa-miR-198; hsa-miR-1245b-5p; hsa-miR-520c-3p; hsa-miR-455-5p; hsa-miR-1976
Pathways (KEGG)	Renal cell carcinoma	0.575019	0.622633	0.622633	10.7966	11	hsa-miR-512-3p; hsa-miR-219a-1-3p; hsa-miR-506-5p; hsa-miR-1271-5p; hsa-miR-193b-3p; hsa-miR-499a-3p; hsa-miR-1288-3p; hsa-miR-198; hsa-miR-520c-3p; hsa-miR-455-5p; hsa-miR-1976
Pathways (KEGG)	Glycosaminoglycan degradation	0.575821	0.622633	0.622633	1.87089	2	hsa-miR-485-3p; hsa-miR-1976
Pathways (KEGG)	Amphetamine addiction	0.577026	0.622633	0.622633	7.13276	7	hsa-miR-512-3p; hsa-miR-1299; hsa-miR-193b-3p; hsa-miR-1245b-5p; hsa-miR-520c-3p; hsa-miR-455-5p; hsa-miR-1976
Pathways (KEGG)	Bile secretion	0.581473	0.623371	0.623371	6.13886	6	hsa-miR-512-3p; hsa-miR-506-5p; hsa-miR-1299; hsa-miR-193b-3p; hsa-miR-520c-3p; hsa-miR-1976
Pathways (KEGG)	Glyoxylate and dicarboxylate metabolism	0.582783	0.623371	0.623371	2.92326	3	hsa-miR-193b-3p; hsa-miR-455-5p; hsa-miR-1976
Pathways (KEGG)	Thyroid hormone synthesis	0.583666	0.623371	0.623371	6.93788	7	hsa-miR-512-3p; hsa-miR-1299; hsa-miR-193b-3p; hsa-miR-499a-3p; hsa-miR-1245b-5p; hsa-miR-520c-3p; hsa-miR-1976
Pathways (KEGG)	Vascular smooth muscle contraction	0.58952	0.623538	0.623539	9.90012	10	hsa-miR-512-3p; hsa-miR-506-5p; hsa-miR-494-5p; hsa-miR-1271-5p; hsa-miR-1299; hsa-miR-193b-3p; hsa-miR-499a-3p; hsa-miR-1245b-5p; hsa-miR-520c-3p; hsa-miR-1976
Pathways (KEGG)	Basal cell carcinoma	0.59336	0.623538	0.623539	7.97077	8	hsa-miR-506-5p; hsa-miR-193b-3p; hsa-miR-1288-3p; hsa-miR-198; hsa-miR-520c-3p; hsa-miR-370-5p; hsa-miR-485-3p; hsa-miR-1976
Pathways (KEGG)	Cholesterol metabolism	0.593535	0.623538	0.623539	6.08039	6	hsa-miR-512-3p; hsa-miR-506-5p; hsa-miR-193b-3p; hsa-miR-520c-3p; hsa-miR-455-5p; hsa-miR-1976
Pathways (KEGG)	Selenocompound metabolism	0.599499	0.623538	0.623539	1.94884	2	hsa-miR-193b-3p; hsa-miR-455-5p
Pathways (KEGG)	Glycolysis Gluconeogenesis	0.600544	0.623538	0.623539	7.01583	7	hsa-miR-512-3p; hsa-miR-494-5p; hsa-miR-193b-3p; hsa-miR-499a-3p; hsa-miR-520c-3p; hsa-miR-485-3p; hsa-miR-1976
Pathways (KEGG)	Ovarian steroidogenesis	0.60554	0.623538	0.623539	6.02192	6	hsa-miR-506-5p; hsa-miR-1271-5p; hsa-miR-1299; hsa-miR-193b-3p; hsa-miR-499a-3p; hsa-miR-520c-3p
Pathways (KEGG)	Glycosaminoglycan biosynthesis - keratan sulfate	0.606826	0.623538	0.623539	2.24117	2	hsa-miR-506-5p; hsa-miR-1299
Pathways (KEGG)	Viral carcinogenesis	0.606826	0.623538	0.623539	13.7588	14	hsa-miR-512-3p; hsa-miR-219a-1-3p; hsa-miR-506-5p; hsa-miR-1271-5p; hsa-miR-1299; hsa-miR-193b-3p; hsa-miR-499a-3p; hsa-miR-1288-3p; hsa-miR-198; hsa-miR-520c-3p; hsa-miR-370-5p; hsa-miR-455-5p; hsa-miR-485-3p; hsa-miR-1976
Pathways (KEGG)	Terpenoid backbone biosynthesis	0.608962	0.623538	0.623539	3.15713	3	hsa-miR-193b-3p; hsa-miR-520c-3p; hsa-miR-1976
Pathways (KEGG)	Glutathione metabolism	0.609638	0.623538	0.623539	4.09257	4	hsa-miR-494-5p; hsa-miR-193b-3p; hsa-miR-1245b-5p; hsa-miR-1976
Pathways (KEGG)	Aminoacyl-tRNA biosynthesis	0.614092	0.626055	0.626055	4.07308	4	hsa-miR-193b-3p; hsa-miR-499a-3p; hsa-miR-455-5p; hsa-miR-1976
Pathways (KEGG)	Neurotrophin signaling pathway	0.618542	0.628551	0.628551	11.9464	12	hsa-miR-512-3p; hsa-miR-506-5p; hsa-miR-1271-5p; hsa-miR-193b-3p; hsa-miR-499a-3p; hsa-miR-198; hsa-miR-1245b-5p; hsa-miR-520c-3p; hsa-miR-370-5p; hsa-miR-455-5p; hsa-miR-485-3p; hsa-miR-1976
Pathways (KEGG)	Autophagy - animal	0.627423	0.633687	0.633687	11.9854	12	hsa-miR-512-3p; hsa-miR-219a-1-3p; hsa-miR-494-5p; hsa-miR-1271-5p; hsa-miR-1299; hsa-miR-193b-3p; hsa-miR-499a-3p; hsa-miR-198; hsa-miR-520c-3p; hsa-miR-370-5p; hsa-miR-455-5p; hsa-miR-1976
Pathways (KEGG)	Focal adhesion	0.628615	0.633687	0.633687	12.9208	13	hsa-miR-512-3p; hsa-miR-506-5p; hsa-miR-494-5p; hsa-miR-1271-5p; hsa-miR-1299; hsa-miR-193b-3p; hsa-miR-499a-3p; hsa-miR-198; hsa-miR-520c-3p; hsa-miR-370-5p; hsa-miR-455-5p; hsa-miR-485-3p; hsa-miR-1976
Pathways (KEGG)	Glycosaminoglycan biosynthesis - chondroitin sulfate dermatan sulfate	0.629651	0.633687	0.633687	2.16322	2	hsa-miR-193b-3p; hsa-miR-1976

## Sheet: DS-TB vs LTB
Category	Subcategory	P-value	P-adjusted	Q-value	Expected	Observed	miRNAs/precursors
Pathways (KEGG)	Retrograde endocannabinoid signaling	0.0224429	0.596418	0.596418	14.2948	9	hsa-miR-146a-5p; hsa-miR-6511a-5p; hsa-miR-892a; hsa-miR-1226-3p; hsa-miR-512-3p; hsa-miR-1245b-5p; hsa-miR-877-5p; hsa-miR-376a-3p; hsa-miR-136-5p
Pathways (KEGG)	TGF-beta signaling pathway	0.0260374	0.596418	0.596418	16.0195	11	hsa-miR-146a-5p; hsa-miR-6511a-5p; hsa-miR-486-3p; hsa-miR-1915-3p; hsa-miR-342-3p; hsa-miR-409-3p; hsa-miR-512-3p; hsa-miR-877-5p; hsa-miR-326; hsa-miR-376a-3p; hsa-miR-455-5p
Pathways (KEGG)	Renin-angiotensin system	0.0273427	0.596418	0.596418	3.12789	7	hsa-miR-486-3p; hsa-miR-370-5p; hsa-miR-221-5p; hsa-miR-1226-3p; hsa-miR-512-3p; hsa-miR-877-5p; hsa-miR-326
Pathways (KEGG)	mTOR signaling pathway	0.0327061	0.596418	0.596418	18.4166	14	hsa-miR-146a-5p; hsa-miR-6511a-5p; hsa-miR-486-3p; hsa-miR-342-3p; hsa-miR-409-3p; hsa-miR-370-5p; hsa-miR-221-5p; hsa-miR-1226-3p; hsa-miR-492; hsa-miR-877-5p; hsa-miR-326; hsa-miR-376a-3p; hsa-miR-455-5p; hsa-miR-136-5p
Pathways (KEGG)	AMPK signaling pathway	0.0567726	0.596418	0.596418	17.0426	13	hsa-miR-146a-5p; hsa-miR-6511a-5p; hsa-miR-486-3p; hsa-miR-342-3p; hsa-miR-409-3p; hsa-miR-1226-3p; hsa-miR-512-3p; hsa-miR-492; hsa-miR-877-5p; hsa-miR-491-3p; hsa-miR-326; hsa-miR-376a-3p; hsa-miR-455-5p
Pathways (KEGG)	Cushing syndrome	0.057397	0.596418	0.596418	18.4458	22	hsa-miR-146a-5p; hsa-miR-6511a-5p; hsa-miR-486-3p; hsa-miR-617; hsa-miR-1915-3p; hsa-miR-1306-5p; hsa-miR-342-3p; hsa-miR-506-5p; hsa-miR-409-3p; hsa-miR-370-5p; hsa-miR-892a; hsa-miR-221-5p; hsa-miR-1226-3p; hsa-miR-512-3p; hsa-miR-492; hsa-miR-1245b-5p; hsa-miR-877-5p; hsa-miR-491-3p; hsa-miR-326; hsa-miR-376a-3p; hsa-miR-455-5p; hsa-miR-136-5p
Pathways (KEGG)	Longevity regulating pathway	0.0587854	0.596418	0.596418	16.1072	12	hsa-miR-146a-5p; hsa-miR-6511a-5p; hsa-miR-342-3p; hsa-miR-506-5p; hsa-miR-409-3p; hsa-miR-1226-3p; hsa-miR-512-3p; hsa-miR-492; hsa-miR-877-5p; hsa-miR-326; hsa-miR-376a-3p; hsa-miR-455-5p
Pathways (KEGG)	Mitophagy - animal	0.0627831	0.596418	0.596418	13.1839	9	hsa-miR-146a-5p; hsa-miR-6511a-5p; hsa-miR-486-3p; hsa-miR-342-3p; hsa-miR-370-5p; hsa-miR-512-3p; hsa-miR-877-5p; hsa-miR-326; hsa-miR-136-5p
Pathways (KEGG)	Vasopressin-regulated water reabsorption	0.0652837	0.596418	0.596418	11.1084	7	hsa-miR-6511a-5p; hsa-miR-409-3p; hsa-miR-221-5p; hsa-miR-512-3p; hsa-miR-877-5p; hsa-miR-376a-3p; hsa-miR-136-5p
Pathways (KEGG)	Proteasome	0.0807317	0.596418	0.596418	6.40195	3	hsa-miR-409-3p; hsa-miR-1226-3p; hsa-miR-877-5p
Pathways (KEGG)	Oxidative phosphorylation	0.103518	0.596418	0.596418	12.5408	9	hsa-miR-146a-5p; hsa-miR-6511a-5p; hsa-miR-486-3p; hsa-miR-1915-3p; hsa-miR-342-3p; hsa-miR-409-3p; hsa-miR-1226-3p; hsa-miR-877-5p; hsa-miR-376a-3p
Pathways (KEGG)	Bladder cancer	0.103701	0.596418	0.596418	15.4348	12	hsa-miR-146a-5p; hsa-miR-6511a-5p; hsa-miR-486-3p; hsa-miR-342-3p; hsa-miR-942-3p; hsa-miR-506-5p; hsa-miR-892a; hsa-miR-492; hsa-miR-877-5p; hsa-miR-491-3p; hsa-miR-326; hsa-miR-376a-3p
Pathways (KEGG)	Circadian entrainment	0.105134	0.596418	0.596418	13.5055	10	hsa-miR-146a-5p; hsa-miR-6511a-5p; hsa-miR-486-3p; hsa-miR-221-5p; hsa-miR-1226-3p; hsa-miR-512-3p; hsa-miR-1245b-5p; hsa-miR-877-5p; hsa-miR-376a-3p; hsa-miR-136-5p
Pathways (KEGG)	Mineral absorption	0.11326	0.596418	0.596418	8.24361	5	hsa-miR-146a-5p; hsa-miR-6511a-5p; hsa-miR-370-5p; hsa-miR-221-5p; hsa-miR-512-3p
Pathways (KEGG)	GnRH secretion	0.114945	0.596418	0.596418	11.6054	15	hsa-miR-146a-5p; hsa-miR-486-3p; hsa-miR-1306-5p; hsa-miR-506-5p; hsa-miR-409-3p; hsa-miR-221-5p; hsa-miR-1226-3p; hsa-miR-512-3p; hsa-miR-492; hsa-miR-1245b-5p; hsa-miR-877-5p; hsa-miR-326; hsa-miR-376a-3p; hsa-miR-455-5p; hsa-miR-136-5p
Pathways (KEGG)	Hippo signaling pathway - multiple species	0.115607	0.596418	0.596418	7.10353	4	hsa-miR-512-3p; hsa-miR-877-5p; hsa-miR-326; hsa-miR-455-5p
Pathways (KEGG)	GABAergic synapse	0.118557	0.596418	0.596418	11.3423	8	hsa-miR-6511a-5p; hsa-miR-342-3p; hsa-miR-506-5p; hsa-miR-892a; hsa-miR-512-3p; hsa-miR-492; hsa-miR-877-5p; hsa-miR-136-5p
Pathways (KEGG)	Alcoholism	0.118639	0.596418	0.596418	17.1011	14	hsa-miR-146a-5p; hsa-miR-6511a-5p; hsa-miR-486-3p; hsa-miR-1915-3p; hsa-miR-342-3p; hsa-miR-221-5p; hsa-miR-1226-3p; hsa-miR-512-3p; hsa-miR-1245b-5p; hsa-miR-877-5p; hsa-miR-491-3p; hsa-miR-326; hsa-miR-376a-3p; hsa-miR-136-5p
Pathways (KEGG)	Tuberculosis	0.121435	0.596418	0.596418	17.0719	14	hsa-miR-146a-5p; hsa-miR-6511a-5p; hsa-miR-486-3p; hsa-miR-1915-3p; hsa-miR-1306-5p; hsa-miR-409-3p; hsa-miR-1226-3p; hsa-miR-512-3p; hsa-miR-492; hsa-miR-1245b-5p; hsa-miR-877-5p; hsa-miR-326; hsa-miR-376a-3p; hsa-miR-136-5p
Pathways (KEGG)	Non-small cell lung cancer	0.124271	0.596418	0.596418	17.0426	14	hsa-miR-146a-5p; hsa-miR-6511a-5p; hsa-miR-486-3p; hsa-miR-342-3p; hsa-miR-506-5p; hsa-miR-409-3p; hsa-miR-892a; hsa-miR-221-5p; hsa-miR-492; hsa-miR-877-5p; hsa-miR-491-3p; hsa-miR-326; hsa-miR-376a-3p; hsa-miR-455-5p
Pathways (KEGG)	African trypanosomiasis	0.126161	0.596418	0.596418	6.08039	9	hsa-miR-146a-5p; hsa-miR-6511a-5p; hsa-miR-1915-3p; hsa-miR-1306-5p; hsa-miR-506-5p; hsa-miR-409-3p; hsa-miR-512-3p; hsa-miR-1245b-5p; hsa-miR-136-5p
Pathways (KEGG)	Thermogenesis	0.126161	0.596418	0.596418	17.9196	15	hsa-miR-146a-5p; hsa-miR-6511a-5p; hsa-miR-1915-3p; hsa-miR-1306-5p; hsa-miR-342-3p; hsa-miR-409-3p; hsa-miR-370-5p; hsa-miR-221-5p; hsa-miR-1226-3p; hsa-miR-512-3p; hsa-miR-877-5p; hsa-miR-326; hsa-miR-376a-3p; hsa-miR-455-5p; hsa-miR-136-5p
Pathways (KEGG)	Cytosolic DNA-sensing pathway	0.126212	0.596418	0.596418	7.89281	11	hsa-miR-146a-5p; hsa-miR-6511a-5p; hsa-miR-486-3p; hsa-miR-1915-3p; hsa-miR-1306-5p; hsa-miR-342-3p; hsa-miR-221-5p; hsa-miR-1226-3p; hsa-miR-512-3p; hsa-miR-877-5p; hsa-miR-136-5p
Pathways (KEGG)	GnRH signaling pathway	0.127402	0.596418	0.596418	14.2071	11	hsa-miR-146a-5p; hsa-miR-486-3p; hsa-miR-342-3p; hsa-miR-221-5p; hsa-miR-1226-3p; hsa-miR-492; hsa-miR-1245b-5p; hsa-miR-877-5p; hsa-miR-326; hsa-miR-376a-3p; hsa-miR-136-5p
Pathways (KEGG)	Drug metabolism - other enzymes	0.131821	0.596418	0.596418	7.95128	11	hsa-miR-146a-5p; hsa-miR-6511a-5p; hsa-miR-1915-3p; hsa-miR-342-3p; hsa-miR-409-3p; hsa-miR-892a; hsa-miR-1226-3p; hsa-miR-512-3p; hsa-miR-1245b-5p; hsa-miR-326; hsa-miR-136-5p
Pathways (KEGG)	Axon guidance	0.138653	0.596418	0.596418	17.8027	15	hsa-miR-146a-5p; hsa-miR-6511a-5p; hsa-miR-486-3p; hsa-miR-1915-3p; hsa-miR-1306-5p; hsa-miR-342-3p; hsa-miR-409-3p; hsa-miR-221-5p; hsa-miR-1226-3p; hsa-miR-512-3p; hsa-miR-877-5p; hsa-miR-326; hsa-miR-376a-3p; hsa-miR-455-5p; hsa-miR-136-5p
Pathways (KEGG)	Primary bile acid biosynthesis	0.139251	0.596418	0.596418	1.31547	3	hsa-miR-6511a-5p; hsa-miR-1915-3p; hsa-miR-492
Pathways (KEGG)	Valine, leucine and isoleucine degradation	0.139867	0.596418	0.596418	6.84044	4	hsa-miR-6511a-5p; hsa-miR-1226-3p; hsa-miR-877-5p; hsa-miR-455-5p
Pathways (KEGG)	Glucagon signaling pathway	0.143043	0.596418	0.596418	14.9963	12	hsa-miR-486-3p; hsa-miR-342-3p; hsa-miR-942-3p; hsa-miR-409-3p; hsa-miR-370-5p; hsa-miR-1226-3p; hsa-miR-512-3p; hsa-miR-1245b-5p; hsa-miR-491-3p; hsa-miR-326; hsa-miR-376a-3p; hsa-miR-136-5p
Pathways (KEGG)	Arachidonic acid metabolism	0.14526	0.596418	0.596418	7.162	10	hsa-miR-146a-5p; hsa-miR-6511a-5p; hsa-miR-486-3p; hsa-miR-1915-3p; hsa-miR-1306-5p; hsa-miR-342-3p; hsa-miR-506-5p; hsa-miR-1226-3p; hsa-miR-512-3p; hsa-miR-326
Pathways (KEGG)	Viral myocarditis	0.145892	0.596418	0.596418	11.9562	15	hsa-miR-146a-5p; hsa-miR-6511a-5p; hsa-miR-1915-3p; hsa-miR-1306-5p; hsa-miR-342-3p; hsa-miR-409-3p; hsa-miR-221-5p; hsa-miR-1226-3p; hsa-miR-512-3p; hsa-miR-492; hsa-miR-877-5p; hsa-miR-491-3p; hsa-miR-326; hsa-miR-376a-3p; hsa-miR-136-5p
Pathways (KEGG)	Protein export	0.146184	0.596418	0.596418	5.6419	3	hsa-miR-146a-5p; hsa-miR-409-3p; hsa-miR-512-3p
Pathways (KEGG)	Insulin resistance	0.146515	0.596418	0.596418	15.9026	13	hsa-miR-146a-5p; hsa-miR-6511a-5p; hsa-miR-486-3p; hsa-miR-342-3p; hsa-miR-409-3p; hsa-miR-370-5p; hsa-miR-512-3p; hsa-miR-492; hsa-miR-877-5p; hsa-miR-326; hsa-miR-376a-3p; hsa-miR-455-5p; hsa-miR-136-5p
Pathways (KEGG)	Hippo signaling pathway	0.149789	0.596418	0.596418	18.592	16	hsa-miR-146a-5p; hsa-miR-6511a-5p; hsa-miR-486-3p; hsa-miR-1915-3p; hsa-miR-342-3p; hsa-miR-506-5p; hsa-miR-409-3p; hsa-miR-370-5p; hsa-miR-892a; hsa-miR-221-5p; hsa-miR-1226-3p; hsa-miR-512-3p; hsa-miR-877-5p; hsa-miR-491-3p; hsa-miR-326; hsa-miR-376a-3p
Pathways (KEGG)	Shigellosis	0.152185	0.596418	0.596418	20.2875	18	hsa-miR-146a-5p; hsa-miR-6511a-5p; hsa-miR-486-3p; hsa-miR-1915-3p; hsa-miR-1306-5p; hsa-miR-342-3p; hsa-miR-942-3p; hsa-miR-409-3p; hsa-miR-892a; hsa-miR-221-5p; hsa-miR-1226-3p; hsa-miR-512-3p; hsa-miR-1245b-5p; hsa-miR-877-5p; hsa-miR-326; hsa-miR-376a-3p; hsa-miR-455-5p; hsa-miR-136-5p
Pathways (KEGG)	Osteoclast differentiation	0.153635	0.596418	0.596418	16.1949	19	hsa-miR-146a-5p; hsa-miR-6511a-5p; hsa-miR-486-3p; hsa-miR-1915-3p; hsa-miR-1306-5p; hsa-miR-342-3p; hsa-miR-942-3p; hsa-miR-506-5p; hsa-miR-409-3p; hsa-miR-892a; hsa-miR-221-5p; hsa-miR-1226-3p; hsa-miR-512-3p; hsa-miR-1245b-5p; hsa-miR-877-5p; hsa-miR-326; hsa-miR-376a-3p; hsa-miR-455-5p; hsa-miR-136-5p
Pathways (KEGG)	Basal cell carcinoma	0.154423	0.596418	0.596418	11.9562	9	hsa-miR-6511a-5p; hsa-miR-486-3p; hsa-miR-506-5p; hsa-miR-409-3p; hsa-miR-370-5p; hsa-miR-221-5p; hsa-miR-1226-3p; hsa-miR-491-3p; hsa-miR-326
Pathways (KEGG)	Insulin secretion	0.155432	0.596418	0.596418	10.0853	13	hsa-miR-6511a-5p; hsa-miR-486-3p; hsa-miR-1306-5p; hsa-miR-342-3p; hsa-miR-506-5p; hsa-miR-409-3p; hsa-miR-221-5p; hsa-miR-1226-3p; hsa-miR-512-3p; hsa-miR-1245b-5p; hsa-miR-877-5p; hsa-miR-376a-3p; hsa-miR-136-5p
Pathways (KEGG)	Selenocompound metabolism	0.157029	0.596418	0.596418	2.92326	5	hsa-miR-342-3p; hsa-miR-942-3p; hsa-miR-409-3p; hsa-miR-1226-3p; hsa-miR-455-5p
Pathways (KEGG)	Epithelial cell signaling in Helicobacter pylori infection	0.160289	0.596418	0.596418	11.8977	9	hsa-miR-146a-5p; hsa-miR-6511a-5p; hsa-miR-486-3p; hsa-miR-1915-3p; hsa-miR-342-3p; hsa-miR-409-3p; hsa-miR-512-3p; hsa-miR-877-5p; hsa-miR-136-5p
Pathways (KEGG)	Parathyroid hormone synthesis, secretion and action	0.164653	0.596418	0.596418	15.2302	18	hsa-miR-146a-5p; hsa-miR-6511a-5p; hsa-miR-486-3p; hsa-miR-617; hsa-miR-1915-3p; hsa-miR-1306-5p; hsa-miR-342-3p; hsa-miR-506-5p; hsa-miR-892a; hsa-miR-221-5p; hsa-miR-1226-3p; hsa-miR-512-3p; hsa-miR-1245b-5p; hsa-miR-877-5p; hsa-miR-491-3p; hsa-miR-326; hsa-miR-376a-3p; hsa-miR-136-5p
Pathways (KEGG)	Arginine biosynthesis	0.165194	0.596418	0.596418	3.80024	6	hsa-miR-146a-5p; hsa-miR-6511a-5p; hsa-miR-1915-3p; hsa-miR-342-3p; hsa-miR-1226-3p; hsa-miR-877-5p
Pathways (KEGG)	Phosphatidylinositol signaling system	0.170264	0.596418	0.596418	14.2363	17	hsa-miR-486-3p; hsa-miR-1915-3p; hsa-miR-1306-5p; hsa-miR-342-3p; hsa-miR-506-5p; hsa-miR-409-3p; hsa-miR-370-5p; hsa-miR-221-5p; hsa-miR-1226-3p; hsa-miR-512-3p; hsa-miR-492; hsa-miR-1245b-5p; hsa-miR-877-5p; hsa-miR-326; hsa-miR-376a-3p; hsa-miR-455-5p; hsa-miR-136-5p
Pathways (KEGG)	Sulfur relay system	0.174958	0.596418	0.596418	1.46163	3	hsa-miR-617; hsa-miR-370-5p; hsa-miR-326
Pathways (KEGG)	Aldosterone-regulated sodium reabsorption	0.176549	0.596418	0.596418	9.70524	7	hsa-miR-6511a-5p; hsa-miR-486-3p; hsa-miR-512-3p; hsa-miR-877-5p; hsa-miR-326; hsa-miR-376a-3p; hsa-miR-455-5p
Pathways (KEGG)	Bacterial invasion of epithelial cells	0.176979	0.596418	0.596418	13.2716	16	hsa-miR-146a-5p; hsa-miR-6511a-5p; hsa-miR-1915-3p; hsa-miR-1306-5p; hsa-miR-342-3p; hsa-miR-506-5p; hsa-miR-409-3p; hsa-miR-892a; hsa-miR-221-5p; hsa-miR-1226-3p; hsa-miR-877-5p; hsa-miR-491-3p; hsa-miR-326; hsa-miR-376a-3p; hsa-miR-455-5p; hsa-miR-136-5p
Pathways (KEGG)	Phagosome	0.178751	0.596418	0.596418	15.6102	13	hsa-miR-146a-5p; hsa-miR-6511a-5p; hsa-miR-486-3p; hsa-miR-1915-3p; hsa-miR-1306-5p; hsa-miR-342-3p; hsa-miR-221-5p; hsa-miR-1226-3p; hsa-miR-877-5p; hsa-miR-326; hsa-miR-376a-3p; hsa-miR-455-5p; hsa-miR-136-5p
Pathways (KEGG)	Cysteine and methionine metabolism	0.179749	0.596418	0.596418	9.676	7	hsa-miR-6511a-5p; hsa-miR-1915-3p; hsa-miR-342-3p; hsa-miR-942-3p; hsa-miR-512-3p; hsa-miR-492; hsa-miR-326
Pathways (KEGG)	Circadian rhythm	0.18055	0.596418	0.596418	8.62363	6	hsa-miR-1915-3p; hsa-miR-506-5p; hsa-miR-370-5p; hsa-miR-221-5p; hsa-miR-512-3p; hsa-miR-136-5p
Pathways (KEGG)	Glycerophospholipid metabolism	0.181945	0.596418	0.596418	11.6931	9	hsa-miR-6511a-5p; hsa-miR-1915-3p; hsa-miR-1306-5p; hsa-miR-342-3p; hsa-miR-1226-3p; hsa-miR-512-3p; hsa-miR-1245b-5p; hsa-miR-877-5p; hsa-miR-326
Pathways (KEGG)	Ribosome biogenesis in eukaryotes	0.183377	0.596418	0.596418	10.6699	8	hsa-miR-146a-5p; hsa-miR-486-3p; hsa-miR-342-3p; hsa-miR-506-5p; hsa-miR-221-5p; hsa-miR-1226-3p; hsa-miR-326; hsa-miR-136-5p
Pathways (KEGG)	Histidine metabolism	0.185603	0.596418	0.596418	4.15104	2	hsa-miR-942-3p; hsa-miR-1226-3p
Pathways (KEGG)	IL-17 signaling pathway	0.190395	0.596418	0.596418	13.5932	11	hsa-miR-146a-5p; hsa-miR-6511a-5p; hsa-miR-486-3p; hsa-miR-342-3p; hsa-miR-942-3p; hsa-miR-409-3p; hsa-miR-1226-3p; hsa-miR-512-3p; hsa-miR-877-5p; hsa-miR-376a-3p; hsa-miR-136-5p
Pathways (KEGG)	Thyroid hormone synthesis	0.190395	0.596418	0.596418	10.4068	13	hsa-miR-146a-5p; hsa-miR-6511a-5p; hsa-miR-1915-3p; hsa-miR-1306-5p; hsa-miR-342-3p; hsa-miR-1226-3p; hsa-miR-512-3p; hsa-miR-492; hsa-miR-1245b-5p; hsa-miR-877-5p; hsa-miR-491-3p; hsa-miR-376a-3p; hsa-miR-136-5p
Pathways (KEGG)	B cell receptor signaling pathway	0.192928	0.596418	0.596418	14.4409	17	hsa-miR-146a-5p; hsa-miR-6511a-5p; hsa-miR-486-3p; hsa-miR-1306-5p; hsa-miR-342-3p; hsa-miR-942-3p; hsa-miR-506-5p; hsa-miR-409-3p; hsa-miR-221-5p; hsa-miR-1226-3p; hsa-miR-512-3p; hsa-miR-492; hsa-miR-877-5p; hsa-miR-326; hsa-miR-376a-3p; hsa-miR-455-5p; hsa-miR-136-5p
Pathways (KEGG)	Oocyte meiosis	0.193095	0.596418	0.596418	16.4287	14	hsa-miR-6511a-5p; hsa-miR-486-3p; hsa-miR-342-3p; hsa-miR-942-3p; hsa-miR-409-3p; hsa-miR-370-5p; hsa-miR-892a; hsa-miR-1226-3p; hsa-miR-492; hsa-miR-1245b-5p; hsa-miR-877-5p; hsa-miR-491-3p; hsa-miR-326; hsa-miR-376a-3p
Pathways (KEGG)	Glutamatergic synapse	0.193249	0.596418	0.596418	13.4178	16	hsa-miR-6511a-5p; hsa-miR-617; hsa-miR-1915-3p; hsa-miR-1306-5p; hsa-miR-342-3p; hsa-miR-506-5p; hsa-miR-409-3p; hsa-miR-221-5p; hsa-miR-1226-3p; hsa-miR-512-3p; hsa-miR-1245b-5p; hsa-miR-877-5p; hsa-miR-491-3p; hsa-miR-326; hsa-miR-376a-3p; hsa-miR-136-5p
Pathways (KEGG)	Salmonella infection	0.195268	0.596418	0.596418	12.57	10	hsa-miR-146a-5p; hsa-miR-6511a-5p; hsa-miR-1915-3p; hsa-miR-342-3p; hsa-miR-409-3p; hsa-miR-892a; hsa-miR-1226-3p; hsa-miR-877-5p; hsa-miR-326; hsa-miR-136-5p
Pathways (KEGG)	Huntington disease	0.195434	0.596418	0.596418	17.335	15	hsa-miR-146a-5p; hsa-miR-6511a-5p; hsa-miR-486-3p; hsa-miR-1915-3p; hsa-miR-1306-5p; hsa-miR-342-3p; hsa-miR-506-5p; hsa-miR-409-3p; hsa-miR-221-5p; hsa-miR-1226-3p; hsa-miR-512-3p; hsa-miR-1245b-5p; hsa-miR-877-5p; hsa-miR-326; hsa-miR-376a-3p
Pathways (KEGG)	Synaptic vesicle cycle	0.196262	0.596418	0.596418	8.53593	11	hsa-miR-6511a-5p; hsa-miR-486-3p; hsa-miR-1915-3p; hsa-miR-1306-5p; hsa-miR-342-3p; hsa-miR-942-3p; hsa-miR-409-3p; hsa-miR-221-5p; hsa-miR-1226-3p; hsa-miR-512-3p; hsa-miR-136-5p
Pathways (KEGG)	NOD-like receptor signaling pathway	0.19629	0.596418	0.596418	16.5749	19	hsa-miR-146a-5p; hsa-miR-6511a-5p; hsa-miR-486-3p; hsa-miR-1915-3p; hsa-miR-1306-5p; hsa-miR-342-3p; hsa-miR-409-3p; hsa-miR-892a; hsa-miR-221-5p; hsa-miR-1226-3p; hsa-miR-512-3p; hsa-miR-492; hsa-miR-1245b-5p; hsa-miR-877-5p; hsa-miR-491-3p; hsa-miR-326; hsa-miR-376a-3p; hsa-miR-455-5p; hsa-miR-136-5p
Pathways (KEGG)	Ferroptosis	0.196319	0.596418	0.596418	9.52984	7	hsa-miR-1915-3p; hsa-miR-342-3p; hsa-miR-506-5p; hsa-miR-409-3p; hsa-miR-221-5p; hsa-miR-512-3p; hsa-miR-136-5p
Pathways (KEGG)	Amino sugar and nucleotide sugar metabolism	0.199936	0.596418	0.596418	5.78806	8	hsa-miR-6511a-5p; hsa-miR-1915-3p; hsa-miR-342-3p; hsa-miR-409-3p; hsa-miR-370-5p; hsa-miR-221-5p; hsa-miR-1226-3p; hsa-miR-877-5p
Pathways (KEGG)	Fc gamma R-mediated phagocytosis	0.203519	0.596418	0.596418	15.4056	13	hsa-miR-146a-5p; hsa-miR-6511a-5p; hsa-miR-486-3p; hsa-miR-1915-3p; hsa-miR-1306-5p; hsa-miR-342-3p; hsa-miR-409-3p; hsa-miR-1226-3p; hsa-miR-877-5p; hsa-miR-326; hsa-miR-376a-3p; hsa-miR-455-5p; hsa-miR-136-5p
Pathways (KEGG)	Other types of O-glycan biosynthesis	0.203519	0.596418	0.596418	8.5944	11	hsa-miR-146a-5p; hsa-miR-6511a-5p; hsa-miR-486-3p; hsa-miR-1915-3p; hsa-miR-1306-5p; hsa-miR-342-3p; hsa-miR-942-3p; hsa-miR-1226-3p; hsa-miR-512-3p; hsa-miR-492; hsa-miR-326
Pathways (KEGG)	Alzheimer disease	0.208138	0.596418	0.596418	16.3118	14	hsa-miR-146a-5p; hsa-miR-6511a-5p; hsa-miR-486-3p; hsa-miR-1915-3p; hsa-miR-1306-5p; hsa-miR-409-3p; hsa-miR-1226-3p; hsa-miR-512-3p; hsa-miR-492; hsa-miR-1245b-5p; hsa-miR-877-5p; hsa-miR-376a-3p; hsa-miR-455-5p; hsa-miR-136-5p
Pathways (KEGG)	Base excision repair	0.208138	0.596418	0.596418	7.68819	10	hsa-miR-146a-5p; hsa-miR-6511a-5p; hsa-miR-486-3p; hsa-miR-617; hsa-miR-1915-3p; hsa-miR-221-5p; hsa-miR-1226-3p; hsa-miR-512-3p; hsa-miR-877-5p; hsa-miR-136-5p
Pathways (KEGG)	Hematopoietic cell lineage	0.208265	0.596418	0.596418	9.58831	12	hsa-miR-146a-5p; hsa-miR-6511a-5p; hsa-miR-486-3p; hsa-miR-1915-3p; hsa-miR-342-3p; hsa-miR-942-3p; hsa-miR-221-5p; hsa-miR-877-5p; hsa-miR-326; hsa-miR-376a-3p; hsa-miR-455-5p; hsa-miR-136-5p
Pathways (KEGG)	Legionellosis	0.209067	0.596418	0.596418	11.5469	14	hsa-miR-146a-5p; hsa-miR-6511a-5p; hsa-miR-1915-3p; hsa-miR-1306-5p; hsa-miR-342-3p; hsa-miR-942-3p; hsa-miR-370-5p; hsa-miR-221-5p; hsa-miR-1226-3p; hsa-miR-512-3p; hsa-miR-877-5p; hsa-miR-326; hsa-miR-376a-3p; hsa-miR-136-5p
Pathways (KEGG)	Ubiquinone and other terpenoid-quinone biosynthesis	0.211362	0.596418	0.596418	2.39708	4	hsa-miR-6511a-5p; hsa-miR-342-3p; hsa-miR-221-5p; hsa-miR-326
Pathways (KEGG)	Pentose and glucuronate interconversions	0.212111	0.596418	0.596418	4.09257	6	hsa-miR-6511a-5p; hsa-miR-342-3p; hsa-miR-409-3p; hsa-miR-892a; hsa-miR-221-5p; hsa-miR-1226-3p
Pathways (KEGG)	Type I diabetes mellitus	0.212537	0.596418	0.596418	5.87576	8	hsa-miR-146a-5p; hsa-miR-6511a-5p; hsa-miR-1306-5p; hsa-miR-342-3p; hsa-miR-409-3p; hsa-miR-512-3p; hsa-miR-326; hsa-miR-136-5p
Pathways (KEGG)	Viral protein interaction with cytokine and cytokine receptor	0.217455	0.596418	0.596418	9.35445	7	hsa-miR-146a-5p; hsa-miR-1915-3p; hsa-miR-892a; hsa-miR-221-5p; hsa-miR-1226-3p; hsa-miR-512-3p; hsa-miR-136-5p
Pathways (KEGG)	Steroid biosynthesis	0.220101	0.596418	0.596418	5.05725	3	hsa-miR-146a-5p; hsa-miR-6511a-5p; hsa-miR-486-3p
Pathways (KEGG)	Staphylococcus aureus infection	0.220656	0.596418	0.596418	5.02801	7	hsa-miR-146a-5p; hsa-miR-1915-3p; hsa-miR-1306-5p; hsa-miR-342-3p; hsa-miR-221-5p; hsa-miR-326; hsa-miR-136-5p
Pathways (KEGG)	Chronic myeloid leukemia	0.221137	0.596418	0.596418	18.0658	16	hsa-miR-146a-5p; hsa-miR-6511a-5p; hsa-miR-486-3p; hsa-miR-1915-3p; hsa-miR-1306-5p; hsa-miR-342-3p; hsa-miR-506-5p; hsa-miR-409-3p; hsa-miR-892a; hsa-miR-221-5p; hsa-miR-492; hsa-miR-877-5p; hsa-miR-491-3p; hsa-miR-326; hsa-miR-376a-3p; hsa-miR-455-5p
Pathways (KEGG)	cGMP-PKG signaling pathway	0.223502	0.596418	0.596418	17.1303	15	hsa-miR-146a-5p; hsa-miR-6511a-5p; hsa-miR-486-3p; hsa-miR-1915-3p; hsa-miR-342-3p; hsa-miR-409-3p; hsa-miR-221-5p; hsa-miR-1226-3p; hsa-miR-512-3p; hsa-miR-492; hsa-miR-1245b-5p; hsa-miR-877-5p; hsa-miR-326; hsa-miR-376a-3p; hsa-miR-136-5p
Pathways (KEGG)	Calcium signaling pathway	0.223757	0.596418	0.596418	16.1949	14	hsa-miR-146a-5p; hsa-miR-6511a-5p; hsa-miR-486-3p; hsa-miR-342-3p; hsa-miR-409-3p; hsa-miR-221-5p; hsa-miR-1226-3p; hsa-miR-512-3p; hsa-miR-1245b-5p; hsa-miR-877-5p; hsa-miR-491-3p; hsa-miR-326; hsa-miR-376a-3p; hsa-miR-136-5p
Pathways (KEGG)	Fructose and mannose metabolism	0.225495	0.596418	0.596418	5.96346	8	hsa-miR-1915-3p; hsa-miR-1306-5p; hsa-miR-892a; hsa-miR-221-5p; hsa-miR-1226-3p; hsa-miR-512-3p; hsa-miR-877-5p; hsa-miR-376a-3p
Pathways (KEGG)	Lipoic acid metabolism	0.228314	0.596418	0.596418	0.906212	2	hsa-miR-1915-3p; hsa-miR-512-3p
Pathways (KEGG)	Human T-cell leukemia virus 1 infection	0.231138	0.596418	0.596418	20.6675	19	hsa-miR-146a-5p; hsa-miR-6511a-5p; hsa-miR-486-3p; hsa-miR-1915-3p; hsa-miR-1306-5p; hsa-miR-342-3p; hsa-miR-506-5p; hsa-miR-409-3p; hsa-miR-370-5p; hsa-miR-892a; hsa-miR-1226-3p; hsa-miR-512-3p; hsa-miR-492; hsa-miR-877-5p; hsa-miR-491-3p; hsa-miR-326; hsa-miR-376a-3p; hsa-miR-455-5p; hsa-miR-136-5p
Pathways (KEGG)	cAMP signaling pathway	0.234719	0.596418	0.596418	18.8843	17	hsa-miR-146a-5p; hsa-miR-6511a-5p; hsa-miR-486-3p; hsa-miR-1915-3p; hsa-miR-1306-5p; hsa-miR-342-3p; hsa-miR-409-3p; hsa-miR-221-5p; hsa-miR-1226-3p; hsa-miR-512-3p; hsa-miR-492; hsa-miR-1245b-5p; hsa-miR-877-5p; hsa-miR-326; hsa-miR-376a-3p; hsa-miR-455-5p; hsa-miR-136-5p
Pathways (KEGG)	ErbB signaling pathway	0.23608	0.596418	0.596418	17.0426	15	hsa-miR-146a-5p; hsa-miR-6511a-5p; hsa-miR-486-3p; hsa-miR-1915-3p; hsa-miR-1306-5p; hsa-miR-342-3p; hsa-miR-506-5p; hsa-miR-409-3p; hsa-miR-221-5p; hsa-miR-492; hsa-miR-877-5p; hsa-miR-326; hsa-miR-376a-3p; hsa-miR-455-5p; hsa-miR-136-5p
Pathways (KEGG)	Linoleic acid metabolism	0.242595	0.596418	0.596418	4.26797	6	hsa-miR-6511a-5p; hsa-miR-1915-3p; hsa-miR-342-3p; hsa-miR-221-5p; hsa-miR-512-3p; hsa-miR-326
Pathways (KEGG)	Amoebiasis	0.24593	0.596418	0.596418	12.1608	10	hsa-miR-146a-5p; hsa-miR-6511a-5p; hsa-miR-409-3p; hsa-miR-892a; hsa-miR-1226-3p; hsa-miR-1245b-5p; hsa-miR-877-5p; hsa-miR-376a-3p; hsa-miR-455-5p; hsa-miR-136-5p
Pathways (KEGG)	Th1 and Th2 cell differentiation	0.24593	0.596418	0.596418	12.1608	10	hsa-miR-146a-5p; hsa-miR-6511a-5p; hsa-miR-486-3p; hsa-miR-342-3p; hsa-miR-409-3p; hsa-miR-892a; hsa-miR-877-5p; hsa-miR-326; hsa-miR-376a-3p; hsa-miR-136-5p
Pathways (KEGG)	Fc epsilon RI signaling pathway	0.24609	0.596418	0.596418	14.1194	12	hsa-miR-146a-5p; hsa-miR-486-3p; hsa-miR-342-3p; hsa-miR-409-3p; hsa-miR-221-5p; hsa-miR-1226-3p; hsa-miR-492; hsa-miR-877-5p; hsa-miR-326; hsa-miR-376a-3p; hsa-miR-455-5p; hsa-miR-136-5p
Pathways (KEGG)	FoxO signaling pathway	0.247825	0.596418	0.596418	19.7028	18	hsa-miR-146a-5p; hsa-miR-6511a-5p; hsa-miR-486-3p; hsa-miR-1306-5p; hsa-miR-342-3p; hsa-miR-942-3p; hsa-miR-506-5p; hsa-miR-409-3p; hsa-miR-370-5p; hsa-miR-221-5p; hsa-miR-1226-3p; hsa-miR-492; hsa-miR-877-5p; hsa-miR-491-3p; hsa-miR-326; hsa-miR-376a-3p; hsa-miR-455-5p; hsa-miR-136-5p
Pathways (KEGG)	Spliceosome	0.250158	0.596418	0.596418	15.9318	18	hsa-miR-146a-5p; hsa-miR-6511a-5p; hsa-miR-486-3p; hsa-miR-1915-3p; hsa-miR-1306-5p; hsa-miR-342-3p; hsa-miR-942-3p; hsa-miR-506-5p; hsa-miR-409-3p; hsa-miR-370-5p; hsa-miR-221-5p; hsa-miR-1226-3p; hsa-miR-512-3p; hsa-miR-517b-3p; hsa-miR-877-5p; hsa-miR-326; hsa-miR-376a-3p; hsa-miR-136-5p
Pathways (KEGG)	Endometrial cancer	0.256627	0.596418	0.596418	15.961	14	hsa-miR-146a-5p; hsa-miR-6511a-5p; hsa-miR-486-3p; hsa-miR-506-5p; hsa-miR-409-3p; hsa-miR-370-5p; hsa-miR-221-5p; hsa-miR-1226-3p; hsa-miR-492; hsa-miR-877-5p; hsa-miR-491-3p; hsa-miR-326; hsa-miR-376a-3p; hsa-miR-455-5p
Pathways (KEGG)	Primary immunodeficiency	0.258402	0.596418	0.596418	4.35566	6	hsa-miR-146a-5p; hsa-miR-6511a-5p; hsa-miR-1915-3p; hsa-miR-342-3p; hsa-miR-942-3p; hsa-miR-877-5p
Pathways (KEGG)	Serotonergic synapse	0.262113	0.596418	0.596418	14.0024	12	hsa-miR-146a-5p; hsa-miR-6511a-5p; hsa-miR-486-3p; hsa-miR-342-3p; hsa-miR-892a; hsa-miR-1226-3p; hsa-miR-512-3p; hsa-miR-1245b-5p; hsa-miR-877-5p; hsa-miR-326; hsa-miR-376a-3p; hsa-miR-136-5p
Pathways (KEGG)	Peroxisome	0.265157	0.596418	0.596418	11.0207	9	hsa-miR-6511a-5p; hsa-miR-1915-3p; hsa-miR-1306-5p; hsa-miR-342-3p; hsa-miR-942-3p; hsa-miR-506-5p; hsa-miR-1226-3p; hsa-miR-492; hsa-miR-326
Pathways (KEGG)	Morphine addiction	0.265573	0.596418	0.596418	12.0146	10	hsa-miR-6511a-5p; hsa-miR-1306-5p; hsa-miR-409-3p; hsa-miR-892a; hsa-miR-221-5p; hsa-miR-512-3p; hsa-miR-877-5p; hsa-miR-326; hsa-miR-376a-3p; hsa-miR-136-5p
Pathways (KEGG)	Fat digestion and absorption	0.268859	0.596418	0.596418	5.32034	7	hsa-miR-6511a-5p; hsa-miR-1915-3p; hsa-miR-342-3p; hsa-miR-1226-3p; hsa-miR-512-3p; hsa-miR-326; hsa-miR-455-5p
Pathways (KEGG)	RNA degradation	0.269595	0.596418	0.596418	12.0146	14	hsa-miR-146a-5p; hsa-miR-6511a-5p; hsa-miR-617; hsa-miR-1915-3p; hsa-miR-342-3p; hsa-miR-942-3p; hsa-miR-506-5p; hsa-miR-221-5p; hsa-miR-1226-3p; hsa-miR-512-3p; hsa-miR-492; hsa-miR-877-5p; hsa-miR-455-5p; hsa-miR-136-5p
Pathways (KEGG)	Wnt signaling pathway	0.271045	0.596418	0.596418	17.7442	16	hsa-miR-146a-5p; hsa-miR-6511a-5p; hsa-miR-486-3p; hsa-miR-1915-3p; hsa-miR-342-3p; hsa-miR-506-5p; hsa-miR-409-3p; hsa-miR-370-5p; hsa-miR-221-5p; hsa-miR-1226-3p; hsa-miR-1245b-5p; hsa-miR-877-5p; hsa-miR-491-3p; hsa-miR-326; hsa-miR-376a-3p; hsa-miR-136-5p
Pathways (KEGG)	Proteoglycans in cancer	0.271993	0.596418	0.596418	20.4629	19	hsa-miR-146a-5p; hsa-miR-6511a-5p; hsa-miR-486-3p; hsa-miR-1915-3p; hsa-miR-1306-5p; hsa-miR-342-3p; hsa-miR-942-3p; hsa-miR-506-5p; hsa-miR-409-3p; hsa-miR-370-5p; hsa-miR-221-5p; hsa-miR-1226-3p; hsa-miR-492; hsa-miR-877-5p; hsa-miR-491-3p; hsa-miR-326; hsa-miR-376a-3p; hsa-miR-455-5p; hsa-miR-136-5p
Pathways (KEGG)	Phototransduction	0.273874	0.596418	0.596418	5.34957	7	hsa-miR-146a-5p; hsa-miR-6511a-5p; hsa-miR-486-3p; hsa-miR-512-3p; hsa-miR-1245b-5p; hsa-miR-376a-3p; hsa-miR-136-5p
Pathways (KEGG)	Basal transcription factors	0.276408	0.596418	0.596418	6.84044	5	hsa-miR-6511a-5p; hsa-miR-342-3p; hsa-miR-1226-3p; hsa-miR-512-3p; hsa-miR-877-5p
Pathways (KEGG)	Cell adhesion molecules CAMs	0.277302	0.596418	0.596418	13.067	15	hsa-miR-146a-5p; hsa-miR-6511a-5p; hsa-miR-486-3p; hsa-miR-1915-3p; hsa-miR-1306-5p; hsa-miR-342-3p; hsa-miR-506-5p; hsa-miR-892a; hsa-miR-221-5p; hsa-miR-1226-3p; hsa-miR-512-3p; hsa-miR-877-5p; hsa-miR-326; hsa-miR-376a-3p; hsa-miR-136-5p
Pathways (KEGG)	RNA transport	0.279414	0.596418	0.596418	16.1364	18	hsa-miR-146a-5p; hsa-miR-6511a-5p; hsa-miR-486-3p; hsa-miR-617; hsa-miR-1915-3p; hsa-miR-342-3p; hsa-miR-370-5p; hsa-miR-221-5p; hsa-miR-1226-3p; hsa-miR-512-3p; hsa-miR-517b-3p; hsa-miR-1245b-5p; hsa-miR-877-5p; hsa-miR-491-3p; hsa-miR-326; hsa-miR-376a-3p; hsa-miR-455-5p; hsa-miR-136-5p
Pathways (KEGG)	Parkinson disease	0.280908	0.596418	0.596418	12.8916	11	hsa-miR-146a-5p; hsa-miR-6511a-5p; hsa-miR-486-3p; hsa-miR-1915-3p; hsa-miR-1306-5p; hsa-miR-409-3p; hsa-miR-1226-3p; hsa-miR-512-3p; hsa-miR-877-5p; hsa-miR-376a-3p; hsa-miR-455-5p
Pathways (KEGG)	Adherens junction	0.28259	0.596418	0.596418	15.7856	14	hsa-miR-146a-5p; hsa-miR-6511a-5p; hsa-miR-486-3p; hsa-miR-342-3p; hsa-miR-506-5p; hsa-miR-409-3p; hsa-miR-1226-3p; hsa-miR-512-3p; hsa-miR-492; hsa-miR-877-5p; hsa-miR-326; hsa-miR-376a-3p; hsa-miR-455-5p; hsa-miR-136-5p
Pathways (KEGG)	VEGF signaling pathway	0.285066	0.596418	0.596418	12.8624	11	hsa-miR-146a-5p; hsa-miR-486-3p; hsa-miR-342-3p; hsa-miR-942-3p; hsa-miR-409-3p; hsa-miR-492; hsa-miR-877-5p; hsa-miR-326; hsa-miR-376a-3p; hsa-miR-455-5p; hsa-miR-136-5p
Pathways (KEGG)	Mismatch repair	0.285475	0.596418	0.596418	4.50183	6	hsa-miR-409-3p; hsa-miR-892a; hsa-miR-1226-3p; hsa-miR-877-5p; hsa-miR-326; hsa-miR-136-5p
Pathways (KEGG)	Bile secretion	0.287716	0.596418	0.596418	9.20828	11	hsa-miR-6511a-5p; hsa-miR-486-3p; hsa-miR-506-5p; hsa-miR-892a; hsa-miR-1226-3p; hsa-miR-512-3p; hsa-miR-492; hsa-miR-877-5p; hsa-miR-491-3p; hsa-miR-376a-3p; hsa-miR-136-5p
Pathways (KEGG)	Ribosome	0.287917	0.596418	0.596418	14.1486	16	hsa-miR-146a-5p; hsa-miR-6511a-5p; hsa-miR-486-3p; hsa-miR-1915-3p; hsa-miR-1306-5p; hsa-miR-342-3p; hsa-miR-942-3p; hsa-miR-506-5p; hsa-miR-409-3p; hsa-miR-892a; hsa-miR-221-5p; hsa-miR-1226-3p; hsa-miR-512-3p; hsa-miR-1245b-5p; hsa-miR-877-5p; hsa-miR-455-5p
Pathways (KEGG)	Glycerolipid metabolism	0.28884	0.596418	0.596418	8.82826	7	hsa-miR-6511a-5p; hsa-miR-1915-3p; hsa-miR-1306-5p; hsa-miR-342-3p; hsa-miR-1226-3p; hsa-miR-877-5p; hsa-miR-455-5p
Pathways (KEGG)	Glycine, serine and threonine metabolism	0.28946	0.596418	0.596418	5.70037	4	hsa-miR-6511a-5p; hsa-miR-486-3p; hsa-miR-342-3p; hsa-miR-942-3p
Pathways (KEGG)	Focal adhesion	0.290863	0.596418	0.596418	19.3812	21	hsa-miR-146a-5p; hsa-miR-6511a-5p; hsa-miR-486-3p; hsa-miR-1915-3p; hsa-miR-1306-5p; hsa-miR-342-3p; hsa-miR-942-3p; hsa-miR-506-5p; hsa-miR-409-3p; hsa-miR-370-5p; hsa-miR-892a; hsa-miR-221-5p; hsa-miR-1226-3p; hsa-miR-512-3p; hsa-miR-492; hsa-miR-877-5p; hsa-miR-491-3p; hsa-miR-326; hsa-miR-376a-3p; hsa-miR-455-5p; hsa-miR-136-5p
Pathways (KEGG)	Apoptosis	0.294245	0.596418	0.596418	18.5335	17	hsa-miR-146a-5p; hsa-miR-6511a-5p; hsa-miR-486-3p; hsa-miR-1915-3p; hsa-miR-1306-5p; hsa-miR-342-3p; hsa-miR-409-3p; hsa-miR-221-5p; hsa-miR-1226-3p; hsa-miR-512-3p; hsa-miR-492; hsa-miR-877-5p; hsa-miR-491-3p; hsa-miR-326; hsa-miR-376a-3p; hsa-miR-455-5p; hsa-miR-136-5p
Pathways (KEGG)	One carbon pool by folate	0.294245	0.596418	0.596418	5.4665	7	hsa-miR-6511a-5p; hsa-miR-486-3p; hsa-miR-1306-5p; hsa-miR-342-3p; hsa-miR-506-5p; hsa-miR-877-5p; hsa-miR-326
Pathways (KEGG)	Cortisol synthesis and secretion	0.296421	0.596418	0.596418	9.26675	11	hsa-miR-617; hsa-miR-342-3p; hsa-miR-506-5p; hsa-miR-1226-3p; hsa-miR-512-3p; hsa-miR-492; hsa-miR-1245b-5p; hsa-miR-877-5p; hsa-miR-326; hsa-miR-376a-3p; hsa-miR-136-5p
Pathways (KEGG)	Apoptosis - multiple species	0.297704	0.596418	0.596418	11.2253	13	hsa-miR-146a-5p; hsa-miR-6511a-5p; hsa-miR-1915-3p; hsa-miR-1306-5p; hsa-miR-342-3p; hsa-miR-221-5p; hsa-miR-1226-3p; hsa-miR-512-3p; hsa-miR-492; hsa-miR-877-5p; hsa-miR-326; hsa-miR-376a-3p; hsa-miR-136-5p
Pathways (KEGG)	Adrenergic signaling in cardiomyocytes	0.298634	0.596418	0.596418	16.6334	15	hsa-miR-6511a-5p; hsa-miR-486-3p; hsa-miR-1915-3p; hsa-miR-342-3p; hsa-miR-506-5p; hsa-miR-409-3p; hsa-miR-892a; hsa-miR-221-5p; hsa-miR-1226-3p; hsa-miR-512-3p; hsa-miR-1245b-5p; hsa-miR-877-5p; hsa-miR-326; hsa-miR-376a-3p; hsa-miR-136-5p
Pathways (KEGG)	Chemokine signaling pathway	0.299903	0.596418	0.596418	17.5688	16	hsa-miR-146a-5p; hsa-miR-6511a-5p; hsa-miR-486-3p; hsa-miR-1915-3p; hsa-miR-1306-5p; hsa-miR-342-3p; hsa-miR-409-3p; hsa-miR-221-5p; hsa-miR-1226-3p; hsa-miR-512-3p; hsa-miR-1245b-5p; hsa-miR-877-5p; hsa-miR-326; hsa-miR-376a-3p; hsa-miR-455-5p; hsa-miR-136-5p
Pathways (KEGG)	Melanoma	0.299903	0.596418	0.596418	17.5688	16	hsa-miR-146a-5p; hsa-miR-6511a-5p; hsa-miR-486-3p; hsa-miR-342-3p; hsa-miR-506-5p; hsa-miR-409-3p; hsa-miR-370-5p; hsa-miR-892a; hsa-miR-221-5p; hsa-miR-1226-3p; hsa-miR-492; hsa-miR-877-5p; hsa-miR-491-3p; hsa-miR-326; hsa-miR-376a-3p; hsa-miR-455-5p
Pathways (KEGG)	Hepatitis C	0.302101	0.596418	0.596418	19.4105	18	hsa-miR-146a-5p; hsa-miR-6511a-5p; hsa-miR-486-3p; hsa-miR-1915-3p; hsa-miR-1306-5p; hsa-miR-342-3p; hsa-miR-506-5p; hsa-miR-409-3p; hsa-miR-892a; hsa-miR-221-5p; hsa-miR-1226-3p; hsa-miR-512-3p; hsa-miR-492; hsa-miR-877-5p; hsa-miR-491-3p; hsa-miR-326; hsa-miR-376a-3p; hsa-miR-455-5p
Pathways (KEGG)	Apelin signaling pathway	0.304809	0.596418	0.596418	17.5396	16	hsa-miR-146a-5p; hsa-miR-6511a-5p; hsa-miR-486-3p; hsa-miR-1915-3p; hsa-miR-342-3p; hsa-miR-942-3p; hsa-miR-409-3p; hsa-miR-221-5p; hsa-miR-1226-3p; hsa-miR-512-3p; hsa-miR-492; hsa-miR-1245b-5p; hsa-miR-877-5p; hsa-miR-491-3p; hsa-miR-326; hsa-miR-455-5p
Pathways (KEGG)	Amphetamine addiction	0.311007	0.596418	0.596418	10.6991	9	hsa-miR-146a-5p; hsa-miR-486-3p; hsa-miR-342-3p; hsa-miR-409-3p; hsa-miR-512-3p; hsa-miR-1245b-5p; hsa-miR-376a-3p; hsa-miR-455-5p; hsa-miR-136-5p
Pathways (KEGG)	Transcriptional misregulation in cancer	0.311993	0.596418	0.596418	19.4982	21	hsa-miR-146a-5p; hsa-miR-6511a-5p; hsa-miR-486-3p; hsa-miR-617; hsa-miR-1915-3p; hsa-miR-1306-5p; hsa-miR-342-3p; hsa-miR-942-3p; hsa-miR-506-5p; hsa-miR-409-3p; hsa-miR-221-5p; hsa-miR-1226-3p; hsa-miR-512-3p; hsa-miR-492; hsa-miR-1245b-5p; hsa-miR-877-5p; hsa-miR-491-3p; hsa-miR-326; hsa-miR-376a-3p; hsa-miR-455-5p; hsa-miR-136-5p
Pathways (KEGG)	Autoimmune thyroid disease	0.313324	0.596418	0.596418	4.64799	6	hsa-miR-146a-5p; hsa-miR-6511a-5p; hsa-miR-1306-5p; hsa-miR-512-3p; hsa-miR-326; hsa-miR-136-5p
Pathways (KEGG)	Dopaminergic synapse	0.314133	0.596418	0.596418	15.581	14	hsa-miR-146a-5p; hsa-miR-6511a-5p; hsa-miR-486-3p; hsa-miR-342-3p; hsa-miR-409-3p; hsa-miR-892a; hsa-miR-221-5p; hsa-miR-1226-3p; hsa-miR-512-3p; hsa-miR-1245b-5p; hsa-miR-877-5p; hsa-miR-326; hsa-miR-376a-3p; hsa-miR-136-5p
Pathways (KEGG)	Butanoate metabolism	0.314633	0.596418	0.596418	3.74178	5	hsa-miR-6511a-5p; hsa-miR-1306-5p; hsa-miR-370-5p; hsa-miR-1226-3p; hsa-miR-877-5p
Pathways (KEGG)	ECM-receptor interaction	0.315348	0.596418	0.596418	10.6699	9	hsa-miR-146a-5p; hsa-miR-6511a-5p; hsa-miR-486-3p; hsa-miR-942-3p; hsa-miR-892a; hsa-miR-221-5p; hsa-miR-1226-3p; hsa-miR-376a-3p; hsa-miR-455-5p
Pathways (KEGG)	Gastric acid secretion	0.31573	0.596418	0.596418	12.3362	14	hsa-miR-146a-5p; hsa-miR-6511a-5p; hsa-miR-486-3p; hsa-miR-617; hsa-miR-409-3p; hsa-miR-221-5p; hsa-miR-1226-3p; hsa-miR-512-3p; hsa-miR-1245b-5p; hsa-miR-877-5p; hsa-miR-491-3p; hsa-miR-326; hsa-miR-376a-3p; hsa-miR-136-5p
Pathways (KEGG)	HIF-1 signaling pathway	0.318057	0.596418	0.596418	17.4227	19	hsa-miR-146a-5p; hsa-miR-6511a-5p; hsa-miR-486-3p; hsa-miR-1915-3p; hsa-miR-342-3p; hsa-miR-942-3p; hsa-miR-506-5p; hsa-miR-409-3p; hsa-miR-892a; hsa-miR-221-5p; hsa-miR-1226-3p; hsa-miR-512-3p; hsa-miR-492; hsa-miR-1245b-5p; hsa-miR-877-5p; hsa-miR-326; hsa-miR-376a-3p; hsa-miR-455-5p; hsa-miR-136-5p
Pathways (KEGG)	Melanogenesis	0.318738	0.596418	0.596418	15.5518	14	hsa-miR-6511a-5p; hsa-miR-486-3p; hsa-miR-506-5p; hsa-miR-409-3p; hsa-miR-370-5p; hsa-miR-221-5p; hsa-miR-1226-3p; hsa-miR-512-3p; hsa-miR-492; hsa-miR-1245b-5p; hsa-miR-877-5p; hsa-miR-326; hsa-miR-376a-3p; hsa-miR-136-5p
Pathways (KEGG)	Collecting duct acid secretion	0.319117	0.596418	0.596418	5.52497	4	hsa-miR-6511a-5p; hsa-miR-486-3p; hsa-miR-1306-5p; hsa-miR-342-3p
Pathways (KEGG)	Porphyrin and chlorophyll metabolism	0.322886	0.596418	0.596418	6.54811	5	hsa-miR-342-3p; hsa-miR-409-3p; hsa-miR-370-5p; hsa-miR-892a; hsa-miR-221-5p
Pathways (KEGG)	Type II diabetes mellitus	0.323141	0.596418	0.596418	9.44214	11	hsa-miR-146a-5p; hsa-miR-486-3p; hsa-miR-342-3p; hsa-miR-409-3p; hsa-miR-221-5p; hsa-miR-512-3p; hsa-miR-877-5p; hsa-miR-326; hsa-miR-376a-3p; hsa-miR-455-5p; hsa-miR-136-5p
Pathways (KEGG)	Glycosaminoglycan biosynthesis - keratan sulfate	0.323248	0.596418	0.596418	3.36175	2	hsa-miR-6511a-5p; hsa-miR-506-5p
Pathways (KEGG)	Choline metabolism in cancer	0.323367	0.596418	0.596418	15.5225	14	hsa-miR-146a-5p; hsa-miR-6511a-5p; hsa-miR-486-3p; hsa-miR-1306-5p; hsa-miR-342-3p; hsa-miR-409-3p; hsa-miR-221-5p; hsa-miR-1226-3p; hsa-miR-492; hsa-miR-877-5p; hsa-miR-326; hsa-miR-376a-3p; hsa-miR-455-5p; hsa-miR-136-5p
Pathways (KEGG)	Thyroid hormone signaling pathway	0.325621	0.596418	0.596418	18.3581	17	hsa-miR-146a-5p; hsa-miR-6511a-5p; hsa-miR-486-3p; hsa-miR-1306-5p; hsa-miR-342-3p; hsa-miR-942-3p; hsa-miR-506-5p; hsa-miR-409-3p; hsa-miR-1226-3p; hsa-miR-512-3p; hsa-miR-492; hsa-miR-1245b-5p; hsa-miR-877-5p; hsa-miR-491-3p; hsa-miR-326; hsa-miR-376a-3p; hsa-miR-455-5p
Pathways (KEGG)	Adipocytokine signaling pathway	0.328875	0.596418	0.596418	11.5761	10	hsa-miR-146a-5p; hsa-miR-6511a-5p; hsa-miR-486-3p; hsa-miR-1915-3p; hsa-miR-342-3p; hsa-miR-409-3p; hsa-miR-512-3p; hsa-miR-877-5p; hsa-miR-326; hsa-miR-455-5p
Pathways (KEGG)	Estrogen signaling pathway	0.329065	0.596418	0.596418	16.458	18	hsa-miR-146a-5p; hsa-miR-6511a-5p; hsa-miR-486-3p; hsa-miR-1915-3p; hsa-miR-342-3p; hsa-miR-942-3p; hsa-miR-409-3p; hsa-miR-370-5p; hsa-miR-221-5p; hsa-miR-1226-3p; hsa-miR-512-3p; hsa-miR-492; hsa-miR-1245b-5p; hsa-miR-877-5p; hsa-miR-326; hsa-miR-376a-3p; hsa-miR-455-5p; hsa-miR-136-5p
Pathways (KEGG)	Retinol metabolism	0.329065	0.596418	0.596418	7.54202	6	hsa-miR-6511a-5p; hsa-miR-506-5p; hsa-miR-409-3p; hsa-miR-892a; hsa-miR-221-5p; hsa-miR-376a-3p
Pathways (KEGG)	Gap junction	0.330689	0.596418	0.596418	13.5347	12	hsa-miR-146a-5p; hsa-miR-6511a-5p; hsa-miR-486-3p; hsa-miR-342-3p; hsa-miR-221-5p; hsa-miR-1226-3p; hsa-miR-492; hsa-miR-1245b-5p; hsa-miR-877-5p; hsa-miR-326; hsa-miR-376a-3p; hsa-miR-136-5p
Pathways (KEGG)	Neuroactive ligand-receptor interaction	0.332689	0.596418	0.596418	15.4641	14	hsa-miR-6511a-5p; hsa-miR-617; hsa-miR-1915-3p; hsa-miR-1306-5p; hsa-miR-342-3p; hsa-miR-892a; hsa-miR-221-5p; hsa-miR-1226-3p; hsa-miR-512-3p; hsa-miR-877-5p; hsa-miR-491-3p; hsa-miR-326; hsa-miR-376a-3p; hsa-miR-136-5p
Pathways (KEGG)	Hepatocellular carcinoma	0.333309	0.596418	0.596418	20.1705	19	hsa-miR-146a-5p; hsa-miR-6511a-5p; hsa-miR-486-3p; hsa-miR-1915-3p; hsa-miR-342-3p; hsa-miR-506-5p; hsa-miR-409-3p; hsa-miR-370-5p; hsa-miR-892a; hsa-miR-221-5p; hsa-miR-1226-3p; hsa-miR-492; hsa-miR-1245b-5p; hsa-miR-877-5p; hsa-miR-491-3p; hsa-miR-326; hsa-miR-376a-3p; hsa-miR-455-5p; hsa-miR-136-5p
Pathways (KEGG)	Gastric cancer	0.336056	0.596418	0.596418	19.2351	18	hsa-miR-146a-5p; hsa-miR-6511a-5p; hsa-miR-486-3p; hsa-miR-1915-3p; hsa-miR-342-3p; hsa-miR-506-5p; hsa-miR-409-3p; hsa-miR-370-5p; hsa-miR-892a; hsa-miR-221-5p; hsa-miR-1226-3p; hsa-miR-492; hsa-miR-877-5p; hsa-miR-491-3p; hsa-miR-326; hsa-miR-376a-3p; hsa-miR-455-5p; hsa-miR-136-5p
Pathways (KEGG)	Longevity regulating pathway - multiple species	0.336814	0.596418	0.596418	14.4702	13	hsa-miR-146a-5p; hsa-miR-6511a-5p; hsa-miR-342-3p; hsa-miR-942-3p; hsa-miR-506-5p; hsa-miR-409-3p; hsa-miR-370-5p; hsa-miR-1226-3p; hsa-miR-492; hsa-miR-877-5p; hsa-miR-326; hsa-miR-376a-3p; hsa-miR-455-5p
Pathways (KEGG)	Glycolysis Gluconeogenesis	0.337451	0.596418	0.596418	10.5238	9	hsa-miR-486-3p; hsa-miR-1915-3p; hsa-miR-1306-5p; hsa-miR-942-3p; hsa-miR-409-3p; hsa-miR-892a; hsa-miR-1226-3p; hsa-miR-512-3p; hsa-miR-326
Pathways (KEGG)	Herpes simplex virus 1 infection	0.338295	0.596418	0.596418	21.8076	23	hsa-miR-146a-5p; hsa-miR-6511a-5p; hsa-miR-486-3p; hsa-miR-1915-3p; hsa-miR-1306-5p; hsa-miR-342-3p; hsa-miR-942-3p; hsa-miR-506-5p; hsa-miR-409-3p; hsa-miR-370-5p; hsa-miR-892a; hsa-miR-221-5p; hsa-miR-1226-3p; hsa-miR-512-3p; hsa-miR-517b-3p; hsa-miR-492; hsa-miR-1245b-5p; hsa-miR-877-5p; hsa-miR-491-3p; hsa-miR-326; hsa-miR-376a-3p; hsa-miR-455-5p; hsa-miR-136-5p
Pathways (KEGG)	Fluid shear stress and atherosclerosis	0.339814	0.596418	0.596418	17.335	16	hsa-miR-146a-5p; hsa-miR-6511a-5p; hsa-miR-486-3p; hsa-miR-1915-3p; hsa-miR-342-3p; hsa-miR-942-3p; hsa-miR-506-5p; hsa-miR-409-3p; hsa-miR-221-5p; hsa-miR-1226-3p; hsa-miR-1245b-5p; hsa-miR-877-5p; hsa-miR-326; hsa-miR-376a-3p; hsa-miR-455-5p; hsa-miR-136-5p
Pathways (KEGG)	Regulation of lipolysis in adipocytes	0.340554	0.596418	0.596418	9.50061	8	hsa-miR-146a-5p; hsa-miR-6511a-5p; hsa-miR-409-3p; hsa-miR-877-5p; hsa-miR-326; hsa-miR-376a-3p; hsa-miR-455-5p; hsa-miR-136-5p
Pathways (KEGG)	Signaling pathways regulating pluripotency of stem cells	0.341619	0.596418	0.596418	18.2704	17	hsa-miR-146a-5p; hsa-miR-6511a-5p; hsa-miR-486-3p; hsa-miR-1915-3p; hsa-miR-342-3p; hsa-miR-506-5p; hsa-miR-409-3p; hsa-miR-370-5p; hsa-miR-892a; hsa-miR-221-5p; hsa-miR-1226-3p; hsa-miR-512-3p; hsa-miR-492; hsa-miR-877-5p; hsa-miR-326; hsa-miR-376a-3p; hsa-miR-455-5p
Pathways (KEGG)	Small cell lung cancer	0.342591	0.596418	0.596418	17.5688	19	hsa-miR-146a-5p; hsa-miR-6511a-5p; hsa-miR-486-3p; hsa-miR-1915-3p; hsa-miR-1306-5p; hsa-miR-342-3p; hsa-miR-506-5p; hsa-miR-409-3p; hsa-miR-370-5p; hsa-miR-892a; hsa-miR-221-5p; hsa-miR-512-3p; hsa-miR-492; hsa-miR-877-5p; hsa-miR-491-3p; hsa-miR-326; hsa-miR-376a-3p; hsa-miR-455-5p; hsa-miR-136-5p
Pathways (KEGG)	Lysine degradation	0.346469	0.596418	0.596418	10.4653	9	hsa-miR-486-3p; hsa-miR-1915-3p; hsa-miR-1306-5p; hsa-miR-342-3p; hsa-miR-942-3p; hsa-miR-1226-3p; hsa-miR-492; hsa-miR-877-5p; hsa-miR-136-5p
Pathways (KEGG)	Prion diseases	0.346518	0.596418	0.596418	7.65895	9	hsa-miR-146a-5p; hsa-miR-486-3p; hsa-miR-506-5p; hsa-miR-409-3p; hsa-miR-221-5p; hsa-miR-512-3p; hsa-miR-492; hsa-miR-326; hsa-miR-136-5p
Pathways (KEGG)	Chagas disease American trypanosomiasis	0.346829	0.596418	0.596418	15.3764	14	hsa-miR-146a-5p; hsa-miR-6511a-5p; hsa-miR-486-3p; hsa-miR-1306-5p; hsa-miR-342-3p; hsa-miR-409-3p; hsa-miR-1226-3p; hsa-miR-512-3p; hsa-miR-1245b-5p; hsa-miR-877-5p; hsa-miR-326; hsa-miR-376a-3p; hsa-miR-455-5p; hsa-miR-136-5p
Pathways (KEGG)	Glioma	0.34699	0.596418	0.596418	18.2412	17	hsa-miR-146a-5p; hsa-miR-6511a-5p; hsa-miR-486-3p; hsa-miR-342-3p; hsa-miR-506-5p; hsa-miR-409-3p; hsa-miR-370-5p; hsa-miR-892a; hsa-miR-221-5p; hsa-miR-1226-3p; hsa-miR-492; hsa-miR-1245b-5p; hsa-miR-877-5p; hsa-miR-491-3p; hsa-miR-326; hsa-miR-376a-3p; hsa-miR-455-5p
Pathways (KEGG)	Allograft rejection	0.347544	0.596418	0.596418	4.82339	6	hsa-miR-146a-5p; hsa-miR-1306-5p; hsa-miR-409-3p; hsa-miR-512-3p; hsa-miR-326; hsa-miR-136-5p
Pathways (KEGG)	Hedgehog signaling pathway	0.350525	0.596418	0.596418	12.4239	11	hsa-miR-146a-5p; hsa-miR-6511a-5p; hsa-miR-1915-3p; hsa-miR-342-3p; hsa-miR-942-3p; hsa-miR-409-3p; hsa-miR-877-5p; hsa-miR-491-3p; hsa-miR-326; hsa-miR-455-5p; hsa-miR-136-5p
Pathways (KEGG)	Protein processing in endoplasmic reticulum	0.352667	0.596418	0.596418	17.6273	19	hsa-miR-146a-5p; hsa-miR-6511a-5p; hsa-miR-486-3p; hsa-miR-1915-3p; hsa-miR-1306-5p; hsa-miR-342-3p; hsa-miR-506-5p; hsa-miR-409-3p; hsa-miR-370-5p; hsa-miR-892a; hsa-miR-221-5p; hsa-miR-1226-3p; hsa-miR-512-3p; hsa-miR-1245b-5p; hsa-miR-877-5p; hsa-miR-491-3p; hsa-miR-326; hsa-miR-376a-3p; hsa-miR-136-5p
Pathways (KEGG)	NF-kappa B signaling pathway	0.354337	0.596418	0.596418	14.5871	16	hsa-miR-146a-5p; hsa-miR-6511a-5p; hsa-miR-486-3p; hsa-miR-1915-3p; hsa-miR-1306-5p; hsa-miR-342-3p; hsa-miR-506-5p; hsa-miR-409-3p; hsa-miR-892a; hsa-miR-221-5p; hsa-miR-1226-3p; hsa-miR-512-3p; hsa-miR-1245b-5p; hsa-miR-877-5p; hsa-miR-326; hsa-miR-136-5p
Pathways (KEGG)	Protein digestion and absorption	0.354337	0.596418	0.596418	9.41291	8	hsa-miR-6511a-5p; hsa-miR-486-3p; hsa-miR-942-3p; hsa-miR-892a; hsa-miR-221-5p; hsa-miR-1226-3p; hsa-miR-512-3p; hsa-miR-455-5p
Pathways (KEGG)	Complement and coagulation cascades	0.356343	0.596418	0.596418	7.71742	9	hsa-miR-146a-5p; hsa-miR-6511a-5p; hsa-miR-1306-5p; hsa-miR-342-3p; hsa-miR-409-3p; hsa-miR-221-5p; hsa-miR-512-3p; hsa-miR-326; hsa-miR-136-5p
Pathways (KEGG)	Central carbon metabolism in cancer	0.356352	0.596418	0.596418	15.3179	14	hsa-miR-146a-5p; hsa-miR-6511a-5p; hsa-miR-486-3p; hsa-miR-1306-5p; hsa-miR-942-3p; hsa-miR-409-3p; hsa-miR-370-5p; hsa-miR-1226-3p; hsa-miR-512-3p; hsa-miR-492; hsa-miR-877-5p; hsa-miR-326; hsa-miR-376a-3p; hsa-miR-455-5p
Pathways (KEGG)	Progesterone-mediated oocyte maturation	0.356352	0.596418	0.596418	15.3179	14	hsa-miR-146a-5p; hsa-miR-6511a-5p; hsa-miR-486-3p; hsa-miR-342-3p; hsa-miR-942-3p; hsa-miR-409-3p; hsa-miR-370-5p; hsa-miR-1226-3p; hsa-miR-492; hsa-miR-877-5p; hsa-miR-491-3p; hsa-miR-326; hsa-miR-376a-3p; hsa-miR-455-5p
Pathways (KEGG)	Pyrimidine metabolism	0.356352	0.596418	0.596418	8.6821	10	hsa-miR-146a-5p; hsa-miR-6511a-5p; hsa-miR-486-3p; hsa-miR-342-3p; hsa-miR-221-5p; hsa-miR-1226-3p; hsa-miR-512-3p; hsa-miR-326; hsa-miR-455-5p; hsa-miR-136-5p
Pathways (KEGG)	Th17 cell differentiation	0.356352	0.596418	0.596418	15.3179	14	hsa-miR-146a-5p; hsa-miR-6511a-5p; hsa-miR-486-3p; hsa-miR-1915-3p; hsa-miR-342-3p; hsa-miR-506-5p; hsa-miR-409-3p; hsa-miR-892a; hsa-miR-221-5p; hsa-miR-1226-3p; hsa-miR-512-3p; hsa-miR-877-5p; hsa-miR-376a-3p; hsa-miR-136-5p
Pathways (KEGG)	Long-term depression	0.359642	0.596418	0.596418	12.3654	11	hsa-miR-146a-5p; hsa-miR-6511a-5p; hsa-miR-486-3p; hsa-miR-342-3p; hsa-miR-1226-3p; hsa-miR-492; hsa-miR-1245b-5p; hsa-miR-877-5p; hsa-miR-326; hsa-miR-376a-3p; hsa-miR-136-5p
Pathways (KEGG)	Pyruvate metabolism	0.361427	0.596418	0.596418	8.36054	7	hsa-miR-6511a-5p; hsa-miR-942-3p; hsa-miR-506-5p; hsa-miR-1226-3p; hsa-miR-512-3p; hsa-miR-491-3p; hsa-miR-326
Pathways (KEGG)	Ascorbate and aldarate metabolism	0.364798	0.596418	0.596418	3.97564	5	hsa-miR-342-3p; hsa-miR-409-3p; hsa-miR-892a; hsa-miR-221-5p; hsa-miR-1226-3p
Pathways (KEGG)	Citrate cycle TCA cycle	0.364798	0.596418	0.596418	3.97564	5	hsa-miR-1915-3p; hsa-miR-342-3p; hsa-miR-1226-3p; hsa-miR-512-3p; hsa-miR-326
Pathways (KEGG)	Nucleotide excision repair	0.365418	0.596418	0.596418	6.81121	8	hsa-miR-1306-5p; hsa-miR-342-3p; hsa-miR-1226-3p; hsa-miR-512-3p; hsa-miR-492; hsa-miR-877-5p; hsa-miR-455-5p; hsa-miR-136-5p
Pathways (KEGG)	Platelet activation	0.371206	0.596418	0.596418	16.1949	15	hsa-miR-146a-5p; hsa-miR-6511a-5p; hsa-miR-486-3p; hsa-miR-1306-5p; hsa-miR-342-3p; hsa-miR-409-3p; hsa-miR-221-5p; hsa-miR-1226-3p; hsa-miR-512-3p; hsa-miR-1245b-5p; hsa-miR-877-5p; hsa-miR-326; hsa-miR-376a-3p; hsa-miR-455-5p; hsa-miR-136-5p
Pathways (KEGG)	Pentose phosphate pathway	0.372205	0.596418	0.596418	5.23264	4	hsa-miR-1915-3p; hsa-miR-892a; hsa-miR-1226-3p; hsa-miR-512-3p
Pathways (KEGG)	Purine metabolism	0.374192	0.596418	0.596418	12.7162	14	hsa-miR-146a-5p; hsa-miR-6511a-5p; hsa-miR-1915-3p; hsa-miR-1306-5p; hsa-miR-342-3p; hsa-miR-409-3p; hsa-miR-221-5p; hsa-miR-1226-3p; hsa-miR-512-3p; hsa-miR-492; hsa-miR-877-5p; hsa-miR-326; hsa-miR-455-5p; hsa-miR-136-5p
Pathways (KEGG)	Colorectal cancer	0.378479	0.596418	0.596418	17.7734	19	hsa-miR-146a-5p; hsa-miR-6511a-5p; hsa-miR-486-3p; hsa-miR-1915-3p; hsa-miR-1306-5p; hsa-miR-342-3p; hsa-miR-506-5p; hsa-miR-409-3p; hsa-miR-892a; hsa-miR-221-5p; hsa-miR-1226-3p; hsa-miR-512-3p; hsa-miR-492; hsa-miR-877-5p; hsa-miR-491-3p; hsa-miR-326; hsa-miR-376a-3p; hsa-miR-455-5p; hsa-miR-136-5p
Pathways (KEGG)	Leukocyte transendothelial migration	0.380717	0.596418	0.596418	15.7564	17	hsa-miR-146a-5p; hsa-miR-6511a-5p; hsa-miR-486-3p; hsa-miR-1915-3p; hsa-miR-1306-5p; hsa-miR-342-3p; hsa-miR-942-3p; hsa-miR-506-5p; hsa-miR-409-3p; hsa-miR-221-5p; hsa-miR-1226-3p; hsa-miR-512-3p; hsa-miR-877-5p; hsa-miR-326; hsa-miR-376a-3p; hsa-miR-455-5p; hsa-miR-136-5p
Pathways (KEGG)	Antigen processing and presentation	0.382766	0.596418	0.596418	11.7808	13	hsa-miR-146a-5p; hsa-miR-6511a-5p; hsa-miR-486-3p; hsa-miR-1306-5p; hsa-miR-342-3p; hsa-miR-409-3p; hsa-miR-370-5p; hsa-miR-1226-3p; hsa-miR-512-3p; hsa-miR-877-5p; hsa-miR-491-3p; hsa-miR-326; hsa-miR-136-5p
Pathways (KEGG)	Pathways in cancer	0.383154	0.596418	0.596418	22.6845	22	hsa-miR-146a-5p; hsa-miR-6511a-5p; hsa-miR-486-3p; hsa-miR-1915-3p; hsa-miR-1306-5p; hsa-miR-342-3p; hsa-miR-942-3p; hsa-miR-506-5p; hsa-miR-409-3p; hsa-miR-370-5p; hsa-miR-892a; hsa-miR-221-5p; hsa-miR-1226-3p; hsa-miR-512-3p; hsa-miR-492; hsa-miR-1245b-5p; hsa-miR-877-5p; hsa-miR-491-3p; hsa-miR-326; hsa-miR-376a-3p; hsa-miR-455-5p; hsa-miR-136-5p
Pathways (KEGG)	Toll-like receptor signaling pathway	0.383448	0.596418	0.596418	13.7686	15	hsa-miR-146a-5p; hsa-miR-6511a-5p; hsa-miR-1915-3p; hsa-miR-1306-5p; hsa-miR-342-3p; hsa-miR-409-3p; hsa-miR-892a; hsa-miR-1226-3p; hsa-miR-512-3p; hsa-miR-492; hsa-miR-877-5p; hsa-miR-326; hsa-miR-376a-3p; hsa-miR-455-5p; hsa-miR-136-5p
Pathways (KEGG)	Alanine, aspartate and glutamate metabolism	0.385032	0.596418	0.596418	5.96346	7	hsa-miR-6511a-5p; hsa-miR-486-3p; hsa-miR-1306-5p; hsa-miR-342-3p; hsa-miR-221-5p; hsa-miR-1226-3p; hsa-miR-877-5p
Pathways (KEGG)	Measles	0.385032	0.596418	0.596418	18.0365	17	hsa-miR-146a-5p; hsa-miR-6511a-5p; hsa-miR-1915-3p; hsa-miR-1306-5p; hsa-miR-342-3p; hsa-miR-409-3p; hsa-miR-370-5p; hsa-miR-221-5p; hsa-miR-1226-3p; hsa-miR-512-3p; hsa-miR-492; hsa-miR-877-5p; hsa-miR-491-3p; hsa-miR-326; hsa-miR-376a-3p; hsa-miR-455-5p; hsa-miR-136-5p
Pathways (KEGG)	PI3K-Akt signaling pathway	0.386382	0.596418	0.596418	21.7783	21	hsa-miR-146a-5p; hsa-miR-6511a-5p; hsa-miR-486-3p; hsa-miR-1915-3p; hsa-miR-1306-5p; hsa-miR-342-3p; hsa-miR-942-3p; hsa-miR-506-5p; hsa-miR-409-3p; hsa-miR-370-5p; hsa-miR-892a; hsa-miR-221-5p; hsa-miR-1226-3p; hsa-miR-512-3p; hsa-miR-492; hsa-miR-877-5p; hsa-miR-491-3p; hsa-miR-326; hsa-miR-376a-3p; hsa-miR-455-5p; hsa-miR-136-5p
Pathways (KEGG)	Olfactory transduction	0.388164	0.596418	0.596418	10.2022	9	hsa-miR-6511a-5p; hsa-miR-486-3p; hsa-miR-342-3p; hsa-miR-409-3p; hsa-miR-221-5p; hsa-miR-512-3p; hsa-miR-1245b-5p; hsa-miR-877-5p; hsa-miR-326
Pathways (KEGG)	Endocytosis	0.390197	0.596418	0.596418	19.9074	19	hsa-miR-146a-5p; hsa-miR-6511a-5p; hsa-miR-486-3p; hsa-miR-617; hsa-miR-1915-3p; hsa-miR-1306-5p; hsa-miR-342-3p; hsa-miR-506-5p; hsa-miR-409-3p; hsa-miR-370-5p; hsa-miR-892a; hsa-miR-1226-3p; hsa-miR-512-3p; hsa-miR-492; hsa-miR-1245b-5p; hsa-miR-877-5p; hsa-miR-326; hsa-miR-376a-3p; hsa-miR-136-5p
Pathways (KEGG)	Prolactin signaling pathway	0.3902	0.596418	0.596418	15.1133	14	hsa-miR-146a-5p; hsa-miR-6511a-5p; hsa-miR-486-3p; hsa-miR-342-3p; hsa-miR-409-3p; hsa-miR-221-5p; hsa-miR-512-3p; hsa-miR-492; hsa-miR-877-5p; hsa-miR-491-3p; hsa-miR-326; hsa-miR-376a-3p; hsa-miR-455-5p; hsa-miR-136-5p
Pathways (KEGG)	MicroRNAs in cancer	0.390213	0.596418	0.596418	20.8429	20	hsa-miR-146a-5p; hsa-miR-6511a-5p; hsa-miR-486-3p; hsa-miR-1915-3p; hsa-miR-1306-5p; hsa-miR-342-3p; hsa-miR-942-3p; hsa-miR-506-5p; hsa-miR-409-3p; hsa-miR-370-5p; hsa-miR-892a; hsa-miR-221-5p; hsa-miR-512-3p; hsa-miR-492; hsa-miR-877-5p; hsa-miR-491-3p; hsa-miR-326; hsa-miR-376a-3p; hsa-miR-455-5p; hsa-miR-136-5p
Pathways (KEGG)	Inflammatory bowel disease IBD	0.392143	0.596418	0.596418	9.17905	8	hsa-miR-146a-5p; hsa-miR-6511a-5p; hsa-miR-486-3p; hsa-miR-342-3p; hsa-miR-506-5p; hsa-miR-409-3p; hsa-miR-877-5p; hsa-miR-136-5p
Pathways (KEGG)	Taurine and hypotaurine metabolism	0.393926	0.596418	0.596418	1.3447	2	hsa-miR-512-3p; hsa-miR-492
Pathways (KEGG)	Prostate cancer	0.394624	0.596418	0.596418	18.8843	20	hsa-miR-146a-5p; hsa-miR-6511a-5p; hsa-miR-486-3p; hsa-miR-1915-3p; hsa-miR-342-3p; hsa-miR-942-3p; hsa-miR-506-5p; hsa-miR-409-3p; hsa-miR-370-5p; hsa-miR-892a; hsa-miR-221-5p; hsa-miR-1226-3p; hsa-miR-512-3p; hsa-miR-492; hsa-miR-877-5p; hsa-miR-491-3p; hsa-miR-326; hsa-miR-376a-3p; hsa-miR-455-5p; hsa-miR-136-5p
Pathways (KEGG)	Autophagy - animal	0.396011	0.596418	0.596418	17.9781	17	hsa-miR-146a-5p; hsa-miR-6511a-5p; hsa-miR-486-3p; hsa-miR-1915-3p; hsa-miR-342-3p; hsa-miR-409-3p; hsa-miR-370-5p; hsa-miR-221-5p; hsa-miR-1226-3p; hsa-miR-512-3p; hsa-miR-492; hsa-miR-877-5p; hsa-miR-491-3p; hsa-miR-326; hsa-miR-376a-3p; hsa-miR-455-5p; hsa-miR-136-5p
Pathways (KEGG)	p53 signaling pathway	0.396011	0.596418	0.596418	17.9781	17	hsa-miR-146a-5p; hsa-miR-6511a-5p; hsa-miR-486-3p; hsa-miR-1915-3p; hsa-miR-1306-5p; hsa-miR-342-3p; hsa-miR-506-5p; hsa-miR-409-3p; hsa-miR-370-5p; hsa-miR-1226-3p; hsa-miR-512-3p; hsa-miR-492; hsa-miR-877-5p; hsa-miR-491-3p; hsa-miR-326; hsa-miR-376a-3p; hsa-miR-136-5p
Pathways (KEGG)	Cell cycle	0.399934	0.596418	0.596418	18.9135	18	hsa-miR-146a-5p; hsa-miR-6511a-5p; hsa-miR-486-3p; hsa-miR-1306-5p; hsa-miR-342-3p; hsa-miR-942-3p; hsa-miR-506-5p; hsa-miR-409-3p; hsa-miR-892a; hsa-miR-221-5p; hsa-miR-1226-3p; hsa-miR-492; hsa-miR-877-5p; hsa-miR-491-3p; hsa-miR-326; hsa-miR-376a-3p; hsa-miR-455-5p; hsa-miR-136-5p
Pathways (KEGG)	MAPK signaling pathway	0.402416	0.596418	0.596418	20.989	22	hsa-miR-146a-5p; hsa-miR-6511a-5p; hsa-miR-486-3p; hsa-miR-1915-3p; hsa-miR-1306-5p; hsa-miR-342-3p; hsa-miR-942-3p; hsa-miR-506-5p; hsa-miR-409-3p; hsa-miR-370-5p; hsa-miR-892a; hsa-miR-221-5p; hsa-miR-1226-3p; hsa-miR-512-3p; hsa-miR-492; hsa-miR-1245b-5p; hsa-miR-877-5p; hsa-miR-491-3p; hsa-miR-326; hsa-miR-376a-3p; hsa-miR-455-5p; hsa-miR-136-5p
Pathways (KEGG)	Maturity onset diabetes of the young	0.402416	0.596418	0.596418	3.01096	2	hsa-miR-409-3p; hsa-miR-376a-3p
Pathways (KEGG)	Vitamin B6 metabolism	0.403063	0.596418	0.596418	2.28015	3	hsa-miR-342-3p; hsa-miR-370-5p; hsa-miR-221-5p
Pathways (KEGG)	Long-term potentiation	0.404903	0.596418	0.596418	13.067	12	hsa-miR-486-3p; hsa-miR-342-3p; hsa-miR-409-3p; hsa-miR-370-5p; hsa-miR-1226-3p; hsa-miR-512-3p; hsa-miR-492; hsa-miR-1245b-5p; hsa-miR-877-5p; hsa-miR-326; hsa-miR-376a-3p; hsa-miR-136-5p
Pathways (KEGG)	Neurotrophin signaling pathway	0.405116	0.596418	0.596418	17.9196	19	hsa-miR-146a-5p; hsa-miR-6511a-5p; hsa-miR-486-3p; hsa-miR-1915-3p; hsa-miR-1306-5p; hsa-miR-342-3p; hsa-miR-506-5p; hsa-miR-409-3p; hsa-miR-370-5p; hsa-miR-221-5p; hsa-miR-1226-3p; hsa-miR-512-3p; hsa-miR-492; hsa-miR-1245b-5p; hsa-miR-877-5p; hsa-miR-326; hsa-miR-376a-3p; hsa-miR-455-5p; hsa-miR-136-5p
Pathways (KEGG)	Glycosylphosphatidylinositol GPI-anchor biosynthesis	0.406066	0.596418	0.596418	5.05725	4	hsa-miR-1915-3p; hsa-miR-512-3p; hsa-miR-326; hsa-miR-376a-3p
Pathways (KEGG)	Yersinia infection	0.407023	0.596418	0.596418	17.9196	17	hsa-miR-146a-5p; hsa-miR-6511a-5p; hsa-miR-1915-3p; hsa-miR-1306-5p; hsa-miR-342-3p; hsa-miR-409-3p; hsa-miR-370-5p; hsa-miR-892a; hsa-miR-221-5p; hsa-miR-1226-3p; hsa-miR-512-3p; hsa-miR-492; hsa-miR-877-5p; hsa-miR-326; hsa-miR-376a-3p; hsa-miR-455-5p; hsa-miR-136-5p
Pathways (KEGG)	Arginine and proline metabolism	0.412378	0.596418	0.596418	7.0743	8	hsa-miR-146a-5p; hsa-miR-6511a-5p; hsa-miR-1306-5p; hsa-miR-342-3p; hsa-miR-370-5p; hsa-miR-1226-3p; hsa-miR-512-3p; hsa-miR-492
Pathways (KEGG)	Aminoacyl-tRNA biosynthesis	0.412539	0.596418	0.596418	6.10962	7	hsa-miR-486-3p; hsa-miR-1306-5p; hsa-miR-342-3p; hsa-miR-892a; hsa-miR-1226-3p; hsa-miR-455-5p; hsa-miR-136-5p
Pathways (KEGG)	Biosynthesis of unsaturated fatty acids	0.413499	0.596418	0.596418	7.04507	6	hsa-miR-6511a-5p; hsa-miR-486-3p; hsa-miR-1915-3p; hsa-miR-1306-5p; hsa-miR-342-3p; hsa-miR-492
Pathways (KEGG)	Ovarian steroidogenesis	0.414773	0.596418	0.596418	9.03289	10	hsa-miR-146a-5p; hsa-miR-6511a-5p; hsa-miR-342-3p; hsa-miR-506-5p; hsa-miR-1226-3p; hsa-miR-492; hsa-miR-877-5p; hsa-miR-326; hsa-miR-376a-3p; hsa-miR-136-5p
Pathways (KEGG)	Salivary secretion	0.416832	0.596418	0.596418	10.0268	9	hsa-miR-146a-5p; hsa-miR-6511a-5p; hsa-miR-486-3p; hsa-miR-1226-3p; hsa-miR-512-3p; hsa-miR-1245b-5p; hsa-miR-877-5p; hsa-miR-376a-3p; hsa-miR-136-5p
Pathways (KEGG)	Fatty acid biosynthesis	0.417543	0.596418	0.596418	5.17418	6	hsa-miR-6511a-5p; hsa-miR-486-3p; hsa-miR-1915-3p; hsa-miR-512-3p; hsa-miR-491-3p; hsa-miR-326
Pathways (KEGG)	Taste transduction	0.417654	0.596418	0.596418	4.99878	4	hsa-miR-342-3p; hsa-miR-221-5p; hsa-miR-1226-3p; hsa-miR-326
Pathways (KEGG)	Glutathione metabolism	0.418061	0.596418	0.596418	6.13886	7	hsa-miR-6511a-5p; hsa-miR-1915-3p; hsa-miR-1306-5p; hsa-miR-342-3p; hsa-miR-892a; hsa-miR-1226-3p; hsa-miR-1245b-5p
Pathways (KEGG)	Systemic lupus erythematosus	0.421399	0.596418	0.596418	13.0085	14	hsa-miR-146a-5p; hsa-miR-6511a-5p; hsa-miR-1915-3p; hsa-miR-1306-5p; hsa-miR-342-3p; hsa-miR-409-3p; hsa-miR-1226-3p; hsa-miR-512-3p; hsa-miR-1245b-5p; hsa-miR-877-5p; hsa-miR-491-3p; hsa-miR-326; hsa-miR-376a-3p; hsa-miR-136-5p
Pathways (KEGG)	DNA replication	0.421459	0.596418	0.596418	5.99269	5	hsa-miR-221-5p; hsa-miR-1226-3p; hsa-miR-512-3p; hsa-miR-877-5p; hsa-miR-136-5p
Pathways (KEGG)	Tyrosine metabolism	0.423417	0.596418	0.596418	5.20341	6	hsa-miR-146a-5p; hsa-miR-6511a-5p; hsa-miR-342-3p; hsa-miR-942-3p; hsa-miR-221-5p; hsa-miR-512-3p
Pathways (KEGG)	Tryptophan metabolism	0.423501	0.596418	0.596418	4.96955	4	hsa-miR-146a-5p; hsa-miR-221-5p; hsa-miR-1226-3p; hsa-miR-877-5p
Pathways (KEGG)	Malaria	0.423942	0.596418	0.596418	6.9866	6	hsa-miR-146a-5p; hsa-miR-6511a-5p; hsa-miR-506-5p; hsa-miR-409-3p; hsa-miR-455-5p; hsa-miR-136-5p
Pathways (KEGG)	Pancreatic secretion	0.426201	0.596418	0.596418	10.9622	10	hsa-miR-146a-5p; hsa-miR-6511a-5p; hsa-miR-486-3p; hsa-miR-1915-3p; hsa-miR-1226-3p; hsa-miR-512-3p; hsa-miR-1245b-5p; hsa-miR-877-5p; hsa-miR-376a-3p; hsa-miR-136-5p
Pathways (KEGG)	Rheumatoid arthritis	0.426516	0.596418	0.596418	9.96833	9	hsa-miR-146a-5p; hsa-miR-6511a-5p; hsa-miR-486-3p; hsa-miR-1915-3p; hsa-miR-342-3p; hsa-miR-942-3p; hsa-miR-409-3p; hsa-miR-512-3p; hsa-miR-136-5p
Pathways (KEGG)	Pathogenic Escherichia coli infection	0.429293	0.596418	0.596418	18.7674	18	hsa-miR-146a-5p; hsa-miR-6511a-5p; hsa-miR-486-3p; hsa-miR-617; hsa-miR-1915-3p; hsa-miR-1306-5p; hsa-miR-342-3p; hsa-miR-942-3p; hsa-miR-370-5p; hsa-miR-892a; hsa-miR-221-5p; hsa-miR-1226-3p; hsa-miR-512-3p; hsa-miR-877-5p; hsa-miR-491-3p; hsa-miR-326; hsa-miR-376a-3p; hsa-miR-136-5p
Pathways (KEGG)	Cholesterol metabolism	0.429631	0.596418	0.596418	9.12058	10	hsa-miR-146a-5p; hsa-miR-6511a-5p; hsa-miR-1915-3p; hsa-miR-342-3p; hsa-miR-506-5p; hsa-miR-1226-3p; hsa-miR-512-3p; hsa-miR-877-5p; hsa-miR-376a-3p; hsa-miR-455-5p
Pathways (KEGG)	AGE-RAGE signaling pathway in diabetic complications	0.434474	0.596418	0.596418	17.0719	18	hsa-miR-146a-5p; hsa-miR-6511a-5p; hsa-miR-486-3p; hsa-miR-1915-3p; hsa-miR-1306-5p; hsa-miR-342-3p; hsa-miR-942-3p; hsa-miR-506-5p; hsa-miR-409-3p; hsa-miR-892a; hsa-miR-221-5p; hsa-miR-1245b-5p; hsa-miR-877-5p; hsa-miR-491-3p; hsa-miR-326; hsa-miR-376a-3p; hsa-miR-455-5p; hsa-miR-136-5p
Pathways (KEGG)	Steroid hormone biosynthesis	0.435167	0.596418	0.596418	5.26188	6	hsa-miR-6511a-5p; hsa-miR-1915-3p; hsa-miR-409-3p; hsa-miR-892a; hsa-miR-221-5p; hsa-miR-492
Pathways (KEGG)	Phenylalanine metabolism	0.436132	0.596418	0.596418	2.39708	3	hsa-miR-146a-5p; hsa-miR-342-3p; hsa-miR-942-3p
Pathways (KEGG)	Ubiquitin mediated proteolysis	0.436876	0.596418	0.596418	15.8149	15	hsa-miR-146a-5p; hsa-miR-6511a-5p; hsa-miR-1306-5p; hsa-miR-342-3p; hsa-miR-942-3p; hsa-miR-409-3p; hsa-miR-1226-3p; hsa-miR-512-3p; hsa-miR-492; hsa-miR-877-5p; hsa-miR-491-3p; hsa-miR-326; hsa-miR-376a-3p; hsa-miR-455-5p; hsa-miR-136-5p
Pathways (KEGG)	Nitrogen metabolism	0.437436	0.596418	0.596418	3.88794	3	hsa-miR-6511a-5p; hsa-miR-1226-3p; hsa-miR-877-5p
Pathways (KEGG)	Viral carcinogenesis	0.439878	0.596418	0.596418	20.6382	20	hsa-miR-146a-5p; hsa-miR-6511a-5p; hsa-miR-486-3p; hsa-miR-1915-3p; hsa-miR-1306-5p; hsa-miR-342-3p; hsa-miR-506-5p; hsa-miR-409-3p; hsa-miR-370-5p; hsa-miR-892a; hsa-miR-221-5p; hsa-miR-1226-3p; hsa-miR-512-3p; hsa-miR-492; hsa-miR-877-5p; hsa-miR-491-3p; hsa-miR-326; hsa-miR-376a-3p; hsa-miR-455-5p; hsa-miR-136-5p
Pathways (KEGG)	Relaxin signaling pathway	0.44404	0.596418	0.596418	16.7503	16	hsa-miR-146a-5p; hsa-miR-6511a-5p; hsa-miR-486-3p; hsa-miR-342-3p; hsa-miR-942-3p; hsa-miR-409-3p; hsa-miR-892a; hsa-miR-221-5p; hsa-miR-512-3p; hsa-miR-492; hsa-miR-1245b-5p; hsa-miR-877-5p; hsa-miR-326; hsa-miR-376a-3p; hsa-miR-455-5p; hsa-miR-136-5p
Pathways (KEGG)	Cocaine addiction	0.44589	0.596418	0.596418	7.86358	7	hsa-miR-146a-5p; hsa-miR-6511a-5p; hsa-miR-342-3p; hsa-miR-512-3p; hsa-miR-877-5p; hsa-miR-376a-3p; hsa-miR-136-5p
Pathways (KEGG)	Notch signaling pathway	0.446602	0.596418	0.596418	10.2022	11	hsa-miR-146a-5p; hsa-miR-6511a-5p; hsa-miR-1915-3p; hsa-miR-342-3p; hsa-miR-370-5p; hsa-miR-892a; hsa-miR-512-3p; hsa-miR-491-3p; hsa-miR-326; hsa-miR-455-5p; hsa-miR-136-5p
Pathways (KEGG)	Breast cancer	0.447449	0.596418	0.596418	19.6443	19	hsa-miR-146a-5p; hsa-miR-6511a-5p; hsa-miR-486-3p; hsa-miR-1915-3p; hsa-miR-342-3p; hsa-miR-506-5p; hsa-miR-409-3p; hsa-miR-370-5p; hsa-miR-892a; hsa-miR-221-5p; hsa-miR-1226-3p; hsa-miR-512-3p; hsa-miR-492; hsa-miR-877-5p; hsa-miR-491-3p; hsa-miR-326; hsa-miR-376a-3p; hsa-miR-455-5p; hsa-miR-136-5p
Pathways (KEGG)	Non-homologous end-joining	0.447449	0.596418	0.596418	4.35566	5	hsa-miR-486-3p; hsa-miR-1915-3p; hsa-miR-506-5p; hsa-miR-512-3p; hsa-miR-326
Pathways (KEGG)	Nicotine addiction	0.450513	0.596418	0.596418	3.82948	3	hsa-miR-6511a-5p; hsa-miR-892a; hsa-miR-136-5p
Pathways (KEGG)	Phospholipase D signaling pathway	0.451033	0.596418	0.596418	16.1657	17	hsa-miR-146a-5p; hsa-miR-6511a-5p; hsa-miR-486-3p; hsa-miR-1915-3p; hsa-miR-1306-5p; hsa-miR-342-3p; hsa-miR-409-3p; hsa-miR-221-5p; hsa-miR-1226-3p; hsa-miR-492; hsa-miR-1245b-5p; hsa-miR-877-5p; hsa-miR-491-3p; hsa-miR-326; hsa-miR-376a-3p; hsa-miR-455-5p; hsa-miR-136-5p
Pathways (KEGG)	Insulin signaling pathway	0.451244	0.596418	0.596418	17.6857	17	hsa-miR-146a-5p; hsa-miR-6511a-5p; hsa-miR-486-3p; hsa-miR-1915-3p; hsa-miR-1306-5p; hsa-miR-342-3p; hsa-miR-506-5p; hsa-miR-409-3p; hsa-miR-221-5p; hsa-miR-512-3p; hsa-miR-492; hsa-miR-1245b-5p; hsa-miR-877-5p; hsa-miR-491-3p; hsa-miR-326; hsa-miR-376a-3p; hsa-miR-455-5p
Pathways (KEGG)	Folate biosynthesis	0.453952	0.596418	0.596418	3.42022	4	hsa-miR-6511a-5p; hsa-miR-486-3p; hsa-miR-942-3p; hsa-miR-1226-3p
Pathways (KEGG)	Cytokine-cytokine receptor interaction	0.454617	0.596418	0.596418	16.6918	16	hsa-miR-146a-5p; hsa-miR-6511a-5p; hsa-miR-486-3p; hsa-miR-1915-3p; hsa-miR-1306-5p; hsa-miR-342-3p; hsa-miR-942-3p; hsa-miR-409-3p; hsa-miR-892a; hsa-miR-221-5p; hsa-miR-1226-3p; hsa-miR-512-3p; hsa-miR-877-5p; hsa-miR-326; hsa-miR-376a-3p; hsa-miR-136-5p
Pathways (KEGG)	Propanoate metabolism	0.455779	0.596418	0.596418	6.81121	6	hsa-miR-6511a-5p; hsa-miR-342-3p; hsa-miR-942-3p; hsa-miR-1226-3p; hsa-miR-491-3p; hsa-miR-455-5p
Pathways (KEGG)	Renal cell carcinoma	0.45619	0.596418	0.596418	16.1949	17	hsa-miR-146a-5p; hsa-miR-6511a-5p; hsa-miR-486-3p; hsa-miR-1915-3p; hsa-miR-1306-5p; hsa-miR-342-3p; hsa-miR-942-3p; hsa-miR-506-5p; hsa-miR-409-3p; hsa-miR-221-5p; hsa-miR-512-3p; hsa-miR-492; hsa-miR-877-5p; hsa-miR-326; hsa-miR-376a-3p; hsa-miR-455-5p; hsa-miR-136-5p
Pathways (KEGG)	Kaposi sarcoma-associated herpesvirus infection	0.457114	0.596418	0.596418	20.1998	21	hsa-miR-146a-5p; hsa-miR-6511a-5p; hsa-miR-486-3p; hsa-miR-1915-3p; hsa-miR-1306-5p; hsa-miR-342-3p; hsa-miR-942-3p; hsa-miR-506-5p; hsa-miR-409-3p; hsa-miR-892a; hsa-miR-221-5p; hsa-miR-1226-3p; hsa-miR-512-3p; hsa-miR-492; hsa-miR-1245b-5p; hsa-miR-877-5p; hsa-miR-491-3p; hsa-miR-326; hsa-miR-376a-3p; hsa-miR-455-5p; hsa-miR-136-5p
Pathways (KEGG)	Hepatitis B	0.460107	0.596418	0.596418	19.5859	19	hsa-miR-146a-5p; hsa-miR-6511a-5p; hsa-miR-486-3p; hsa-miR-1915-3p; hsa-miR-1306-5p; hsa-miR-342-3p; hsa-miR-942-3p; hsa-miR-506-5p; hsa-miR-409-3p; hsa-miR-892a; hsa-miR-221-5p; hsa-miR-1226-3p; hsa-miR-512-3p; hsa-miR-492; hsa-miR-877-5p; hsa-miR-326; hsa-miR-376a-3p; hsa-miR-455-5p; hsa-miR-136-5p
Pathways (KEGG)	Ras signaling pathway	0.460107	0.596418	0.596418	19.5859	19	hsa-miR-146a-5p; hsa-miR-6511a-5p; hsa-miR-486-3p; hsa-miR-1915-3p; hsa-miR-342-3p; hsa-miR-942-3p; hsa-miR-506-5p; hsa-miR-409-3p; hsa-miR-221-5p; hsa-miR-1226-3p; hsa-miR-512-3p; hsa-miR-492; hsa-miR-1245b-5p; hsa-miR-877-5p; hsa-miR-491-3p; hsa-miR-326; hsa-miR-376a-3p; hsa-miR-455-5p; hsa-miR-136-5p
Pathways (KEGG)	Dilated cardiomyopathy DCM	0.460122	0.596418	0.596418	13.2424	14	hsa-miR-146a-5p; hsa-miR-6511a-5p; hsa-miR-486-3p; hsa-miR-342-3p; hsa-miR-506-5p; hsa-miR-409-3p; hsa-miR-892a; hsa-miR-221-5p; hsa-miR-1226-3p; hsa-miR-512-3p; hsa-miR-877-5p; hsa-miR-326; hsa-miR-376a-3p; hsa-miR-136-5p
Pathways (KEGG)	RNA polymerase	0.46115	0.596418	0.596418	6.78197	6	hsa-miR-6511a-5p; hsa-miR-486-3p; hsa-miR-1306-5p; hsa-miR-342-3p; hsa-miR-221-5p; hsa-miR-512-3p
Pathways (KEGG)	mRNA surveillance pathway	0.462809	0.596418	0.596418	12.7162	12	hsa-miR-6511a-5p; hsa-miR-486-3p; hsa-miR-617; hsa-miR-1915-3p; hsa-miR-1306-5p; hsa-miR-409-3p; hsa-miR-221-5p; hsa-miR-1226-3p; hsa-miR-877-5p; hsa-miR-326; hsa-miR-455-5p; hsa-miR-136-5p
Pathways (KEGG)	Arrhythmogenic right ventricular cardiomyopathy ARVC	0.464027	0.596418	0.596418	11.7223	11	hsa-miR-486-3p; hsa-miR-342-3p; hsa-miR-506-5p; hsa-miR-409-3p; hsa-miR-221-5p; hsa-miR-1226-3p; hsa-miR-512-3p; hsa-miR-877-5p; hsa-miR-326; hsa-miR-376a-3p; hsa-miR-136-5p
Pathways (KEGG)	RIG-I-like receptor signaling pathway	0.465004	0.596418	0.596418	10.7284	10	hsa-miR-146a-5p; hsa-miR-6511a-5p; hsa-miR-486-3p; hsa-miR-1306-5p; hsa-miR-342-3p; hsa-miR-1226-3p; hsa-miR-1245b-5p; hsa-miR-877-5p; hsa-miR-376a-3p; hsa-miR-455-5p
Pathways (KEGG)	Natural killer cell mediated cytotoxicity	0.466272	0.596418	0.596418	15.2594	16	hsa-miR-146a-5p; hsa-miR-6511a-5p; hsa-miR-486-3p; hsa-miR-1915-3p; hsa-miR-1306-5p; hsa-miR-342-3p; hsa-miR-409-3p; hsa-miR-221-5p; hsa-miR-1226-3p; hsa-miR-512-3p; hsa-miR-492; hsa-miR-877-5p; hsa-miR-326; hsa-miR-376a-3p; hsa-miR-455-5p; hsa-miR-136-5p
Pathways (KEGG)	Human immunodeficiency virus 1 infection	0.466419	0.596418	0.596418	19.5566	19	hsa-miR-146a-5p; hsa-miR-6511a-5p; hsa-miR-486-3p; hsa-miR-1915-3p; hsa-miR-1306-5p; hsa-miR-342-3p; hsa-miR-409-3p; hsa-miR-892a; hsa-miR-221-5p; hsa-miR-1226-3p; hsa-miR-512-3p; hsa-miR-492; hsa-miR-1245b-5p; hsa-miR-877-5p; hsa-miR-491-3p; hsa-miR-326; hsa-miR-376a-3p; hsa-miR-455-5p; hsa-miR-136-5p
Pathways (KEGG)	Graft-versus-host disease	0.470336	0.596418	0.596418	5.43727	6	hsa-miR-146a-5p; hsa-miR-1306-5p; hsa-miR-409-3p; hsa-miR-512-3p; hsa-miR-326; hsa-miR-136-5p
Pathways (KEGG)	Mucin type O-glycan biosynthesis	0.470336	0.596418	0.596418	5.43727	6	hsa-miR-6511a-5p; hsa-miR-342-3p; hsa-miR-942-3p; hsa-miR-1226-3p; hsa-miR-512-3p; hsa-miR-491-3p
Pathways (KEGG)	Glycosphingolipid biosynthesis - lacto and neolacto series	0.470434	0.596418	0.596418	3.74178	3	hsa-miR-326; hsa-miR-376a-3p; hsa-miR-136-5p
Pathways (KEGG)	Mannose type O-glycan biosynthesis	0.470434	0.596418	0.596418	3.74178	3	hsa-miR-6511a-5p; hsa-miR-877-5p; hsa-miR-136-5p
Pathways (KEGG)	Rap1 signaling pathway	0.471424	0.596418	0.596418	19.2643	20	hsa-miR-146a-5p; hsa-miR-6511a-5p; hsa-miR-486-3p; hsa-miR-1915-3p; hsa-miR-1306-5p; hsa-miR-342-3p; hsa-miR-942-3p; hsa-miR-506-5p; hsa-miR-409-3p; hsa-miR-221-5p; hsa-miR-1226-3p; hsa-miR-512-3p; hsa-miR-492; hsa-miR-1245b-5p; hsa-miR-877-5p; hsa-miR-491-3p; hsa-miR-326; hsa-miR-376a-3p; hsa-miR-455-5p; hsa-miR-136-5p
Pathways (KEGG)	Various types of N-glycan biosynthesis	0.471943	0.596418	0.596418	6.72351	6	hsa-miR-146a-5p; hsa-miR-486-3p; hsa-miR-1306-5p; hsa-miR-409-3p; hsa-miR-892a; hsa-miR-221-5p
Pathways (KEGG)	ABC transporters	0.478856	0.596418	0.596418	6.46041	7	hsa-miR-6511a-5p; hsa-miR-1915-3p; hsa-miR-1226-3p; hsa-miR-512-3p; hsa-miR-491-3p; hsa-miR-326; hsa-miR-136-5p
Pathways (KEGG)	Necroptosis	0.482175	0.596418	0.596418	16.341	17	hsa-miR-146a-5p; hsa-miR-6511a-5p; hsa-miR-486-3p; hsa-miR-1915-3p; hsa-miR-1306-5p; hsa-miR-342-3p; hsa-miR-409-3p; hsa-miR-221-5p; hsa-miR-1226-3p; hsa-miR-512-3p; hsa-miR-492; hsa-miR-1245b-5p; hsa-miR-877-5p; hsa-miR-491-3p; hsa-miR-326; hsa-miR-376a-3p; hsa-miR-136-5p
Pathways (KEGG)	PD-L1 expression and PD-1 checkpoint pathway in cancer	0.482885	0.596418	0.596418	15.5518	15	hsa-miR-146a-5p; hsa-miR-6511a-5p; hsa-miR-486-3p; hsa-miR-1915-3p; hsa-miR-342-3p; hsa-miR-506-5p; hsa-miR-409-3p; hsa-miR-370-5p; hsa-miR-512-3p; hsa-miR-492; hsa-miR-877-5p; hsa-miR-326; hsa-miR-376a-3p; hsa-miR-455-5p; hsa-miR-136-5p
Pathways (KEGG)	Vibrio cholerae infection	0.484594	0.596418	0.596418	10.6114	10	hsa-miR-6511a-5p; hsa-miR-486-3p; hsa-miR-1915-3p; hsa-miR-342-3p; hsa-miR-221-5p; hsa-miR-1226-3p; hsa-miR-877-5p; hsa-miR-326; hsa-miR-376a-3p; hsa-miR-136-5p
Pathways (KEGG)	Inositol phosphate metabolism	0.487197	0.596418	0.596418	11.43	12	hsa-miR-1306-5p; hsa-miR-409-3p; hsa-miR-370-5p; hsa-miR-221-5p; hsa-miR-1226-3p; hsa-miR-512-3p; hsa-miR-492; hsa-miR-1245b-5p; hsa-miR-877-5p; hsa-miR-326; hsa-miR-376a-3p; hsa-miR-136-5p
Pathways (KEGG)	Proximal tubule bicarbonate reclamation	0.49069	0.596418	0.596418	3.65408	3	hsa-miR-6511a-5p; hsa-miR-1226-3p; hsa-miR-512-3p
Pathways (KEGG)	Thyroid cancer	0.490828	0.596418	0.596418	13.5347	13	hsa-miR-146a-5p; hsa-miR-6511a-5p; hsa-miR-486-3p; hsa-miR-342-3p; hsa-miR-506-5p; hsa-miR-370-5p; hsa-miR-221-5p; hsa-miR-1226-3p; hsa-miR-512-3p; hsa-miR-492; hsa-miR-877-5p; hsa-miR-491-3p; hsa-miR-326
Pathways (KEGG)	alpha-Linolenic acid metabolism	0.491517	0.596418	0.596418	4.56029	5	hsa-miR-6511a-5p; hsa-miR-1915-3p; hsa-miR-342-3p; hsa-miR-512-3p; hsa-miR-326
Pathways (KEGG)	Endocrine and other factor-regulated calcium reabsorption	0.491612	0.596418	0.596418	8.5944	8	hsa-miR-6511a-5p; hsa-miR-221-5p; hsa-miR-1226-3p; hsa-miR-512-3p; hsa-miR-1245b-5p; hsa-miR-326; hsa-miR-376a-3p; hsa-miR-136-5p
Pathways (KEGG)	Human papillomavirus infection	0.492604	0.596418	0.596418	21.3983	21	hsa-miR-146a-5p; hsa-miR-6511a-5p; hsa-miR-486-3p; hsa-miR-1915-3p; hsa-miR-1306-5p; hsa-miR-342-3p; hsa-miR-942-3p; hsa-miR-506-5p; hsa-miR-409-3p; hsa-miR-370-5p; hsa-miR-892a; hsa-miR-221-5p; hsa-miR-1226-3p; hsa-miR-512-3p; hsa-miR-492; hsa-miR-877-5p; hsa-miR-491-3p; hsa-miR-326; hsa-miR-376a-3p; hsa-miR-455-5p; hsa-miR-136-5p
Pathways (KEGG)	Cardiac muscle contraction	0.493268	0.596418	0.596418	11.5469	11	hsa-miR-146a-5p; hsa-miR-6511a-5p; hsa-miR-486-3p; hsa-miR-506-5p; hsa-miR-409-3p; hsa-miR-892a; hsa-miR-221-5p; hsa-miR-1226-3p; hsa-miR-512-3p; hsa-miR-491-3p; hsa-miR-136-5p
Pathways (KEGG)	Hypertrophic cardiomyopathy HCM	0.494418	0.596418	0.596418	13.447	14	hsa-miR-146a-5p; hsa-miR-6511a-5p; hsa-miR-486-3p; hsa-miR-342-3p; hsa-miR-506-5p; hsa-miR-409-3p; hsa-miR-892a; hsa-miR-221-5p; hsa-miR-1226-3p; hsa-miR-512-3p; hsa-miR-877-5p; hsa-miR-326; hsa-miR-376a-3p; hsa-miR-136-5p
Pathways (KEGG)	Drug metabolism - cytochrome P450	0.494811	0.596418	0.596418	5.61267	5	hsa-miR-942-3p; hsa-miR-409-3p; hsa-miR-892a; hsa-miR-221-5p; hsa-miR-1245b-5p
Pathways (KEGG)	Riboflavin metabolism	0.506656	0.596418	0.596418	1.66626	2	hsa-miR-221-5p; hsa-miR-136-5p
Pathways (KEGG)	Leishmaniasis	0.506732	0.596418	0.596418	11.5469	12	hsa-miR-146a-5p; hsa-miR-6511a-5p; hsa-miR-1915-3p; hsa-miR-1306-5p; hsa-miR-342-3p; hsa-miR-409-3p; hsa-miR-892a; hsa-miR-221-5p; hsa-miR-1226-3p; hsa-miR-512-3p; hsa-miR-877-5p; hsa-miR-136-5p
Pathways (KEGG)	Glycosphingolipid biosynthesis - globo and isoglobo series	0.507396	0.596418	0.596418	2.60171	2	hsa-miR-326; hsa-miR-376a-3p
Pathways (KEGG)	Aldosterone synthesis and secretion	0.507919	0.596418	0.596418	12.5408	13	hsa-miR-146a-5p; hsa-miR-6511a-5p; hsa-miR-486-3p; hsa-miR-342-3p; hsa-miR-506-5p; hsa-miR-1226-3p; hsa-miR-512-3p; hsa-miR-492; hsa-miR-1245b-5p; hsa-miR-877-5p; hsa-miR-376a-3p; hsa-miR-455-5p; hsa-miR-136-5p
Pathways (KEGG)	Influenza A	0.511759	0.596418	0.596418	17.3642	17	hsa-miR-146a-5p; hsa-miR-6511a-5p; hsa-miR-486-3p; hsa-miR-1915-3p; hsa-miR-1306-5p; hsa-miR-342-3p; hsa-miR-409-3p; hsa-miR-221-5p; hsa-miR-1226-3p; hsa-miR-512-3p; hsa-miR-492; hsa-miR-877-5p; hsa-miR-491-3p; hsa-miR-326; hsa-miR-376a-3p; hsa-miR-455-5p; hsa-miR-136-5p
Pathways (KEGG)	Sphingolipid metabolism	0.512006	0.596418	0.596418	8.47747	8	hsa-miR-6511a-5p; hsa-miR-1915-3p; hsa-miR-342-3p; hsa-miR-506-5p; hsa-miR-1226-3p; hsa-miR-512-3p; hsa-miR-1245b-5p; hsa-miR-326
Pathways (KEGG)	Tight junction	0.515638	0.596418	0.596418	17.5104	18	hsa-miR-146a-5p; hsa-miR-6511a-5p; hsa-miR-486-3p; hsa-miR-617; hsa-miR-1915-3p; hsa-miR-1306-5p; hsa-miR-342-3p; hsa-miR-942-3p; hsa-miR-409-3p; hsa-miR-370-5p; hsa-miR-221-5p; hsa-miR-1226-3p; hsa-miR-512-3p; hsa-miR-877-5p; hsa-miR-491-3p; hsa-miR-326; hsa-miR-376a-3p; hsa-miR-136-5p
Pathways (KEGG)	Nicotinate and nicotinamide metabolism	0.516314	0.596418	0.596418	4.67722	5	hsa-miR-221-5p; hsa-miR-1226-3p; hsa-miR-491-3p; hsa-miR-455-5p; hsa-miR-136-5p
Pathways (KEGG)	Glycosaminoglycan biosynthesis - heparan sulfate heparin	0.516695	0.596418	0.596418	5.67113	6	hsa-miR-6511a-5p; hsa-miR-486-3p; hsa-miR-617; hsa-miR-1306-5p; hsa-miR-1226-3p; hsa-miR-512-3p
Pathways (KEGG)	Renin secretion	0.519013	0.596418	0.596418	10.4068	10	hsa-miR-6511a-5p; hsa-miR-486-3p; hsa-miR-409-3p; hsa-miR-221-5p; hsa-miR-1226-3p; hsa-miR-512-3p; hsa-miR-1245b-5p; hsa-miR-326; hsa-miR-376a-3p; hsa-miR-136-5p
Pathways (KEGG)	Galactose metabolism	0.522458	0.596418	0.596418	4.70646	5	hsa-miR-1915-3p; hsa-miR-1306-5p; hsa-miR-409-3p; hsa-miR-1226-3p; hsa-miR-512-3p
Pathways (KEGG)	Homologous recombination	0.522638	0.596418	0.596418	6.69428	7	hsa-miR-146a-5p; hsa-miR-6511a-5p; hsa-miR-1915-3p; hsa-miR-1306-5p; hsa-miR-506-5p; hsa-miR-1226-3p; hsa-miR-136-5p
Pathways (KEGG)	Carbohydrate digestion and absorption	0.523046	0.596418	0.596418	7.68819	8	hsa-miR-6511a-5p; hsa-miR-409-3p; hsa-miR-512-3p; hsa-miR-1245b-5p; hsa-miR-326; hsa-miR-376a-3p; hsa-miR-455-5p; hsa-miR-136-5p
Pathways (KEGG)	SNARE interactions in vesicular transport	0.524239	0.596418	0.596418	7.42509	7	hsa-miR-6511a-5p; hsa-miR-342-3p; hsa-miR-942-3p; hsa-miR-512-3p; hsa-miR-1245b-5p; hsa-miR-877-5p; hsa-miR-326
Pathways (KEGG)	Metabolism of xenobiotics by cytochrome P450	0.526657	0.596418	0.596418	6.43118	6	hsa-miR-6511a-5p; hsa-miR-942-3p; hsa-miR-409-3p; hsa-miR-892a; hsa-miR-221-5p; hsa-miR-1245b-5p
Pathways (KEGG)	Pantothenate and CoA biosynthesis	0.528576	0.596418	0.596418	4.73569	5	hsa-miR-6511a-5p; hsa-miR-409-3p; hsa-miR-221-5p; hsa-miR-1226-3p; hsa-miR-136-5p
Pathways (KEGG)	Cholinergic synapse	0.529298	0.596418	0.596418	14.2948	14	hsa-miR-146a-5p; hsa-miR-6511a-5p; hsa-miR-486-3p; hsa-miR-1915-3p; hsa-miR-342-3p; hsa-miR-409-3p; hsa-miR-1226-3p; hsa-miR-512-3p; hsa-miR-1245b-5p; hsa-miR-877-5p; hsa-miR-326; hsa-miR-376a-3p; hsa-miR-455-5p; hsa-miR-136-5p
Pathways (KEGG)	Pancreatic cancer	0.533461	0.596418	0.596418	17.2473	17	hsa-miR-146a-5p; hsa-miR-6511a-5p; hsa-miR-486-3p; hsa-miR-1915-3p; hsa-miR-342-3p; hsa-miR-942-3p; hsa-miR-506-5p; hsa-miR-409-3p; hsa-miR-892a; hsa-miR-221-5p; hsa-miR-492; hsa-miR-877-5p; hsa-miR-491-3p; hsa-miR-326; hsa-miR-376a-3p; hsa-miR-455-5p; hsa-miR-136-5p
Pathways (KEGG)	PPAR signaling pathway	0.533767	0.596418	0.596418	10.3191	10	hsa-miR-6511a-5p; hsa-miR-486-3p; hsa-miR-1915-3p; hsa-miR-342-3p; hsa-miR-506-5p; hsa-miR-1226-3p; hsa-miR-512-3p; hsa-miR-877-5p; hsa-miR-326; hsa-miR-455-5p
Pathways (KEGG)	Fatty acid elongation	0.53551	0.596418	0.596418	5.40804	5	hsa-miR-6511a-5p; hsa-miR-486-3p; hsa-miR-1915-3p; hsa-miR-512-3p; hsa-miR-877-5p
Pathways (KEGG)	T cell receptor signaling pathway	0.538638	0.596418	0.596418	16.2241	16	hsa-miR-146a-5p; hsa-miR-6511a-5p; hsa-miR-486-3p; hsa-miR-1306-5p; hsa-miR-342-3p; hsa-miR-506-5p; hsa-miR-409-3p; hsa-miR-221-5p; hsa-miR-1226-3p; hsa-miR-512-3p; hsa-miR-492; hsa-miR-877-5p; hsa-miR-326; hsa-miR-376a-3p; hsa-miR-455-5p; hsa-miR-136-5p
Pathways (KEGG)	Inflammatory mediator regulation of TRP channels	0.542058	0.596418	0.596418	12.7454	13	hsa-miR-146a-5p; hsa-miR-6511a-5p; hsa-miR-486-3p; hsa-miR-342-3p; hsa-miR-506-5p; hsa-miR-1226-3p; hsa-miR-512-3p; hsa-miR-1245b-5p; hsa-miR-877-5p; hsa-miR-326; hsa-miR-376a-3p; hsa-miR-455-5p; hsa-miR-136-5p
Pathways (KEGG)	Non-alcoholic fatty liver disease NAFLD	0.542686	0.596418	0.596418	15.6979	16	hsa-miR-146a-5p; hsa-miR-6511a-5p; hsa-miR-486-3p; hsa-miR-1915-3p; hsa-miR-1306-5p; hsa-miR-342-3p; hsa-miR-409-3p; hsa-miR-221-5p; hsa-miR-1226-3p; hsa-miR-512-3p; hsa-miR-492; hsa-miR-877-5p; hsa-miR-326; hsa-miR-376a-3p; hsa-miR-455-5p; hsa-miR-136-5p
Pathways (KEGG)	Glyoxylate and dicarboxylate metabolism	0.546217	0.596418	0.596418	4.3849	4	hsa-miR-6511a-5p; hsa-miR-486-3p; hsa-miR-877-5p; hsa-miR-455-5p
Pathways (KEGG)	Regulation of actin cytoskeleton	0.546771	0.596418	0.596418	19.1766	19	hsa-miR-146a-5p; hsa-miR-6511a-5p; hsa-miR-486-3p; hsa-miR-1915-3p; hsa-miR-1306-5p; hsa-miR-342-3p; hsa-miR-506-5p; hsa-miR-409-3p; hsa-miR-370-5p; hsa-miR-221-5p; hsa-miR-1226-3p; hsa-miR-512-3p; hsa-miR-492; hsa-miR-877-5p; hsa-miR-491-3p; hsa-miR-326; hsa-miR-376a-3p; hsa-miR-455-5p; hsa-miR-136-5p
Pathways (KEGG)	C-type lectin receptor signaling pathway	0.547799	0.596418	0.596418	15.7272	16	hsa-miR-146a-5p; hsa-miR-6511a-5p; hsa-miR-486-3p; hsa-miR-1915-3p; hsa-miR-1306-5p; hsa-miR-342-3p; hsa-miR-409-3p; hsa-miR-221-5p; hsa-miR-1226-3p; hsa-miR-512-3p; hsa-miR-1245b-5p; hsa-miR-877-5p; hsa-miR-326; hsa-miR-376a-3p; hsa-miR-455-5p; hsa-miR-136-5p
Pathways (KEGG)	Intestinal immune network for IgA production	0.548756	0.596418	0.596418	6.31425	6	hsa-miR-146a-5p; hsa-miR-6511a-5p; hsa-miR-1915-3p; hsa-miR-1226-3p; hsa-miR-512-3p; hsa-miR-136-5p
Pathways (KEGG)	Lysosome	0.550525	0.596418	0.596418	12.19	12	hsa-miR-6511a-5p; hsa-miR-486-3p; hsa-miR-617; hsa-miR-1915-3p; hsa-miR-1306-5p; hsa-miR-342-3p; hsa-miR-892a; hsa-miR-221-5p; hsa-miR-877-5p; hsa-miR-326; hsa-miR-376a-3p; hsa-miR-136-5p
Pathways (KEGG)	Oxytocin signaling pathway	0.550769	0.596418	0.596418	18.1535	18	hsa-miR-146a-5p; hsa-miR-6511a-5p; hsa-miR-486-3p; hsa-miR-1915-3p; hsa-miR-1306-5p; hsa-miR-342-3p; hsa-miR-506-5p; hsa-miR-409-3p; hsa-miR-221-5p; hsa-miR-1226-3p; hsa-miR-512-3p; hsa-miR-492; hsa-miR-1245b-5p; hsa-miR-877-5p; hsa-miR-491-3p; hsa-miR-326; hsa-miR-376a-3p; hsa-miR-136-5p
Pathways (KEGG)	TNF signaling pathway	0.552911	0.596418	0.596418	15.7564	16	hsa-miR-146a-5p; hsa-miR-6511a-5p; hsa-miR-486-3p; hsa-miR-1915-3p; hsa-miR-342-3p; hsa-miR-942-3p; hsa-miR-506-5p; hsa-miR-409-3p; hsa-miR-892a; hsa-miR-1226-3p; hsa-miR-512-3p; hsa-miR-877-5p; hsa-miR-326; hsa-miR-376a-3p; hsa-miR-455-5p; hsa-miR-136-5p
Pathways (KEGG)	beta-Alanine metabolism	0.55309	0.596418	0.596418	5.32034	5	hsa-miR-6511a-5p; hsa-miR-342-3p; hsa-miR-942-3p; hsa-miR-370-5p; hsa-miR-1226-3p
Pathways (KEGG)	Cellular senescence	0.556047	0.596418	0.596418	20.1413	20	hsa-miR-146a-5p; hsa-miR-6511a-5p; hsa-miR-486-3p; hsa-miR-1306-5p; hsa-miR-342-3p; hsa-miR-942-3p; hsa-miR-506-5p; hsa-miR-409-3p; hsa-miR-370-5p; hsa-miR-892a; hsa-miR-1226-3p; hsa-miR-512-3p; hsa-miR-492; hsa-miR-1245b-5p; hsa-miR-877-5p; hsa-miR-491-3p; hsa-miR-326; hsa-miR-376a-3p; hsa-miR-455-5p; hsa-miR-136-5p
Pathways (KEGG)	Pertussis	0.556624	0.596418	0.596418	12.8331	13	hsa-miR-146a-5p; hsa-miR-6511a-5p; hsa-miR-486-3p; hsa-miR-1915-3p; hsa-miR-1306-5p; hsa-miR-342-3p; hsa-miR-221-5p; hsa-miR-1226-3p; hsa-miR-512-3p; hsa-miR-1245b-5p; hsa-miR-877-5p; hsa-miR-326; hsa-miR-136-5p
Pathways (KEGG)	Toxoplasmosis	0.559237	0.596418	0.596418	16.1072	16	hsa-miR-146a-5p; hsa-miR-6511a-5p; hsa-miR-1915-3p; hsa-miR-1306-5p; hsa-miR-342-3p; hsa-miR-506-5p; hsa-miR-409-3p; hsa-miR-370-5p; hsa-miR-892a; hsa-miR-221-5p; hsa-miR-1226-3p; hsa-miR-512-3p; hsa-miR-877-5p; hsa-miR-326; hsa-miR-376a-3p; hsa-miR-136-5p
Pathways (KEGG)	Sphingolipid signaling pathway	0.560229	0.596418	0.596418	17.1011	17	hsa-miR-146a-5p; hsa-miR-6511a-5p; hsa-miR-486-3p; hsa-miR-1915-3p; hsa-miR-342-3p; hsa-miR-506-5p; hsa-miR-409-3p; hsa-miR-370-5p; hsa-miR-1226-3p; hsa-miR-512-3p; hsa-miR-492; hsa-miR-1245b-5p; hsa-miR-877-5p; hsa-miR-326; hsa-miR-376a-3p; hsa-miR-455-5p; hsa-miR-136-5p
Pathways (KEGG)	Acute myeloid leukemia	0.563745	0.596418	0.596418	14.0901	14	hsa-miR-146a-5p; hsa-miR-6511a-5p; hsa-miR-486-3p; hsa-miR-1306-5p; hsa-miR-342-3p; hsa-miR-409-3p; hsa-miR-221-5p; hsa-miR-1226-3p; hsa-miR-492; hsa-miR-877-5p; hsa-miR-491-3p; hsa-miR-326; hsa-miR-376a-3p; hsa-miR-455-5p
Pathways (KEGG)	Amyotrophic lateral sclerosis ALS	0.564159	0.596418	0.596418	10.9038	11	hsa-miR-146a-5p; hsa-miR-1915-3p; hsa-miR-1306-5p; hsa-miR-409-3p; hsa-miR-221-5p; hsa-miR-1226-3p; hsa-miR-512-3p; hsa-miR-492; hsa-miR-326; hsa-miR-376a-3p; hsa-miR-136-5p
Pathways (KEGG)	Vascular smooth muscle contraction	0.565402	0.596418	0.596418	14.8502	15	hsa-miR-146a-5p; hsa-miR-486-3p; hsa-miR-1915-3p; hsa-miR-1306-5p; hsa-miR-342-3p; hsa-miR-506-5p; hsa-miR-221-5p; hsa-miR-1226-3p; hsa-miR-512-3p; hsa-miR-492; hsa-miR-1245b-5p; hsa-miR-877-5p; hsa-miR-326; hsa-miR-376a-3p; hsa-miR-136-5p
Pathways (KEGG)	Chemical carcinogenesis	0.567508	0.596418	0.596418	5.93423	6	hsa-miR-146a-5p; hsa-miR-942-3p; hsa-miR-409-3p; hsa-miR-892a; hsa-miR-221-5p; hsa-miR-1245b-5p
Pathways (KEGG)	Fanconi anemia pathway	0.570803	0.596418	0.596418	6.95737	7	hsa-miR-146a-5p; hsa-miR-1915-3p; hsa-miR-221-5p; hsa-miR-1226-3p; hsa-miR-512-3p; hsa-miR-517b-3p; hsa-miR-455-5p
Pathways (KEGG)	Autophagy - other	0.570884	0.596418	0.596418	6.19732	6	hsa-miR-146a-5p; hsa-miR-6511a-5p; hsa-miR-342-3p; hsa-miR-370-5p; hsa-miR-1226-3p; hsa-miR-376a-3p
Pathways (KEGG)	JAK-STAT signaling pathway	0.573038	0.596418	0.596418	18.0365	18	hsa-miR-146a-5p; hsa-miR-6511a-5p; hsa-miR-486-3p; hsa-miR-1915-3p; hsa-miR-1306-5p; hsa-miR-342-3p; hsa-miR-942-3p; hsa-miR-506-5p; hsa-miR-409-3p; hsa-miR-892a; hsa-miR-221-5p; hsa-miR-512-3p; hsa-miR-877-5p; hsa-miR-491-3p; hsa-miR-326; hsa-miR-376a-3p; hsa-miR-455-5p; hsa-miR-136-5p
Pathways (KEGG)	Human cytomegalovirus infection	0.57426	0.596418	0.596418	20.6967	21	hsa-miR-146a-5p; hsa-miR-6511a-5p; hsa-miR-486-3p; hsa-miR-1915-3p; hsa-miR-1306-5p; hsa-miR-342-3p; hsa-miR-942-3p; hsa-miR-506-5p; hsa-miR-409-3p; hsa-miR-892a; hsa-miR-221-5p; hsa-miR-1226-3p; hsa-miR-512-3p; hsa-miR-492; hsa-miR-1245b-5p; hsa-miR-877-5p; hsa-miR-491-3p; hsa-miR-326; hsa-miR-376a-3p; hsa-miR-455-5p; hsa-miR-136-5p
Pathways (KEGG)	Growth hormone synthesis, secretion and action	0.577086	0.596525	0.596525	16.8672	17	hsa-miR-146a-5p; hsa-miR-6511a-5p; hsa-miR-486-3p; hsa-miR-1915-3p; hsa-miR-1306-5p; hsa-miR-342-3p; hsa-miR-409-3p; hsa-miR-221-5p; hsa-miR-1226-3p; hsa-miR-512-3p; hsa-miR-492; hsa-miR-1245b-5p; hsa-miR-877-5p; hsa-miR-326; hsa-miR-376a-3p; hsa-miR-455-5p; hsa-miR-136-5p
Pathways (KEGG)	Epstein-Barr virus infection	0.581851	0.596525	0.596525	20.0244	20	hsa-miR-146a-5p; hsa-miR-6511a-5p; hsa-miR-486-3p; hsa-miR-1915-3p; hsa-miR-1306-5p; hsa-miR-342-3p; hsa-miR-942-3p; hsa-miR-506-5p; hsa-miR-409-3p; hsa-miR-892a; hsa-miR-221-5p; hsa-miR-1226-3p; hsa-miR-512-3p; hsa-miR-492; hsa-miR-877-5p; hsa-miR-491-3p; hsa-miR-326; hsa-miR-376a-3p; hsa-miR-455-5p; hsa-miR-136-5p
Pathways (KEGG)	N-Glycan biosynthesis	0.583492	0.596525	0.596525	8.06821	8	hsa-miR-146a-5p; hsa-miR-1915-3p; hsa-miR-1306-5p; hsa-miR-409-3p; hsa-miR-892a; hsa-miR-221-5p; hsa-miR-492; hsa-miR-136-5p
Pathways (KEGG)	Glycosaminoglycan biosynthesis - chondroitin sulfate dermatan sulfate	0.588448	0.596525	0.596525	3.24482	3	hsa-miR-6511a-5p; hsa-miR-486-3p; hsa-miR-1226-3p
Pathways (KEGG)	Ether lipid metabolism	0.588567	0.596525	0.596525	8.03898	8	hsa-miR-6511a-5p; hsa-miR-1915-3p; hsa-miR-342-3p; hsa-miR-506-5p; hsa-miR-512-3p; hsa-miR-877-5p; hsa-miR-326; hsa-miR-136-5p
Pathways (KEGG)	Thiamine metabolism	0.588629	0.596525	0.596525	2.30938	2	hsa-miR-486-3p; hsa-miR-342-3p
Pathways (KEGG)	Other glycan degradation	0.589138	0.596525	0.596525	1.92935	2	hsa-miR-512-3p; hsa-miR-1245b-5p
Pathways (KEGG)	Fatty acid degradation	0.59288	0.598438	0.598438	7.04507	7	hsa-miR-6511a-5p; hsa-miR-1915-3p; hsa-miR-342-3p; hsa-miR-506-5p; hsa-miR-1226-3p; hsa-miR-512-3p; hsa-miR-877-5p
Pathways (KEGG)	Starch and sucrose metabolism	0.622518	0.626397	0.626397	4.0341	4	hsa-miR-409-3p; hsa-miR-221-5p; hsa-miR-326; hsa-miR-136-5p
Pathways (KEGG)	Asthma	0.647145	0.649155	0.649155	2.10475	2	hsa-miR-146a-5p; hsa-miR-136-5p

## Sheet: DR-TB vs HC
Category	Subcategory	P-value	P-adjusted	Q-value	Expected	Observed	miRNAs/precursors
Pathways (KEGG)	Dopaminergic synapse	3.13e-4	0.0410167	0.0410167	22.0731	12	hsa-miR-378b; hsa-miR-1224-5p; hsa-miR-34b-3p; hsa-miR-1299; hsa-miR-1185-5p; hsa-miR-650; hsa-miR-499a-3p; hsa-miR-885-3p; hsa-miR-329-5p; hsa-miR-5010-5p; hsa-miR-548z; hsa-miR-548h-3p
Pathways (KEGG)	Human immunodeficiency virus 1 infection	3.89e-4	0.0410167	0.0410167	27.7052	19	hsa-miR-378b; hsa-miR-1298-5p; hsa-miR-34b-3p; hsa-miR-548m; hsa-miR-1299; hsa-miR-550a-5p; hsa-miR-650; hsa-miR-499a-3p; hsa-miR-196a-3p; hsa-miR-548ak; hsa-miR-548i; hsa-miR-548a-5p; hsa-miR-2682-5p; hsa-miR-885-3p; hsa-miR-5010-5p; hsa-miR-337-3p; hsa-miR-504-3p; hsa-miR-548z; hsa-miR-548h-3p
Pathways (KEGG)	Inflammatory mediator regulation of TRP channels	3.34e-4	0.0410167	0.0410167	18.056	8	hsa-miR-1298-5p; hsa-miR-34b-3p; hsa-miR-1299; hsa-miR-650; hsa-miR-196a-3p; hsa-miR-5010-5p; hsa-miR-337-3p; hsa-miR-504-3p
Pathways (KEGG)	Chemokine signaling pathway	8.43e-4	0.0666041	0.0666041	24.8892	16	hsa-miR-378b; hsa-miR-34b-3p; hsa-miR-548m; hsa-miR-650; hsa-miR-499a-3p; hsa-miR-196a-3p; hsa-miR-548ak; hsa-miR-548i; hsa-miR-548a-5p; hsa-miR-365b-5p; hsa-miR-561-5p; hsa-miR-182-3p; hsa-miR-337-3p; hsa-miR-504-3p; hsa-miR-548z; hsa-miR-548h-3p
Pathways (KEGG)	Porphyrin and chlorophyll metabolism	0.0015519	0.0917027	0.0917027	9.27649	2	hsa-miR-650; hsa-miR-504-3p
Pathways (KEGG)	African trypanosomiasis	0.0032414	0.0958146	0.0958146	8.61389	2	hsa-miR-650; hsa-miR-504-3p
Pathways (KEGG)	Apoptosis - multiple species	0.0039326	0.0958146	0.0958146	15.9026	8	hsa-miR-1298-5p; hsa-miR-34b-3p; hsa-miR-548ak; hsa-miR-548i; hsa-miR-548a-5p; hsa-miR-2682-5p; hsa-miR-5010-5p; hsa-miR-504-3p
Pathways (KEGG)	C-type lectin receptor signaling pathway	0.0026103	0.0958146	0.0958146	22.2801	14	hsa-miR-378b; hsa-miR-34b-3p; hsa-miR-1185-5p; hsa-miR-650; hsa-miR-499a-3p; hsa-miR-365b-5p; hsa-miR-561-5p; hsa-miR-2682-5p; hsa-miR-5010-5p; hsa-miR-571; hsa-miR-337-3p; hsa-miR-504-3p; hsa-miR-548z; hsa-miR-548h-3p
Pathways (KEGG)	Cytosolic DNA-sensing pathway	0.0039417	0.0958146	0.0958146	11.1815	4	hsa-miR-196a-3p; hsa-miR-561-5p; hsa-miR-2682-5p; hsa-miR-337-3p
Pathways (KEGG)	Fructose and mannose metabolism	0.0038772	0.0958146	0.0958146	8.44823	2	hsa-miR-34b-3p; hsa-miR-650
Pathways (KEGG)	GnRH signaling pathway	0.0035321	0.0958146	0.0958146	20.1267	12	hsa-miR-34b-3p; hsa-miR-1299; hsa-miR-499a-3p; hsa-miR-548ak; hsa-miR-548i; hsa-miR-548a-5p; hsa-miR-6503-5p; hsa-miR-329-5p; hsa-miR-5010-5p; hsa-miR-504-3p; hsa-miR-548z; hsa-miR-548h-3p
Pathways (KEGG)	Phospholipase D signaling pathway	0.0036593	0.0958146	0.0958146	22.9013	15	hsa-miR-378b; hsa-miR-1298-5p; hsa-miR-34b-3p; hsa-miR-1299; hsa-miR-1185-5p; hsa-miR-650; hsa-miR-499a-3p; hsa-miR-548ak; hsa-miR-548i; hsa-miR-548a-5p; hsa-miR-365b-5p; hsa-miR-631; hsa-miR-504-3p; hsa-miR-548z; hsa-miR-548h-3p

## Sheet: DR-TB vs LTB
Category	Subcategory	P-value	P-adjusted	Q-value	Expected	Observed	miRNAs/precursors
Pathways (KEGG)	Pyrimidine metabolism	0.007848	0.57202	0.572019	21.7052	31	hsa-miR-378b; hsa-miR-6503-3p; hsa-miR-3196; hsa-miR-4284; hsa-miR-371b-5p; hsa-miR-499a-3p; hsa-miR-508-5p; hsa-miR-1249-5p; hsa-miR-1226-3p; hsa-miR-455-3p; hsa-miR-650; hsa-miR-26a-5p; hsa-miR-550a-5p; hsa-miR-297; hsa-miR-1295a; hsa-miR-504-3p; hsa-miR-589-5p; hsa-miR-486-3p; hsa-miR-329-5p; hsa-miR-196a-3p; hsa-miR-433-5p; hsa-miR-142-5p; hsa-miR-582-5p; hsa-miR-367-3p; hsa-miR-10b-5p; hsa-l…
Pathways (KEGG)	Phototransduction	0.0092987	0.57202	0.572019	13.3739	6	hsa-miR-4284; hsa-miR-371b-5p; hsa-miR-486-3p; hsa-miR-142-5p; hsa-miR-582-5p; hsa-miR-101-3p
Pathways (KEGG)	Hepatitis C	0.0150513	0.57202	0.572019	48.5262	55	hsa-miR-378b; hsa-miR-1183; hsa-miR-563; hsa-miR-548m; hsa-miR-339-3p; hsa-miR-675-5p; hsa-miR-6503-3p; hsa-miR-1908-3p; hsa-miR-629-5p; hsa-miR-3196; hsa-miR-4284; hsa-miR-371b-5p; hsa-miR-376c-5p; hsa-miR-499a-3p; hsa-miR-1249-5p; hsa-miR-483-3p; hsa-miR-941; hsa-miR-1226-3p; hsa-miR-455-3p; hsa-miR-650; hsa-miR-548ak; hsa-miR-26a-5p; hsa-miR-555; hsa-miR-365b-5p; hsa-miR-297; hsa-miR-1295a; hs…
Pathways (KEGG)	Amino sugar and nucleotide sugar metabolism	0.0164189	0.57202	0.572019	14.4702	22	hsa-miR-675-5p; hsa-miR-3196; hsa-miR-4284; hsa-miR-376c-5p; hsa-miR-508-5p; hsa-miR-483-3p; hsa-miR-1226-3p; hsa-miR-455-3p; hsa-miR-650; hsa-miR-555; hsa-miR-504-3p; hsa-miR-196a-3p; hsa-miR-142-5p; hsa-miR-367-3p; hsa-miR-10b-5p; hsa-miR-3180; hsa-miR-181b-2-3p; hsa-miR-888-5p; hsa-miR-548z; hsa-miR-548h-3p; hsa-miR-101-3p; hsa-miR-92b-3p
Pathways (KEGG)	SNARE interactions in vesicular transport	0.0171953	0.57202	0.572019	18.5627	11	hsa-miR-675-5p; hsa-miR-4284; hsa-miR-508-5p; hsa-miR-1249-5p; hsa-miR-455-3p; hsa-miR-650; hsa-miR-550a-5p; hsa-let-7g-5p; hsa-miR-182-3p; hsa-miR-5010-3p; hsa-miR-101-3p
Pathways (KEGG)	Taste transduction	0.0183368	0.57202	0.572019	12.497	6	hsa-miR-4284; hsa-miR-371b-5p; hsa-miR-483-3p; hsa-miR-1226-3p; hsa-miR-504-3p; hsa-miR-329-5p
Pathways (KEGG)	Wnt signaling pathway	0.0206727	0.57202	0.572019	44.3605	37	hsa-miR-1183; hsa-miR-563; hsa-miR-548m; hsa-miR-629-5p; hsa-miR-4284; hsa-miR-371b-5p; hsa-miR-1249-5p; hsa-miR-483-3p; hsa-miR-1226-3p; hsa-miR-455-3p; hsa-miR-650; hsa-miR-548ak; hsa-miR-26a-5p; hsa-miR-550a-5p; hsa-miR-555; hsa-miR-365b-5p; hsa-miR-297; hsa-miR-504-3p; hsa-miR-129-2-3p; hsa-miR-486-3p; hsa-miR-142-5p; hsa-miR-582-5p; hsa-miR-367-3p; hsa-miR-10b-5p; hsa-miR-885-3p; hsa-let-7g-…
Pathways (KEGG)	Acute myeloid leukemia	0.0222327	0.57202	0.572019	35.2253	43	hsa-miR-378b; hsa-miR-563; hsa-miR-339-3p; hsa-miR-675-5p; hsa-miR-6503-3p; hsa-miR-1908-3p; hsa-miR-4284; hsa-miR-371b-5p; hsa-miR-499a-3p; hsa-miR-508-5p; hsa-miR-1249-5p; hsa-miR-1226-3p; hsa-miR-455-3p; hsa-miR-650; hsa-miR-548ak; hsa-miR-26a-5p; hsa-miR-550a-5p; hsa-miR-555; hsa-miR-365b-5p; hsa-miR-297; hsa-miR-504-3p; hsa-miR-129-2-3p; hsa-miR-492; hsa-miR-486-3p; hsa-miR-433-5p; hsa-miR-1…
Pathways (KEGG)	Calcium signaling pathway	0.024596	0.57202	0.572019	40.4872	33	hsa-miR-675-5p; hsa-miR-4284; hsa-miR-371b-5p; hsa-miR-499a-3p; hsa-miR-508-5p; hsa-miR-1249-5p; hsa-miR-483-3p; hsa-miR-941; hsa-miR-1226-3p; hsa-miR-455-3p; hsa-miR-650; hsa-miR-548ak; hsa-miR-26a-5p; hsa-miR-297; hsa-miR-504-3p; hsa-miR-589-5p; hsa-miR-486-3p; hsa-miR-329-5p; hsa-miR-196a-3p; hsa-miR-142-5p; hsa-miR-582-5p; hsa-miR-367-3p; hsa-miR-10b-5p; hsa-let-7g-5p; hsa-miR-548i; hsa-miR-5…
Pathways (KEGG)	Arginine and proline metabolism	0.024807	0.57202	0.572019	17.6857	25	hsa-miR-371b-5p; hsa-miR-508-5p; hsa-miR-483-3p; hsa-miR-941; hsa-miR-1226-3p; hsa-miR-455-3p; hsa-miR-650; hsa-miR-26a-5p; hsa-miR-297; hsa-miR-504-3p; hsa-miR-129-2-3p; hsa-miR-492; hsa-miR-196a-3p; hsa-miR-433-5p; hsa-miR-582-5p; hsa-miR-367-3p; hsa-miR-885-3p; hsa-let-7g-5p; hsa-miR-1306-5p; hsa-miR-5010-3p; hsa-miR-181b-2-3p; hsa-miR-548z; hsa-miR-548h-3p; hsa-miR-101-3p; hsa-miR-92b-3p
Pathways (KEGG)	Various types of N-glycan biosynthesis	0.0253645	0.57202	0.572019	16.8088	24	hsa-miR-1183; hsa-miR-563; hsa-miR-548m; hsa-miR-4284; hsa-miR-371b-5p; hsa-miR-508-5p; hsa-miR-455-3p; hsa-miR-548ak; hsa-miR-26a-5p; hsa-miR-550a-5p; hsa-miR-504-3p; hsa-miR-486-3p; hsa-miR-142-5p; hsa-miR-582-5p; hsa-miR-367-3p; hsa-miR-10b-5p; hsa-miR-548i; hsa-miR-1306-5p; hsa-miR-548z; hsa-miR-548h-3p; hsa-miR-101-3p; hsa-miR-146b-5p; hsa-miR-300; hsa-miR-92b-3p
Pathways (KEGG)	Glycine, serine and threonine metabolism	0.0277289	0.57202	0.572019	14.2509	21	hsa-miR-371b-5p; hsa-miR-499a-3p; hsa-miR-508-5p; hsa-miR-483-3p; hsa-miR-455-3p; hsa-miR-650; hsa-miR-26a-5p; hsa-miR-550a-5p; hsa-miR-297; hsa-miR-504-3p; hsa-miR-589-5p; hsa-miR-486-3p; hsa-miR-582-5p; hsa-miR-367-3p; hsa-miR-10b-5p; hsa-let-7g-5p; hsa-miR-5010-3p; hsa-miR-548z; hsa-miR-548h-3p; hsa-miR-101-3p; hsa-miR-92b-3p
Pathways (KEGG)	Ubiquinone and other terpenoid-quinone biosynthesis	0.0285612	0.57202	0.572019	5.99269	11	hsa-miR-4284; hsa-miR-371b-5p; hsa-miR-376c-5p; hsa-miR-455-3p; hsa-miR-650; hsa-miR-129-2-3p; hsa-miR-367-3p; hsa-miR-548z; hsa-miR-548h-3p; hsa-miR-337-3p; hsa-miR-92b-3p
Pathways (KEGG)	Renin-angiotensin system	0.0329874	0.57202	0.572019	7.81973	3	hsa-miR-941; hsa-miR-1226-3p; hsa-miR-486-3p
Pathways (KEGG)	Non-small cell lung cancer	0.036929	0.57202	0.572019	42.6066	49	hsa-miR-378b; hsa-miR-1183; hsa-miR-563; hsa-miR-548m; hsa-miR-675-5p; hsa-miR-6503-3p; hsa-miR-1908-3p; hsa-miR-3196; hsa-miR-4284; hsa-miR-371b-5p; hsa-miR-499a-3p; hsa-miR-508-5p; hsa-miR-1249-5p; hsa-miR-483-3p; hsa-miR-455-3p; hsa-miR-650; hsa-miR-548ak; hsa-miR-26a-5p; hsa-miR-555; hsa-miR-365b-5p; hsa-miR-297; hsa-miR-504-3p; hsa-miR-129-2-3p; hsa-miR-492; hsa-miR-518b; hsa-miR-486-3p; hsa…
Pathways (KEGG)	Primary bile acid biosynthesis	0.038899	0.57202	0.572019	3.28867	7	hsa-miR-1183; hsa-miR-4284; hsa-miR-455-3p; hsa-miR-650; hsa-miR-26a-5p; hsa-miR-492; hsa-miR-142-5p
Pathways (KEGG)	Hedgehog signaling pathway	0.0390462	0.57202	0.572019	31.0597	24	hsa-miR-563; hsa-miR-6503-3p; hsa-miR-629-5p; hsa-miR-4284; hsa-miR-508-5p; hsa-miR-1249-5p; hsa-miR-455-3p; hsa-miR-650; hsa-miR-548ak; hsa-miR-26a-5p; hsa-miR-297; hsa-miR-504-3p; hsa-miR-589-5p; hsa-miR-142-5p; hsa-miR-10b-5p; hsa-let-7g-5p; hsa-miR-548i; hsa-miR-5010-3p; hsa-miR-181b-2-3p; hsa-miR-888-5p; hsa-miR-548z; hsa-miR-548h-3p; hsa-miR-101-3p; hsa-miR-146b-5p
Pathways (KEGG)	Valine, leucine and isoleucine biosynthesis	0.0407297	0.57202	0.572019	1.9732	5	hsa-miR-367-3p; hsa-miR-5010-3p; hsa-miR-548z; hsa-miR-548h-3p; hsa-miR-92b-3p
Pathways (KEGG)	Neuroactive ligand-receptor interaction	0.0438342	0.57202	0.572019	38.6602	32	hsa-miR-1183; hsa-miR-675-5p; hsa-miR-629-5p; hsa-miR-4284; hsa-miR-371b-5p; hsa-miR-508-5p; hsa-miR-1249-5p; hsa-miR-483-3p; hsa-miR-1226-3p; hsa-miR-455-3p; hsa-miR-650; hsa-miR-548ak; hsa-miR-26a-5p; hsa-miR-550a-5p; hsa-miR-365b-5p; hsa-miR-297; hsa-miR-504-3p; hsa-miR-329-5p; hsa-miR-196a-3p; hsa-miR-367-3p; hsa-miR-10b-5p; hsa-miR-885-3p; hsa-let-7g-5p; hsa-miR-548i; hsa-miR-1306-5p; hsa-mi…
Pathways (KEGG)	Amphetamine addiction	0.044821	0.57202	0.572019	26.7479	20	hsa-miR-1183; hsa-miR-4284; hsa-miR-371b-5p; hsa-miR-1249-5p; hsa-miR-483-3p; hsa-miR-455-3p; hsa-miR-26a-5p; hsa-miR-297; hsa-miR-486-3p; hsa-miR-329-5p; hsa-miR-196a-3p; hsa-miR-142-5p; hsa-miR-582-5p; hsa-miR-10b-5p; hsa-miR-5010-3p; hsa-miR-548z; hsa-miR-548h-3p; hsa-miR-101-3p; hsa-miR-300; hsa-miR-92b-3p
Pathways (KEGG)	Mineral absorption	0.049896	0.57202	0.572019	20.609	27	hsa-miR-548m; hsa-miR-675-5p; hsa-miR-4284; hsa-miR-371b-5p; hsa-miR-508-5p; hsa-miR-483-3p; hsa-miR-941; hsa-miR-455-3p; hsa-miR-650; hsa-miR-26a-5p; hsa-miR-555; hsa-miR-365b-5p; hsa-miR-297; hsa-miR-504-3p; hsa-miR-589-5p; hsa-miR-329-5p; hsa-miR-196a-3p; hsa-miR-582-5p; hsa-miR-367-3p; hsa-miR-10b-5p; hsa-let-7g-5p; hsa-miR-888-5p; hsa-miR-548z; hsa-miR-548h-3p; hsa-miR-101-3p; hsa-miR-146b-5…
Pathways (KEGG)	Glycosphingolipid biosynthesis - ganglio series	0.0508369	0.57202	0.572019	4.96955	9	hsa-miR-1908-3p; hsa-miR-4284; hsa-miR-508-5p; hsa-miR-455-3p; hsa-miR-650; hsa-miR-365b-5p; hsa-miR-504-3p; hsa-miR-367-3p; hsa-miR-92b-3p
Pathways (KEGG)	Oocyte meiosis	0.0561027	0.57202	0.572019	41.0719	35	hsa-miR-1183; hsa-miR-664b-5p; hsa-miR-4284; hsa-miR-499a-3p; hsa-miR-508-5p; hsa-miR-1249-5p; hsa-miR-483-3p; hsa-miR-941; hsa-miR-1226-3p; hsa-miR-455-3p; hsa-miR-650; hsa-miR-548ak; hsa-miR-26a-5p; hsa-miR-550a-5p; hsa-miR-297; hsa-miR-504-3p; hsa-miR-492; hsa-miR-518b; hsa-miR-486-3p; hsa-miR-329-5p; hsa-miR-142-5p; hsa-miR-582-5p; hsa-miR-367-3p; hsa-miR-10b-5p; hsa-miR-885-3p; hsa-let-7g-5p…
Pathways (KEGG)	Vitamin digestion and absorption	0.0568298	0.57202	0.572019	10.8892	6	hsa-miR-4284; hsa-miR-371b-5p; hsa-miR-455-3p; hsa-miR-650; hsa-miR-504-3p; hsa-let-7g-5p
Pathways (KEGG)	Glycosaminoglycan biosynthesis - keratan sulfate	0.0622208	0.57202	0.572019	8.40438	13	hsa-miR-563; hsa-miR-4284; hsa-miR-371b-5p; hsa-miR-508-5p; hsa-miR-455-3p; hsa-miR-650; hsa-miR-26a-5p; hsa-miR-550a-5p; hsa-miR-504-3p; hsa-miR-129-2-3p; hsa-miR-367-3p; hsa-miR-888-5p; hsa-miR-92b-3p
Pathways (KEGG)	Rap1 signaling pathway	0.0662414	0.57202	0.572019	48.1608	53	hsa-miR-378b; hsa-miR-1183; hsa-miR-548m; hsa-miR-675-5p; hsa-miR-6503-3p; hsa-miR-1908-3p; hsa-miR-664b-5p; hsa-miR-629-5p; hsa-miR-3196; hsa-miR-4284; hsa-miR-371b-5p; hsa-miR-499a-3p; hsa-miR-508-5p; hsa-miR-1249-5p; hsa-miR-483-3p; hsa-miR-941; hsa-miR-1226-3p; hsa-miR-455-3p; hsa-miR-650; hsa-miR-548ak; hsa-miR-26a-5p; hsa-miR-365b-5p; hsa-miR-297; hsa-miR-1295a; hsa-miR-504-3p; hsa-miR-492;…
Pathways (KEGG)	Terpenoid backbone biosynthesis	0.0662414	0.57202	0.572019	11.8392	7	hsa-miR-4284; hsa-miR-508-5p; hsa-miR-548ak; hsa-miR-26a-5p; hsa-miR-504-3p; hsa-miR-548i; hsa-miR-92b-3p
Pathways (KEGG)	IL-17 signaling pathway	0.0694866	0.57202	0.572019	33.9829	28	hsa-miR-1183; hsa-miR-548m; hsa-miR-339-3p; hsa-miR-4284; hsa-miR-371b-5p; hsa-miR-499a-3p; hsa-miR-508-5p; hsa-miR-1249-5p; hsa-miR-1226-3p; hsa-miR-455-3p; hsa-miR-548ak; hsa-miR-26a-5p; hsa-miR-297; hsa-miR-504-3p; hsa-miR-589-5p; hsa-miR-486-3p; hsa-miR-196a-3p; hsa-miR-142-5p; hsa-miR-582-5p; hsa-miR-10b-5p; hsa-miR-885-3p; hsa-let-7g-5p; hsa-miR-548i; hsa-miR-181b-2-3p; hsa-miR-888-5p; hsa-…
Pathways (KEGG)	Adrenergic signaling in cardiomyocytes	0.07181	0.57202	0.572019	41.5834	36	hsa-miR-378b; hsa-miR-1183; hsa-miR-548m; hsa-miR-675-5p; hsa-miR-6503-3p; hsa-miR-3196; hsa-miR-4284; hsa-miR-371b-5p; hsa-miR-376c-5p; hsa-miR-499a-3p; hsa-miR-1249-5p; hsa-miR-483-3p; hsa-miR-941; hsa-miR-1226-3p; hsa-miR-455-3p; hsa-miR-26a-5p; hsa-miR-555; hsa-miR-365b-5p; hsa-miR-297; hsa-miR-504-3p; hsa-miR-486-3p; hsa-miR-329-5p; hsa-miR-196a-3p; hsa-miR-142-5p; hsa-miR-582-5p; hsa-miR-36…
Pathways (KEGG)	Regulation of actin cytoskeleton	0.0723427	0.57202	0.572019	47.9415	43	hsa-miR-675-5p; hsa-miR-1908-3p; hsa-miR-664b-5p; hsa-miR-4284; hsa-miR-371b-5p; hsa-miR-499a-3p; hsa-miR-508-5p; hsa-miR-1249-5p; hsa-miR-483-3p; hsa-miR-941; hsa-miR-1226-3p; hsa-miR-455-3p; hsa-miR-650; hsa-miR-548ak; hsa-miR-26a-5p; hsa-miR-297; hsa-miR-1295a; hsa-miR-504-3p; hsa-miR-129-2-3p; hsa-miR-492; hsa-miR-589-5p; hsa-miR-486-3p; hsa-miR-329-5p; hsa-miR-196a-3p; hsa-miR-433-5p; hsa-mi…
Pathways (KEGG)	Renal cell carcinoma	0.0730562	0.57202	0.572019	40.4872	46	hsa-miR-378b; hsa-miR-548m; hsa-miR-675-5p; hsa-miR-6503-3p; hsa-miR-1908-3p; hsa-miR-664b-5p; hsa-miR-3196; hsa-miR-4284; hsa-miR-371b-5p; hsa-miR-499a-3p; hsa-miR-508-5p; hsa-miR-483-3p; hsa-miR-455-3p; hsa-miR-650; hsa-miR-548ak; hsa-miR-26a-5p; hsa-miR-555; hsa-miR-365b-5p; hsa-miR-297; hsa-miR-504-3p; hsa-miR-129-2-3p; hsa-miR-492; hsa-miR-518b; hsa-miR-486-3p; hsa-miR-329-5p; hsa-miR-196a-3…
Pathways (KEGG)	Leishmaniasis	0.0743898	0.57202	0.572019	28.8672	23	hsa-miR-378b; hsa-miR-1183; hsa-miR-548m; hsa-miR-339-3p; hsa-miR-675-5p; hsa-miR-4284; hsa-miR-499a-3p; hsa-miR-1249-5p; hsa-miR-483-3p; hsa-miR-1226-3p; hsa-miR-455-3p; hsa-miR-26a-5p; hsa-miR-365b-5p; hsa-miR-504-3p; hsa-miR-589-5p; hsa-miR-142-5p; hsa-let-7g-5p; hsa-miR-1306-5p; hsa-miR-181b-2-3p; hsa-miR-101-3p; hsa-miR-146b-5p; hsa-miR-300; hsa-miR-92b-3p
Pathways (KEGG)	Inflammatory mediator regulation of TRP channels	0.0748652	0.57202	0.572019	31.8636	26	hsa-miR-1183; hsa-miR-4284; hsa-miR-371b-5p; hsa-miR-508-5p; hsa-miR-1249-5p; hsa-miR-483-3p; hsa-miR-1226-3p; hsa-miR-455-3p; hsa-miR-650; hsa-miR-26a-5p; hsa-miR-297; hsa-miR-504-3p; hsa-miR-486-3p; hsa-miR-196a-3p; hsa-miR-142-5p; hsa-miR-582-5p; hsa-miR-367-3p; hsa-miR-10b-5p; hsa-let-7g-5p; hsa-miR-181b-2-3p; hsa-miR-888-5p; hsa-miR-101-3p; hsa-miR-146b-5p; hsa-miR-300; hsa-miR-337-3p; hsa-m…
Pathways (KEGG)	Fluid shear stress and atherosclerosis	0.0761765	0.57202	0.572019	43.3374	38	hsa-miR-378b; hsa-miR-1183; hsa-miR-339-3p; hsa-miR-6503-3p; hsa-miR-1908-3p; hsa-miR-4284; hsa-miR-371b-5p; hsa-miR-499a-3p; hsa-miR-1249-5p; hsa-miR-483-3p; hsa-miR-1226-3p; hsa-miR-455-3p; hsa-miR-650; hsa-miR-548ak; hsa-miR-26a-5p; hsa-miR-365b-5p; hsa-miR-297; hsa-miR-1295a; hsa-miR-504-3p; hsa-miR-486-3p; hsa-miR-329-5p; hsa-miR-142-5p; hsa-miR-582-5p; hsa-miR-367-3p; hsa-miR-10b-5p; hsa-mi…
Pathways (KEGG)	DNA replication	0.0787099	0.57202	0.572019	14.9817	10	hsa-miR-4284; hsa-miR-371b-5p; hsa-miR-508-5p; hsa-miR-1226-3p; hsa-miR-297; hsa-miR-504-3p; hsa-miR-142-5p; hsa-miR-885-3p; hsa-let-7g-5p; hsa-miR-300
Pathways (KEGG)	Pathogenic Escherichia coli infection	0.0788919	0.57202	0.572019	46.9184	42	hsa-miR-1183; hsa-miR-548m; hsa-miR-339-3p; hsa-miR-675-5p; hsa-miR-4284; hsa-miR-371b-5p; hsa-miR-499a-3p; hsa-miR-508-5p; hsa-miR-1249-5p; hsa-miR-483-3p; hsa-miR-1226-3p; hsa-miR-455-3p; hsa-miR-650; hsa-miR-548ak; hsa-miR-26a-5p; hsa-miR-365b-5p; hsa-miR-297; hsa-miR-1295a; hsa-miR-504-3p; hsa-miR-129-2-3p; hsa-miR-486-3p; hsa-miR-329-5p; hsa-miR-196a-3p; hsa-miR-142-5p; hsa-miR-582-5p; hsa-m…
Pathways (KEGG)	Type II diabetes mellitus	0.0790418	0.57202	0.572019	23.6054	18	hsa-miR-371b-5p; hsa-miR-499a-3p; hsa-miR-1249-5p; hsa-miR-26a-5p; hsa-miR-550a-5p; hsa-miR-504-3p; hsa-miR-486-3p; hsa-miR-142-5p; hsa-miR-582-5p; hsa-miR-367-3p; hsa-miR-10b-5p; hsa-let-7g-5p; hsa-miR-181b-2-3p; hsa-miR-888-5p; hsa-miR-548z; hsa-miR-548h-3p; hsa-miR-101-3p; hsa-miR-92b-3p
Pathways (KEGG)	Glycosylphosphatidylinositol GPI-anchor biosynthesis	0.0820344	0.57202	0.572019	12.6431	8	hsa-miR-371b-5p; hsa-miR-941; hsa-miR-455-3p; hsa-miR-26a-5p; hsa-miR-504-3p; hsa-miR-5010-3p; hsa-miR-337-3p; hsa-miR-92b-3p
Pathways (KEGG)	Protein processing in endoplasmic reticulum	0.0850684	0.57202	0.572019	44.0682	39	hsa-miR-378b; hsa-miR-1183; hsa-miR-675-5p; hsa-miR-4284; hsa-miR-371b-5p; hsa-miR-376c-5p; hsa-miR-508-5p; hsa-miR-1249-5p; hsa-miR-483-3p; hsa-miR-941; hsa-miR-1226-3p; hsa-miR-455-3p; hsa-miR-650; hsa-miR-548ak; hsa-miR-26a-5p; hsa-miR-550a-5p; hsa-miR-365b-5p; hsa-miR-504-3p; hsa-miR-589-5p; hsa-miR-486-3p; hsa-miR-329-5p; hsa-miR-196a-3p; hsa-miR-433-5p; hsa-miR-142-5p; hsa-miR-582-5p; hsa-m…
Pathways (KEGG)	Caffeine metabolism	0.086937	0.57202	0.572019	0.511571	2	hsa-miR-508-5p; hsa-miR-196a-3p
Pathways (KEGG)	Sphingolipid metabolism	0.0922084	0.57202	0.572019	21.1937	16	hsa-miR-675-5p; hsa-miR-4284; hsa-miR-1226-3p; hsa-miR-455-3p; hsa-miR-650; hsa-miR-365b-5p; hsa-miR-504-3p; hsa-miR-329-5p; hsa-miR-142-5p; hsa-miR-885-3p; hsa-let-7g-5p; hsa-miR-548z; hsa-miR-548h-3p; hsa-miR-101-3p; hsa-miR-300; hsa-miR-92b-3p
Pathways (KEGG)	Nicotinate and nicotinamide metabolism	0.101429	0.57202	0.572019	11.6931	16	hsa-miR-675-5p; hsa-miR-4284; hsa-miR-499a-3p; hsa-miR-508-5p; hsa-miR-1226-3p; hsa-miR-455-3p; hsa-miR-26a-5p; hsa-miR-550a-5p; hsa-miR-297; hsa-miR-1295a; hsa-miR-504-3p; hsa-miR-433-5p; hsa-miR-142-5p; hsa-miR-582-5p; hsa-miR-5010-3p; hsa-miR-101-3p
Pathways (KEGG)	Parathyroid hormone synthesis, secretion and action	0.102261	0.57202	0.572019	38.0755	33	hsa-miR-1183; hsa-miR-548m; hsa-miR-3196; hsa-miR-4284; hsa-miR-371b-5p; hsa-miR-499a-3p; hsa-miR-1249-5p; hsa-miR-483-3p; hsa-miR-1226-3p; hsa-miR-455-3p; hsa-miR-650; hsa-miR-548ak; hsa-miR-26a-5p; hsa-miR-297; hsa-miR-504-3p; hsa-miR-486-3p; hsa-miR-142-5p; hsa-miR-582-5p; hsa-miR-367-3p; hsa-miR-10b-5p; hsa-miR-885-3p; hsa-let-7g-5p; hsa-miR-3180; hsa-miR-548i; hsa-miR-1306-5p; hsa-miR-181b-2…
Pathways (KEGG)	Purine metabolism	0.102479	0.57202	0.572019	31.7905	37	hsa-miR-6503-3p; hsa-miR-3196; hsa-miR-4284; hsa-miR-371b-5p; hsa-miR-499a-3p; hsa-miR-508-5p; hsa-miR-1249-5p; hsa-miR-483-3p; hsa-miR-1226-3p; hsa-miR-455-3p; hsa-miR-650; hsa-miR-548ak; hsa-miR-26a-5p; hsa-miR-550a-5p; hsa-miR-365b-5p; hsa-miR-297; hsa-miR-1295a; hsa-miR-504-3p; hsa-miR-492; hsa-miR-589-5p; hsa-miR-329-5p; hsa-miR-196a-3p; hsa-miR-433-5p; hsa-miR-142-5p; hsa-miR-582-5p; hsa-mi…
Pathways (KEGG)	mRNA surveillance pathway	0.102479	0.57202	0.572019	31.7905	37	hsa-miR-378b; hsa-miR-548m; hsa-miR-3196; hsa-miR-4284; hsa-miR-371b-5p; hsa-miR-499a-3p; hsa-miR-1249-5p; hsa-miR-483-3p; hsa-miR-941; hsa-miR-1226-3p; hsa-miR-455-3p; hsa-miR-650; hsa-miR-548ak; hsa-miR-26a-5p; hsa-miR-550a-5p; hsa-miR-555; hsa-miR-1295a; hsa-miR-504-3p; hsa-miR-518b; hsa-miR-486-3p; hsa-miR-142-5p; hsa-miR-582-5p; hsa-miR-10b-5p; hsa-let-7g-5p; hsa-miR-3180; hsa-miR-151a-5p; h…
Pathways (KEGG)	Steroid biosynthesis	0.104715	0.57202	0.572019	12.6431	17	hsa-miR-675-5p; hsa-miR-4284; hsa-miR-508-5p; hsa-miR-455-3p; hsa-miR-650; hsa-miR-548ak; hsa-miR-589-5p; hsa-miR-486-3p; hsa-miR-196a-3p; hsa-miR-582-5p; hsa-miR-10b-5p; hsa-miR-548i; hsa-miR-548z; hsa-miR-548h-3p; hsa-miR-101-3p; hsa-miR-146b-5p; hsa-miR-300
Pathways (KEGG)	Viral myocarditis	0.108059	0.57202	0.572019	29.8904	35	hsa-miR-563; hsa-miR-548m; hsa-miR-664b-5p; hsa-miR-629-5p; hsa-miR-4284; hsa-miR-371b-5p; hsa-miR-376c-5p; hsa-miR-1249-5p; hsa-miR-483-3p; hsa-miR-1226-3p; hsa-miR-455-3p; hsa-miR-650; hsa-miR-26a-5p; hsa-miR-365b-5p; hsa-miR-297; hsa-miR-1295a; hsa-miR-504-3p; hsa-miR-492; hsa-miR-589-5p; hsa-miR-329-5p; hsa-miR-196a-3p; hsa-miR-142-5p; hsa-miR-582-5p; hsa-miR-10b-5p; hsa-let-7g-5p; hsa-miR-15…
Pathways (KEGG)	N-Glycan biosynthesis	0.110579	0.57202	0.572019	20.1705	25	hsa-miR-1183; hsa-miR-563; hsa-miR-548m; hsa-miR-508-5p; hsa-miR-1249-5p; hsa-miR-455-3p; hsa-miR-548ak; hsa-miR-26a-5p; hsa-miR-550a-5p; hsa-miR-504-3p; hsa-miR-492; hsa-miR-433-5p; hsa-miR-142-5p; hsa-miR-582-5p; hsa-miR-367-3p; hsa-miR-10b-5p; hsa-miR-548i; hsa-miR-1306-5p; hsa-miR-5010-3p; hsa-miR-548z; hsa-miR-548h-3p; hsa-miR-101-3p; hsa-miR-146b-5p; hsa-miR-300; hsa-miR-92b-3p
Pathways (KEGG)	Mitophagy - animal	0.114899	0.57202	0.572019	32.9598	28	hsa-miR-1183; hsa-miR-675-5p; hsa-miR-1908-3p; hsa-miR-371b-5p; hsa-miR-508-5p; hsa-miR-1249-5p; hsa-miR-483-3p; hsa-miR-455-3p; hsa-miR-650; hsa-miR-26a-5p; hsa-miR-555; hsa-miR-504-3p; hsa-miR-486-3p; hsa-miR-329-5p; hsa-miR-196a-3p; hsa-miR-142-5p; hsa-miR-367-3p; hsa-miR-10b-5p; hsa-miR-885-3p; hsa-let-7g-5p; hsa-miR-151a-5p; hsa-miR-5010-3p; hsa-miR-888-5p; hsa-miR-101-3p; hsa-miR-146b-5p; h…
Pathways (KEGG)	Non-homologous end-joining	0.115994	0.57202	0.572019	10.8892	7	hsa-miR-941; hsa-miR-548ak; hsa-miR-486-3p; hsa-miR-196a-3p; hsa-miR-885-3p; hsa-let-7g-5p; hsa-miR-548i
Pathways (KEGG)	Other glycan degradation	0.119986	0.57202	0.572019	4.82339	2	hsa-miR-4284; hsa-miR-455-3p
Pathways (KEGG)	FoxO signaling pathway	0.12579	0.57202	0.572019	49.257	53	hsa-miR-378b; hsa-miR-1183; hsa-miR-563; hsa-miR-548m; hsa-miR-339-3p; hsa-miR-675-5p; hsa-miR-6503-3p; hsa-miR-1908-3p; hsa-miR-629-5p; hsa-miR-3196; hsa-miR-4284; hsa-miR-371b-5p; hsa-miR-376c-5p; hsa-miR-499a-3p; hsa-miR-508-5p; hsa-miR-1249-5p; hsa-miR-483-3p; hsa-miR-941; hsa-miR-1226-3p; hsa-miR-455-3p; hsa-miR-650; hsa-miR-548ak; hsa-miR-26a-5p; hsa-miR-555; hsa-miR-365b-5p; hsa-miR-297; h…
Pathways (KEGG)	Homologous recombination	0.130998	0.57202	0.572019	16.7357	21	hsa-miR-4284; hsa-miR-371b-5p; hsa-miR-508-5p; hsa-miR-483-3p; hsa-miR-1226-3p; hsa-miR-455-3p; hsa-miR-650; hsa-miR-548ak; hsa-miR-26a-5p; hsa-miR-550a-5p; hsa-miR-297; hsa-miR-504-3p; hsa-miR-142-5p; hsa-miR-367-3p; hsa-miR-10b-5p; hsa-miR-548i; hsa-miR-1306-5p; hsa-miR-548z; hsa-miR-548h-3p; hsa-miR-101-3p; hsa-miR-92b-3p
Pathways (KEGG)	Transcriptional misregulation in cancer	0.133545	0.57202	0.572019	48.7454	45	hsa-miR-548m; hsa-miR-339-3p; hsa-miR-675-5p; hsa-miR-629-5p; hsa-miR-3196; hsa-miR-4284; hsa-miR-371b-5p; hsa-miR-376c-5p; hsa-miR-499a-3p; hsa-miR-508-5p; hsa-miR-1249-5p; hsa-miR-483-3p; hsa-miR-941; hsa-miR-1226-3p; hsa-miR-455-3p; hsa-miR-650; hsa-miR-548ak; hsa-miR-26a-5p; hsa-miR-555; hsa-miR-365b-5p; hsa-miR-297; hsa-miR-504-3p; hsa-miR-129-2-3p; hsa-miR-492; hsa-miR-486-3p; hsa-miR-329-5…
Pathways (KEGG)	ABC transporters	0.133653	0.57202	0.572019	16.151	12	hsa-miR-4284; hsa-miR-508-5p; hsa-miR-1226-3p; hsa-miR-455-3p; hsa-miR-650; hsa-miR-26a-5p; hsa-miR-504-3p; hsa-miR-181b-2-3p; hsa-miR-888-5p; hsa-miR-101-3p; hsa-miR-300; hsa-miR-92b-3p
Pathways (KEGG)	Pentose phosphate pathway	0.134387	0.57202	0.572019	13.0816	17	hsa-miR-4284; hsa-miR-508-5p; hsa-miR-483-3p; hsa-miR-1226-3p; hsa-miR-455-3p; hsa-miR-650; hsa-miR-548ak; hsa-miR-26a-5p; hsa-miR-504-3p; hsa-miR-129-2-3p; hsa-miR-196a-3p; hsa-miR-142-5p; hsa-miR-367-3p; hsa-miR-10b-5p; hsa-miR-151a-5p; hsa-miR-548i; hsa-miR-92b-3p
Pathways (KEGG)	GnRH signaling pathway	0.136738	0.57202	0.572019	35.5177	31	hsa-miR-1183; hsa-miR-1908-3p; hsa-miR-4284; hsa-miR-371b-5p; hsa-miR-499a-3p; hsa-miR-1249-5p; hsa-miR-483-3p; hsa-miR-1226-3p; hsa-miR-455-3p; hsa-miR-548ak; hsa-miR-26a-5p; hsa-miR-297; hsa-miR-504-3p; hsa-miR-492; hsa-miR-486-3p; hsa-miR-329-5p; hsa-miR-433-5p; hsa-miR-142-5p; hsa-miR-367-3p; hsa-miR-10b-5p; hsa-let-7g-5p; hsa-miR-548i; hsa-miR-5010-3p; hsa-miR-181b-2-3p; hsa-miR-888-5p; hsa-…
Pathways (KEGG)	Chemokine signaling pathway	0.138356	0.57202	0.572019	43.922	48	hsa-miR-378b; hsa-miR-1183; hsa-miR-548m; hsa-miR-339-3p; hsa-miR-6503-3p; hsa-miR-1908-3p; hsa-miR-664b-5p; hsa-miR-629-5p; hsa-miR-3196; hsa-miR-4284; hsa-miR-371b-5p; hsa-miR-499a-3p; hsa-miR-508-5p; hsa-miR-1249-5p; hsa-miR-483-3p; hsa-miR-941; hsa-miR-1226-3p; hsa-miR-455-3p; hsa-miR-650; hsa-miR-548ak; hsa-miR-26a-5p; hsa-miR-555; hsa-miR-365b-5p; hsa-miR-297; hsa-miR-504-3p; hsa-miR-518b; …
Pathways (KEGG)	Prion diseases	0.14659	0.57202	0.572019	19.1474	15	hsa-miR-371b-5p; hsa-miR-499a-3p; hsa-miR-483-3p; hsa-miR-548ak; hsa-miR-26a-5p; hsa-miR-504-3p; hsa-miR-492; hsa-miR-486-3p; hsa-miR-142-5p; hsa-miR-10b-5p; hsa-miR-548i; hsa-miR-181b-2-3p; hsa-miR-101-3p; hsa-miR-146b-5p; hsa-miR-92b-3p
Pathways (KEGG)	MicroRNAs in cancer	0.15047	0.57202	0.572019	52.1072	49	hsa-miR-378b; hsa-miR-563; hsa-miR-548m; hsa-miR-339-3p; hsa-miR-675-5p; hsa-miR-1908-3p; hsa-miR-664b-5p; hsa-miR-629-5p; hsa-miR-3196; hsa-miR-4284; hsa-miR-371b-5p; hsa-miR-499a-3p; hsa-miR-508-5p; hsa-miR-1249-5p; hsa-miR-483-3p; hsa-miR-455-3p; hsa-miR-650; hsa-miR-548ak; hsa-miR-26a-5p; hsa-miR-555; hsa-miR-365b-5p; hsa-miR-297; hsa-miR-504-3p; hsa-miR-129-2-3p; hsa-miR-492; hsa-miR-589-5p;…
Pathways (KEGG)	Natural killer cell mediated cytotoxicity	0.154673	0.57202	0.572019	38.1486	34	hsa-miR-1183; hsa-miR-1908-3p; hsa-miR-4284; hsa-miR-371b-5p; hsa-miR-499a-3p; hsa-miR-1249-5p; hsa-miR-483-3p; hsa-miR-1226-3p; hsa-miR-455-3p; hsa-miR-650; hsa-miR-548ak; hsa-miR-26a-5p; hsa-miR-365b-5p; hsa-miR-504-3p; hsa-miR-129-2-3p; hsa-miR-492; hsa-miR-486-3p; hsa-miR-196a-3p; hsa-miR-433-5p; hsa-miR-142-5p; hsa-miR-582-5p; hsa-miR-367-3p; hsa-miR-10b-5p; hsa-let-7g-5p; hsa-miR-548i; hsa-…
Pathways (KEGG)	Cortisol synthesis and secretion	0.1562	0.57202	0.572019	23.1669	19	hsa-miR-1183; hsa-miR-3196; hsa-miR-4284; hsa-miR-508-5p; hsa-miR-1249-5p; hsa-miR-483-3p; hsa-miR-1226-3p; hsa-miR-365b-5p; hsa-miR-297; hsa-miR-504-3p; hsa-miR-492; hsa-miR-582-5p; hsa-miR-367-3p; hsa-miR-10b-5p; hsa-miR-3180; hsa-miR-548z; hsa-miR-548h-3p; hsa-miR-300; hsa-miR-92b-3p
Pathways (KEGG)	Glutathione metabolism	0.165806	0.57202	0.572019	15.3471	19	hsa-miR-6503-3p; hsa-miR-4284; hsa-miR-371b-5p; hsa-miR-1226-3p; hsa-miR-455-3p; hsa-miR-650; hsa-miR-26a-5p; hsa-miR-504-3p; hsa-miR-329-5p; hsa-miR-196a-3p; hsa-miR-433-5p; hsa-miR-142-5p; hsa-miR-582-5p; hsa-miR-10b-5p; hsa-let-7g-5p; hsa-miR-182-3p; hsa-miR-1306-5p; hsa-miR-101-3p; hsa-miR-92b-3p
Pathways (KEGG)	Apoptosis - multiple species	0.169209	0.57202	0.572019	28.0633	24	hsa-miR-4284; hsa-miR-371b-5p; hsa-miR-508-5p; hsa-miR-1249-5p; hsa-miR-483-3p; hsa-miR-1226-3p; hsa-miR-455-3p; hsa-miR-548ak; hsa-miR-26a-5p; hsa-miR-555; hsa-miR-297; hsa-miR-504-3p; hsa-miR-492; hsa-miR-589-5p; hsa-miR-582-5p; hsa-miR-367-3p; hsa-miR-10b-5p; hsa-let-7g-5p; hsa-miR-548i; hsa-miR-1306-5p; hsa-miR-888-5p; hsa-miR-101-3p; hsa-miR-146b-5p; hsa-miR-92b-3p
Pathways (KEGG)	Pyruvate metabolism	0.169477	0.57202	0.572019	20.9013	17	hsa-miR-378b; hsa-miR-675-5p; hsa-miR-4284; hsa-miR-499a-3p; hsa-miR-508-5p; hsa-miR-1249-5p; hsa-miR-1226-3p; hsa-miR-455-3p; hsa-miR-26a-5p; hsa-miR-504-3p; hsa-miR-142-5p; hsa-miR-10b-5p; hsa-miR-337-5p; hsa-let-7g-5p; hsa-miR-182-3p; hsa-miR-5010-3p; hsa-miR-92b-3p
Pathways (KEGG)	Thyroid hormone synthesis	0.172869	0.57202	0.572019	26.0171	30	hsa-miR-1183; hsa-miR-675-5p; hsa-miR-4284; hsa-miR-371b-5p; hsa-miR-499a-3p; hsa-miR-1249-5p; hsa-miR-483-3p; hsa-miR-941; hsa-miR-1226-3p; hsa-miR-455-3p; hsa-miR-650; hsa-miR-26a-5p; hsa-miR-365b-5p; hsa-miR-297; hsa-miR-504-3p; hsa-miR-492; hsa-miR-329-5p; hsa-miR-196a-3p; hsa-miR-433-5p; hsa-miR-142-5p; hsa-miR-582-5p; hsa-miR-367-3p; hsa-miR-10b-5p; hsa-miR-1306-5p; hsa-miR-5010-3p; hsa-miR…
Pathways (KEGG)	Rheumatoid arthritis	0.176237	0.57202	0.572019	24.9208	21	hsa-miR-378b; hsa-miR-1183; hsa-miR-548m; hsa-miR-675-5p; hsa-miR-4284; hsa-miR-376c-5p; hsa-miR-499a-3p; hsa-miR-1249-5p; hsa-miR-455-3p; hsa-miR-650; hsa-miR-26a-5p; hsa-miR-297; hsa-miR-589-5p; hsa-miR-486-3p; hsa-miR-142-5p; hsa-miR-582-5p; hsa-let-7g-5p; hsa-miR-181b-2-3p; hsa-miR-101-3p; hsa-miR-146b-5p; hsa-miR-92b-3p
Pathways (KEGG)	Influenza A	0.177853	0.57202	0.572019	43.4105	47	hsa-miR-378b; hsa-miR-1183; hsa-miR-339-3p; hsa-miR-6503-3p; hsa-miR-3196; hsa-miR-4284; hsa-miR-371b-5p; hsa-miR-376c-5p; hsa-miR-499a-3p; hsa-miR-1249-5p; hsa-miR-483-3p; hsa-miR-1226-3p; hsa-miR-455-3p; hsa-miR-650; hsa-miR-548ak; hsa-miR-26a-5p; hsa-miR-555; hsa-miR-365b-5p; hsa-miR-297; hsa-miR-1295a; hsa-miR-504-3p; hsa-miR-129-2-3p; hsa-miR-492; hsa-miR-589-5p; hsa-miR-486-3p; hsa-miR-329-…
Pathways (KEGG)	Cell cycle	0.179185	0.57202	0.572019	47.2838	44	hsa-miR-378b; hsa-miR-563; hsa-miR-548m; hsa-miR-675-5p; hsa-miR-664b-5p; hsa-miR-629-5p; hsa-miR-3196; hsa-miR-4284; hsa-miR-371b-5p; hsa-miR-508-5p; hsa-miR-1249-5p; hsa-miR-483-3p; hsa-miR-941; hsa-miR-1226-3p; hsa-miR-455-3p; hsa-miR-650; hsa-miR-548ak; hsa-miR-26a-5p; hsa-miR-550a-5p; hsa-miR-555; hsa-miR-504-3p; hsa-miR-129-2-3p; hsa-miR-492; hsa-miR-486-3p; hsa-miR-329-5p; hsa-miR-196a-3p;…
Pathways (KEGG)	Primary immunodeficiency	0.180166	0.57202	0.572019	10.8892	14	hsa-miR-4284; hsa-miR-371b-5p; hsa-miR-508-5p; hsa-miR-1249-5p; hsa-miR-455-3p; hsa-miR-650; hsa-miR-555; hsa-miR-365b-5p; hsa-miR-129-2-3p; hsa-miR-367-3p; hsa-miR-10b-5p; hsa-miR-548z; hsa-miR-548h-3p; hsa-miR-92b-3p
Pathways (KEGG)	Cysteine and methionine metabolism	0.182453	0.57202	0.572019	24.19	28	hsa-miR-675-5p; hsa-miR-3196; hsa-miR-4284; hsa-miR-371b-5p; hsa-miR-508-5p; hsa-miR-1249-5p; hsa-miR-483-3p; hsa-miR-455-3p; hsa-miR-650; hsa-miR-26a-5p; hsa-miR-550a-5p; hsa-miR-504-3p; hsa-miR-492; hsa-miR-196a-3p; hsa-miR-433-5p; hsa-miR-142-5p; hsa-miR-582-5p; hsa-miR-367-3p; hsa-miR-10b-5p; hsa-miR-337-5p; hsa-miR-885-3p; hsa-let-7g-5p; hsa-miR-3180; hsa-miR-5010-3p; hsa-miR-548z; hsa-miR-5…
Pathways (KEGG)	Fat digestion and absorption	0.184167	0.57202	0.572019	13.3009	10	hsa-miR-371b-5p; hsa-miR-1226-3p; hsa-miR-455-3p; hsa-miR-650; hsa-miR-26a-5p; hsa-miR-365b-5p; hsa-miR-504-3p; hsa-miR-10b-5p; hsa-miR-181b-2-3p; hsa-miR-92b-3p
Pathways (KEGG)	beta-Alanine metabolism	0.184167	0.57202	0.572019	13.3009	10	hsa-miR-4284; hsa-miR-508-5p; hsa-miR-1226-3p; hsa-miR-455-3p; hsa-miR-650; hsa-miR-26a-5p; hsa-miR-550a-5p; hsa-miR-504-3p; hsa-miR-182-3p; hsa-miR-181b-2-3p
Pathways (KEGG)	Vasopressin-regulated water reabsorption	0.18977	0.57202	0.572019	27.771	24	hsa-miR-1183; hsa-miR-675-5p; hsa-miR-3196; hsa-miR-4284; hsa-miR-371b-5p; hsa-miR-508-5p; hsa-miR-1249-5p; hsa-miR-483-3p; hsa-miR-455-3p; hsa-miR-650; hsa-miR-548ak; hsa-miR-26a-5p; hsa-miR-555; hsa-miR-365b-5p; hsa-miR-297; hsa-miR-582-5p; hsa-miR-367-3p; hsa-miR-10b-5p; hsa-miR-3180; hsa-miR-151a-5p; hsa-miR-548i; hsa-miR-101-3p; hsa-miR-300; hsa-miR-92b-3p
Pathways (KEGG)	Proteoglycans in cancer	0.189862	0.57202	0.572019	51.1571	54	hsa-miR-378b; hsa-miR-1183; hsa-miR-563; hsa-miR-548m; hsa-miR-339-3p; hsa-miR-675-5p; hsa-miR-6503-3p; hsa-miR-1908-3p; hsa-miR-664b-5p; hsa-miR-3196; hsa-miR-4284; hsa-miR-371b-5p; hsa-miR-376c-5p; hsa-miR-499a-3p; hsa-miR-508-5p; hsa-miR-1249-5p; hsa-miR-483-3p; hsa-miR-1226-3p; hsa-miR-455-3p; hsa-miR-650; hsa-miR-548ak; hsa-miR-26a-5p; hsa-miR-550a-5p; hsa-miR-365b-5p; hsa-miR-297; hsa-miR-1…
Pathways (KEGG)	Glycosphingolipid biosynthesis - globo and isoglobo series	0.190815	0.57202	0.572019	6.50426	9	hsa-miR-4284; hsa-miR-508-5p; hsa-miR-483-3p; hsa-miR-26a-5p; hsa-miR-504-3p; hsa-miR-196a-3p; hsa-miR-10b-5p; hsa-miR-548z; hsa-miR-548h-3p
Pathways (KEGG)	Citrate cycle TCA cycle	0.191565	0.57202	0.572019	9.9391	7	hsa-miR-1226-3p; hsa-miR-455-3p; hsa-miR-26a-5p; hsa-miR-10b-5p; hsa-miR-337-5p; hsa-miR-151a-5p; hsa-miR-92b-3p
Pathways (KEGG)	Hepatitis B	0.192038	0.57202	0.572019	48.9647	52	hsa-miR-378b; hsa-miR-1183; hsa-miR-548m; hsa-miR-339-3p; hsa-miR-675-5p; hsa-miR-6503-3p; hsa-miR-1908-3p; hsa-miR-664b-5p; hsa-miR-3196; hsa-miR-4284; hsa-miR-371b-5p; hsa-miR-499a-3p; hsa-miR-508-5p; hsa-miR-1249-5p; hsa-miR-483-3p; hsa-miR-941; hsa-miR-1226-3p; hsa-miR-455-3p; hsa-miR-650; hsa-miR-548ak; hsa-miR-26a-5p; hsa-miR-555; hsa-miR-365b-5p; hsa-miR-297; hsa-miR-504-3p; hsa-miR-129-2-…
Pathways (KEGG)	Ras signaling pathway	0.194322	0.57202	0.572019	48.9647	46	hsa-miR-378b; hsa-miR-1183; hsa-miR-563; hsa-miR-548m; hsa-miR-339-3p; hsa-miR-6503-3p; hsa-miR-1908-3p; hsa-miR-629-5p; hsa-miR-4284; hsa-miR-371b-5p; hsa-miR-499a-3p; hsa-miR-508-5p; hsa-miR-1249-5p; hsa-miR-483-3p; hsa-miR-1226-3p; hsa-miR-455-3p; hsa-miR-650; hsa-miR-548ak; hsa-miR-26a-5p; hsa-miR-297; hsa-miR-504-3p; hsa-miR-129-2-3p; hsa-miR-492; hsa-miR-518b; hsa-miR-486-3p; hsa-miR-329-5p…
Pathways (KEGG)	Porphyrin and chlorophyll metabolism	0.195187	0.57202	0.572019	16.3703	13	hsa-miR-4284; hsa-miR-371b-5p; hsa-miR-508-5p; hsa-miR-455-3p; hsa-miR-650; hsa-miR-297; hsa-miR-504-3p; hsa-miR-589-5p; hsa-miR-10b-5p; hsa-let-7g-5p; hsa-miR-5010-3p; hsa-miR-101-3p; hsa-miR-92b-3p
Pathways (KEGG)	Platelet activation	0.195318	0.57202	0.572019	40.4872	44	hsa-miR-378b; hsa-miR-1183; hsa-miR-675-5p; hsa-miR-6503-3p; hsa-miR-3196; hsa-miR-4284; hsa-miR-371b-5p; hsa-miR-499a-3p; hsa-miR-508-5p; hsa-miR-1249-5p; hsa-miR-483-3p; hsa-miR-1226-3p; hsa-miR-455-3p; hsa-miR-650; hsa-miR-548ak; hsa-miR-26a-5p; hsa-miR-365b-5p; hsa-miR-297; hsa-miR-1295a; hsa-miR-504-3p; hsa-miR-589-5p; hsa-miR-518b; hsa-miR-486-3p; hsa-miR-329-5p; hsa-miR-196a-3p; hsa-miR-14…
Pathways (KEGG)	Phosphatidylinositol signaling system	0.198911	0.57202	0.572019	35.5907	32	hsa-miR-1183; hsa-miR-675-5p; hsa-miR-664b-5p; hsa-miR-4284; hsa-miR-371b-5p; hsa-miR-1249-5p; hsa-miR-483-3p; hsa-miR-941; hsa-miR-1226-3p; hsa-miR-455-3p; hsa-miR-548ak; hsa-miR-26a-5p; hsa-miR-365b-5p; hsa-miR-297; hsa-miR-504-3p; hsa-miR-492; hsa-miR-589-5p; hsa-miR-486-3p; hsa-miR-196a-3p; hsa-miR-142-5p; hsa-miR-582-5p; hsa-miR-367-3p; hsa-miR-10b-5p; hsa-let-7g-5p; hsa-miR-548i; hsa-miR-13…
Pathways (KEGG)	Phospholipase D signaling pathway	0.201145	0.57202	0.572019	40.4141	37	hsa-miR-378b; hsa-miR-1183; hsa-miR-675-5p; hsa-miR-6503-3p; hsa-miR-1908-3p; hsa-miR-4284; hsa-miR-371b-5p; hsa-miR-499a-3p; hsa-miR-508-5p; hsa-miR-1249-5p; hsa-miR-483-3p; hsa-miR-1226-3p; hsa-miR-455-3p; hsa-miR-650; hsa-miR-548ak; hsa-miR-26a-5p; hsa-miR-365b-5p; hsa-miR-297; hsa-miR-504-3p; hsa-miR-492; hsa-miR-486-3p; hsa-miR-433-5p; hsa-miR-142-5p; hsa-miR-582-5p; hsa-miR-367-3p; hsa-miR-…
Pathways (KEGG)	Neurotrophin signaling pathway	0.204465	0.57202	0.572019	44.799	48	hsa-miR-378b; hsa-miR-1183; hsa-miR-563; hsa-miR-548m; hsa-miR-339-3p; hsa-miR-6503-3p; hsa-miR-1908-3p; hsa-miR-664b-5p; hsa-miR-3196; hsa-miR-4284; hsa-miR-371b-5p; hsa-miR-499a-3p; hsa-miR-508-5p; hsa-miR-1249-5p; hsa-miR-483-3p; hsa-miR-1226-3p; hsa-miR-455-3p; hsa-miR-650; hsa-miR-548ak; hsa-miR-26a-5p; hsa-miR-365b-5p; hsa-miR-297; hsa-miR-504-3p; hsa-miR-492; hsa-miR-518b; hsa-miR-486-3p; …
Pathways (KEGG)	TNF signaling pathway	0.206007	0.57202	0.572019	39.391	36	hsa-miR-378b; hsa-miR-1183; hsa-miR-548m; hsa-miR-339-3p; hsa-miR-6503-3p; hsa-miR-629-5p; hsa-miR-4284; hsa-miR-371b-5p; hsa-miR-499a-3p; hsa-miR-508-5p; hsa-miR-483-3p; hsa-miR-1226-3p; hsa-miR-455-3p; hsa-miR-650; hsa-miR-548ak; hsa-miR-26a-5p; hsa-miR-297; hsa-miR-504-3p; hsa-miR-589-5p; hsa-miR-486-3p; hsa-miR-329-5p; hsa-miR-196a-3p; hsa-miR-142-5p; hsa-miR-582-5p; hsa-miR-367-3p; hsa-miR-1…
Pathways (KEGG)	Asthma	0.206653	0.57202	0.572019	5.26188	3	hsa-miR-1249-5p; hsa-miR-589-5p; hsa-let-7g-5p
Pathways (KEGG)	Notch signaling pathway	0.208137	0.57202	0.572019	25.5055	22	hsa-miR-339-3p; hsa-miR-4284; hsa-miR-376c-5p; hsa-miR-499a-3p; hsa-miR-1249-5p; hsa-miR-455-3p; hsa-miR-650; hsa-miR-26a-5p; hsa-miR-555; hsa-miR-504-3p; hsa-miR-129-2-3p; hsa-miR-196a-3p; hsa-miR-142-5p; hsa-miR-367-3p; hsa-miR-10b-5p; hsa-miR-885-3p; hsa-let-7g-5p; hsa-miR-5010-3p; hsa-miR-548z; hsa-miR-548h-3p; hsa-miR-101-3p; hsa-miR-92b-3p
Pathways (KEGG)	Butanoate metabolism	0.209844	0.57202	0.572019	9.35445	12	hsa-miR-675-5p; hsa-miR-1226-3p; hsa-miR-455-3p; hsa-miR-650; hsa-miR-548ak; hsa-miR-550a-5p; hsa-miR-365b-5p; hsa-miR-582-5p; hsa-miR-548i; hsa-miR-1306-5p; hsa-miR-101-3p; hsa-miR-337-3p
Pathways (KEGG)	Maturity onset diabetes of the young	0.210036	0.57202	0.572019	7.52741	5	hsa-miR-629-5p; hsa-miR-508-5p; hsa-miR-582-5p; hsa-miR-10b-5p; hsa-miR-101-3p
Pathways (KEGG)	Non-alcoholic fatty liver disease NAFLD	0.218143	0.57202	0.572019	39.2448	36	hsa-miR-378b; hsa-miR-339-3p; hsa-miR-675-5p; hsa-miR-6503-3p; hsa-miR-4284; hsa-miR-371b-5p; hsa-miR-376c-5p; hsa-miR-499a-3p; hsa-miR-508-5p; hsa-miR-1249-5p; hsa-miR-483-3p; hsa-miR-1226-3p; hsa-miR-455-3p; hsa-miR-650; hsa-miR-26a-5p; hsa-miR-550a-5p; hsa-miR-297; hsa-miR-1295a; hsa-miR-504-3p; hsa-miR-492; hsa-miR-589-5p; hsa-miR-486-3p; hsa-miR-329-5p; hsa-miR-196a-3p; hsa-miR-142-5p; hsa-m…
Pathways (KEGG)	p53 signaling pathway	0.221968	0.57202	0.572019	44.9452	42	hsa-miR-563; hsa-miR-548m; hsa-miR-675-5p; hsa-miR-664b-5p; hsa-miR-629-5p; hsa-miR-3196; hsa-miR-4284; hsa-miR-371b-5p; hsa-miR-499a-3p; hsa-miR-508-5p; hsa-miR-1249-5p; hsa-miR-483-3p; hsa-miR-1226-3p; hsa-miR-455-3p; hsa-miR-650; hsa-miR-548ak; hsa-miR-26a-5p; hsa-miR-297; hsa-miR-504-3p; hsa-miR-129-2-3p; hsa-miR-492; hsa-miR-589-5p; hsa-miR-486-3p; hsa-miR-142-5p; hsa-miR-582-5p; hsa-miR-367…
Pathways (KEGG)	Folate biosynthesis	0.222039	0.57202	0.572019	8.55055	11	hsa-miR-629-5p; hsa-miR-508-5p; hsa-miR-1226-3p; hsa-miR-365b-5p; hsa-miR-486-3p; hsa-miR-196a-3p; hsa-miR-582-5p; hsa-miR-367-3p; hsa-let-7g-5p; hsa-miR-101-3p; hsa-miR-92b-3p
Pathways (KEGG)	Ferroptosis	0.230695	0.57202	0.572019	23.8246	27	hsa-miR-548m; hsa-miR-4284; hsa-miR-371b-5p; hsa-miR-508-5p; hsa-miR-1249-5p; hsa-miR-941; hsa-miR-455-3p; hsa-miR-650; hsa-miR-548ak; hsa-miR-26a-5p; hsa-miR-329-5p; hsa-miR-196a-3p; hsa-miR-433-5p; hsa-miR-142-5p; hsa-miR-582-5p; hsa-miR-367-3p; hsa-miR-10b-5p; hsa-let-7g-5p; hsa-miR-151a-5p; hsa-miR-182-3p; hsa-miR-548i; hsa-miR-5010-3p; hsa-miR-548z; hsa-miR-548h-3p; hsa-miR-101-3p; hsa-miR-3…
Pathways (KEGG)	Ether lipid metabolism	0.232283	0.57202	0.572019	20.0974	17	hsa-miR-548m; hsa-miR-4284; hsa-miR-371b-5p; hsa-miR-483-3p; hsa-miR-455-3p; hsa-miR-650; hsa-miR-548ak; hsa-miR-26a-5p; hsa-miR-365b-5p; hsa-miR-329-5p; hsa-miR-10b-5p; hsa-let-7g-5p; hsa-miR-548i; hsa-miR-5010-3p; hsa-miR-101-3p; hsa-miR-146b-5p; hsa-miR-92b-3p
Pathways (KEGG)	Vascular smooth muscle contraction	0.233022	0.57202	0.572019	37.1255	34	hsa-miR-4284; hsa-miR-371b-5p; hsa-miR-499a-3p; hsa-miR-508-5p; hsa-miR-1249-5p; hsa-miR-483-3p; hsa-miR-1226-3p; hsa-miR-455-3p; hsa-miR-650; hsa-miR-548ak; hsa-miR-26a-5p; hsa-miR-550a-5p; hsa-miR-297; hsa-miR-504-3p; hsa-miR-492; hsa-miR-589-5p; hsa-miR-486-3p; hsa-miR-329-5p; hsa-miR-196a-3p; hsa-miR-142-5p; hsa-miR-582-5p; hsa-miR-367-3p; hsa-miR-10b-5p; hsa-let-7g-5p; hsa-miR-548i; hsa-miR-…
Pathways (KEGG)	Bacterial invasion of epithelial cells	0.234505	0.57202	0.572019	33.179	30	hsa-miR-664b-5p; hsa-miR-4284; hsa-miR-371b-5p; hsa-miR-508-5p; hsa-miR-1249-5p; hsa-miR-483-3p; hsa-miR-1226-3p; hsa-miR-455-3p; hsa-miR-650; hsa-miR-26a-5p; hsa-miR-365b-5p; hsa-miR-1295a; hsa-miR-504-3p; hsa-miR-329-5p; hsa-miR-142-5p; hsa-miR-582-5p; hsa-miR-367-3p; hsa-miR-10b-5p; hsa-let-7g-5p; hsa-miR-182-3p; hsa-miR-1306-5p; hsa-miR-5010-3p; hsa-miR-181b-2-3p; hsa-miR-888-5p; hsa-miR-548z…
Pathways (KEGG)	RIG-I-like receptor signaling pathway	0.234505	0.57202	0.572019	26.821	30	hsa-miR-1183; hsa-miR-339-3p; hsa-miR-664b-5p; hsa-miR-4284; hsa-miR-371b-5p; hsa-miR-499a-3p; hsa-miR-508-5p; hsa-miR-1249-5p; hsa-miR-1226-3p; hsa-miR-455-3p; hsa-miR-650; hsa-miR-26a-5p; hsa-miR-486-3p; hsa-miR-329-5p; hsa-miR-196a-3p; hsa-miR-433-5p; hsa-miR-582-5p; hsa-miR-367-3p; hsa-miR-10b-5p; hsa-miR-885-3p; hsa-let-7g-5p; hsa-miR-1306-5p; hsa-miR-5010-3p; hsa-miR-888-5p; hsa-miR-548z; h…
Pathways (KEGG)	Hepatocellular carcinoma	0.234767	0.57202	0.572019	50.4263	48	hsa-miR-378b; hsa-miR-563; hsa-miR-548m; hsa-miR-339-3p; hsa-miR-675-5p; hsa-miR-6503-3p; hsa-miR-1908-3p; hsa-miR-3196; hsa-miR-4284; hsa-miR-371b-5p; hsa-miR-499a-3p; hsa-miR-1249-5p; hsa-miR-483-3p; hsa-miR-1226-3p; hsa-miR-455-3p; hsa-miR-650; hsa-miR-548ak; hsa-miR-26a-5p; hsa-miR-550a-5p; hsa-miR-365b-5p; hsa-miR-297; hsa-miR-1295a; hsa-miR-504-3p; hsa-miR-129-2-3p; hsa-miR-492; hsa-miR-486…
Pathways (KEGG)	Nicotine addiction	0.234767	0.57202	0.572019	9.57369	12	hsa-miR-4284; hsa-miR-371b-5p; hsa-miR-499a-3p; hsa-miR-1249-5p; hsa-miR-483-3p; hsa-miR-650; hsa-miR-297; hsa-miR-885-3p; hsa-miR-5010-3p; hsa-miR-181b-2-3p; hsa-miR-548z; hsa-miR-548h-3p
Pathways (KEGG)	Lysine degradation	0.236594	0.57202	0.572019	26.1632	23	hsa-miR-675-5p; hsa-miR-664b-5p; hsa-miR-508-5p; hsa-miR-1249-5p; hsa-miR-1226-3p; hsa-miR-548ak; hsa-miR-26a-5p; hsa-miR-550a-5p; hsa-miR-129-2-3p; hsa-miR-492; hsa-miR-486-3p; hsa-miR-329-5p; hsa-miR-10b-5p; hsa-miR-885-3p; hsa-let-7g-5p; hsa-miR-151a-5p; hsa-miR-548i; hsa-miR-1306-5p; hsa-miR-5010-3p; hsa-miR-548z; hsa-miR-548h-3p; hsa-miR-101-3p; hsa-miR-92b-3p
Pathways (KEGG)	Gastric acid secretion	0.23806	0.57202	0.572019	30.8404	34	hsa-miR-675-5p; hsa-miR-3196; hsa-miR-4284; hsa-miR-371b-5p; hsa-miR-508-5p; hsa-miR-1249-5p; hsa-miR-483-3p; hsa-miR-941; hsa-miR-1226-3p; hsa-miR-455-3p; hsa-miR-548ak; hsa-miR-26a-5p; hsa-miR-365b-5p; hsa-miR-297; hsa-miR-1295a; hsa-miR-504-3p; hsa-miR-589-5p; hsa-miR-486-3p; hsa-miR-329-5p; hsa-miR-196a-3p; hsa-miR-433-5p; hsa-miR-142-5p; hsa-miR-367-3p; hsa-miR-10b-5p; hsa-miR-3180; hsa-miR-…
Pathways (KEGG)	Tight junction	0.242831	0.57202	0.572019	43.7759	41	hsa-miR-563; hsa-miR-675-5p; hsa-miR-664b-5p; hsa-miR-629-5p; hsa-miR-4284; hsa-miR-371b-5p; hsa-miR-508-5p; hsa-miR-1249-5p; hsa-miR-483-3p; hsa-miR-941; hsa-miR-1226-3p; hsa-miR-455-3p; hsa-miR-650; hsa-miR-548ak; hsa-miR-26a-5p; hsa-miR-550a-5p; hsa-miR-555; hsa-miR-297; hsa-miR-1295a; hsa-miR-504-3p; hsa-miR-589-5p; hsa-miR-486-3p; hsa-miR-329-5p; hsa-miR-142-5p; hsa-miR-582-5p; hsa-miR-367-3…
Pathways (KEGG)	Cellular senescence	0.243346	0.57202	0.572019	50.3532	48	hsa-miR-378b; hsa-miR-1183; hsa-miR-563; hsa-miR-548m; hsa-miR-339-3p; hsa-miR-675-5p; hsa-miR-6503-3p; hsa-miR-1908-3p; hsa-miR-664b-5p; hsa-miR-3196; hsa-miR-4284; hsa-miR-371b-5p; hsa-miR-499a-3p; hsa-miR-508-5p; hsa-miR-1249-5p; hsa-miR-483-3p; hsa-miR-941; hsa-miR-1226-3p; hsa-miR-455-3p; hsa-miR-650; hsa-miR-548ak; hsa-miR-26a-5p; hsa-miR-297; hsa-miR-504-3p; hsa-miR-129-2-3p; hsa-miR-492; …
Pathways (KEGG)	Apoptosis	0.248583	0.57202	0.572019	46.3337	49	hsa-miR-378b; hsa-miR-1183; hsa-miR-548m; hsa-miR-339-3p; hsa-miR-6503-3p; hsa-miR-1908-3p; hsa-miR-629-5p; hsa-miR-4284; hsa-miR-371b-5p; hsa-miR-376c-5p; hsa-miR-499a-3p; hsa-miR-508-5p; hsa-miR-1249-5p; hsa-miR-483-3p; hsa-miR-1226-3p; hsa-miR-455-3p; hsa-miR-650; hsa-miR-548ak; hsa-miR-26a-5p; hsa-miR-555; hsa-miR-365b-5p; hsa-miR-297; hsa-miR-1295a; hsa-miR-504-3p; hsa-miR-129-2-3p; hsa-miR-…
Pathways (KEGG)	Alcoholism	0.249176	0.57202	0.572019	42.7527	40	hsa-miR-1183; hsa-miR-563; hsa-miR-548m; hsa-miR-675-5p; hsa-miR-1908-3p; hsa-miR-629-5p; hsa-miR-3196; hsa-miR-4284; hsa-miR-371b-5p; hsa-miR-499a-3p; hsa-miR-508-5p; hsa-miR-1249-5p; hsa-miR-483-3p; hsa-miR-1226-3p; hsa-miR-455-3p; hsa-miR-650; hsa-miR-548ak; hsa-miR-26a-5p; hsa-miR-297; hsa-miR-504-3p; hsa-miR-129-2-3p; hsa-miR-589-5p; hsa-miR-486-3p; hsa-miR-329-5p; hsa-miR-196a-3p; hsa-miR-4…
Pathways (KEGG)	Carbohydrate digestion and absorption	0.253626	0.57202	0.572019	19.2205	22	hsa-miR-378b; hsa-miR-675-5p; hsa-miR-6503-3p; hsa-miR-4284; hsa-miR-941; hsa-miR-455-3p; hsa-miR-26a-5p; hsa-miR-365b-5p; hsa-miR-297; hsa-miR-504-3p; hsa-miR-329-5p; hsa-miR-196a-3p; hsa-miR-142-5p; hsa-miR-582-5p; hsa-miR-367-3p; hsa-miR-10b-5p; hsa-let-7g-5p; hsa-miR-151a-5p; hsa-miR-101-3p; hsa-miR-146b-5p; hsa-miR-300; hsa-miR-92b-3p
Pathways (KEGG)	Mucin type O-glycan biosynthesis	0.255921	0.57202	0.572019	13.5932	11	hsa-miR-4284; hsa-miR-1226-3p; hsa-miR-455-3p; hsa-miR-650; hsa-miR-26a-5p; hsa-miR-550a-5p; hsa-miR-504-3p; hsa-miR-196a-3p; hsa-miR-367-3p; hsa-miR-10b-5p; hsa-miR-92b-3p
Pathways (KEGG)	Dilated cardiomyopathy DCM	0.260214	0.57202	0.572019	33.106	36	hsa-miR-378b; hsa-miR-675-5p; hsa-miR-6503-3p; hsa-miR-629-5p; hsa-miR-3196; hsa-miR-4284; hsa-miR-371b-5p; hsa-miR-376c-5p; hsa-miR-1249-5p; hsa-miR-483-3p; hsa-miR-1226-3p; hsa-miR-455-3p; hsa-miR-650; hsa-miR-548ak; hsa-miR-26a-5p; hsa-miR-365b-5p; hsa-miR-297; hsa-miR-1295a; hsa-miR-504-3p; hsa-miR-486-3p; hsa-miR-329-5p; hsa-miR-196a-3p; hsa-miR-142-5p; hsa-miR-582-5p; hsa-miR-367-3p; hsa-mi…
Pathways (KEGG)	Basal cell carcinoma	0.26092	0.57202	0.572019	29.8904	27	hsa-miR-548m; hsa-miR-675-5p; hsa-miR-3196; hsa-miR-371b-5p; hsa-miR-1249-5p; hsa-miR-1226-3p; hsa-miR-455-3p; hsa-miR-650; hsa-miR-26a-5p; hsa-miR-550a-5p; hsa-miR-365b-5p; hsa-miR-297; hsa-miR-129-2-3p; hsa-miR-486-3p; hsa-miR-582-5p; hsa-miR-367-3p; hsa-miR-10b-5p; hsa-miR-885-3p; hsa-let-7g-5p; hsa-miR-3180; hsa-miR-151a-5p; hsa-miR-5010-3p; hsa-miR-548z; hsa-miR-548h-3p; hsa-miR-101-3p; hsa-…
Pathways (KEGG)	alpha-Linolenic acid metabolism	0.263949	0.57202	0.572019	11.4007	9	hsa-miR-548m; hsa-miR-4284; hsa-miR-371b-5p; hsa-miR-455-3p; hsa-miR-650; hsa-miR-10b-5p; hsa-miR-5010-3p; hsa-miR-146b-5p; hsa-miR-92b-3p
Pathways (KEGG)	Cholesterol metabolism	0.264479	0.57202	0.572019	22.8015	20	hsa-miR-4284; hsa-miR-371b-5p; hsa-miR-508-5p; hsa-miR-1249-5p; hsa-miR-1226-3p; hsa-miR-455-3p; hsa-miR-650; hsa-miR-548ak; hsa-miR-26a-5p; hsa-miR-329-5p; hsa-miR-142-5p; hsa-miR-367-3p; hsa-miR-10b-5p; hsa-miR-548i; hsa-miR-181b-2-3p; hsa-miR-548z; hsa-miR-548h-3p; hsa-miR-101-3p; hsa-miR-300; hsa-miR-92b-3p
Pathways (KEGG)	Cytosolic DNA-sensing pathway	0.264944	0.57202	0.572019	19.732	17	hsa-miR-1183; hsa-miR-339-3p; hsa-miR-4284; hsa-miR-371b-5p; hsa-miR-508-5p; hsa-miR-1249-5p; hsa-miR-1226-3p; hsa-miR-455-3p; hsa-miR-26a-5p; hsa-miR-555; hsa-miR-486-3p; hsa-miR-196a-3p; hsa-miR-10b-5p; hsa-let-7g-5p; hsa-miR-1306-5p; hsa-miR-146b-5p; hsa-miR-337-3p
Pathways (KEGG)	Toxoplasmosis	0.264944	0.57202	0.572019	40.268	43	hsa-miR-378b; hsa-miR-1183; hsa-miR-548m; hsa-miR-339-3p; hsa-miR-675-5p; hsa-miR-6503-3p; hsa-miR-3196; hsa-miR-4284; hsa-miR-371b-5p; hsa-miR-499a-3p; hsa-miR-508-5p; hsa-miR-1249-5p; hsa-miR-483-3p; hsa-miR-941; hsa-miR-1226-3p; hsa-miR-455-3p; hsa-miR-650; hsa-miR-548ak; hsa-miR-26a-5p; hsa-miR-365b-5p; hsa-miR-297; hsa-miR-504-3p; hsa-miR-589-5p; hsa-miR-329-5p; hsa-miR-196a-3p; hsa-miR-142-…
Pathways (KEGG)	PPAR signaling pathway	0.268111	0.57202	0.572019	25.7978	23	hsa-miR-1183; hsa-miR-675-5p; hsa-miR-3196; hsa-miR-4284; hsa-miR-371b-5p; hsa-miR-508-5p; hsa-miR-1249-5p; hsa-miR-1226-3p; hsa-miR-455-3p; hsa-miR-650; hsa-miR-26a-5p; hsa-miR-550a-5p; hsa-miR-129-2-3p; hsa-miR-486-3p; hsa-miR-329-5p; hsa-miR-196a-3p; hsa-miR-142-5p; hsa-miR-10b-5p; hsa-miR-3180; hsa-miR-5010-3p; hsa-miR-548z; hsa-miR-548h-3p; hsa-miR-92b-3p
Pathways (KEGG)	Aldosterone-regulated sodium reabsorption	0.269139	0.57202	0.572019	24.2631	27	hsa-miR-1183; hsa-miR-675-5p; hsa-miR-4284; hsa-miR-371b-5p; hsa-miR-499a-3p; hsa-miR-1249-5p; hsa-miR-483-3p; hsa-miR-941; hsa-miR-455-3p; hsa-miR-650; hsa-miR-26a-5p; hsa-miR-365b-5p; hsa-miR-297; hsa-miR-504-3p; hsa-miR-486-3p; hsa-miR-329-5p; hsa-miR-196a-3p; hsa-miR-142-5p; hsa-miR-582-5p; hsa-miR-367-3p; hsa-miR-10b-5p; hsa-let-7g-5p; hsa-miR-5010-3p; hsa-miR-181b-2-3p; hsa-miR-101-3p; hsa-…
Pathways (KEGG)	Circadian entrainment	0.269441	0.57202	0.572019	33.7637	31	hsa-miR-378b; hsa-miR-1183; hsa-miR-548m; hsa-miR-6503-3p; hsa-miR-3196; hsa-miR-4284; hsa-miR-371b-5p; hsa-miR-499a-3p; hsa-miR-1249-5p; hsa-miR-483-3p; hsa-miR-1226-3p; hsa-miR-455-3p; hsa-miR-650; hsa-miR-548ak; hsa-miR-555; hsa-miR-297; hsa-miR-504-3p; hsa-miR-486-3p; hsa-miR-142-5p; hsa-miR-582-5p; hsa-miR-367-3p; hsa-miR-10b-5p; hsa-miR-885-3p; hsa-let-7g-5p; hsa-miR-3180; hsa-miR-548i; hsa…
Pathways (KEGG)	Parkinson disease	0.271444	0.57202	0.572019	32.229	35	hsa-miR-339-3p; hsa-miR-629-5p; hsa-miR-3196; hsa-miR-4284; hsa-miR-371b-5p; hsa-miR-499a-3p; hsa-miR-508-5p; hsa-miR-1249-5p; hsa-miR-1226-3p; hsa-miR-455-3p; hsa-miR-650; hsa-miR-548ak; hsa-miR-26a-5p; hsa-miR-550a-5p; hsa-miR-297; hsa-miR-1295a; hsa-miR-504-3p; hsa-miR-589-5p; hsa-miR-486-3p; hsa-miR-329-5p; hsa-miR-196a-3p; hsa-miR-142-5p; hsa-miR-582-5p; hsa-miR-367-3p; hsa-miR-10b-5p; hsa-l…
Pathways (KEGG)	Central carbon metabolism in cancer	0.271601	0.57202	0.572019	38.2948	41	hsa-miR-378b; hsa-miR-675-5p; hsa-miR-6503-3p; hsa-miR-1908-3p; hsa-miR-3196; hsa-miR-4284; hsa-miR-499a-3p; hsa-miR-1249-5p; hsa-miR-483-3p; hsa-miR-1226-3p; hsa-miR-455-3p; hsa-miR-650; hsa-miR-548ak; hsa-miR-26a-5p; hsa-miR-365b-5p; hsa-miR-297; hsa-miR-1295a; hsa-miR-504-3p; hsa-miR-129-2-3p; hsa-miR-492; hsa-miR-589-5p; hsa-miR-486-3p; hsa-miR-329-5p; hsa-miR-142-5p; hsa-miR-582-5p; hsa-miR-…
Pathways (KEGG)	Viral protein interaction with cytokine and cytokine receptor	0.278768	0.57202	0.572019	23.3861	26	hsa-miR-1183; hsa-miR-548m; hsa-miR-629-5p; hsa-miR-4284; hsa-miR-499a-3p; hsa-miR-508-5p; hsa-miR-1249-5p; hsa-miR-483-3p; hsa-miR-1226-3p; hsa-miR-455-3p; hsa-miR-548ak; hsa-miR-26a-5p; hsa-miR-365b-5p; hsa-miR-504-3p; hsa-miR-196a-3p; hsa-miR-142-5p; hsa-miR-582-5p; hsa-miR-367-3p; hsa-let-7g-5p; hsa-miR-548i; hsa-miR-5010-3p; hsa-miR-548z; hsa-miR-548h-3p; hsa-miR-101-3p; hsa-miR-146b-5p; hsa…
Pathways (KEGG)	Cell adhesion molecules CAMs	0.279143	0.57202	0.572019	32.6675	30	hsa-miR-4284; hsa-miR-376c-5p; hsa-miR-508-5p; hsa-miR-1249-5p; hsa-miR-483-3p; hsa-miR-1226-3p; hsa-miR-455-3p; hsa-miR-650; hsa-miR-548ak; hsa-miR-26a-5p; hsa-miR-365b-5p; hsa-miR-1295a; hsa-miR-504-3p; hsa-miR-129-2-3p; hsa-miR-589-5p; hsa-miR-486-3p; hsa-miR-142-5p; hsa-miR-367-3p; hsa-miR-10b-5p; hsa-miR-885-3p; hsa-let-7g-5p; hsa-miR-548i; hsa-miR-1306-5p; hsa-miR-5010-3p; hsa-miR-888-5p; h…
Pathways (KEGG)	Ubiquitin mediated proteolysis	0.279485	0.57202	0.572019	39.5371	37	hsa-miR-1183; hsa-miR-563; hsa-miR-675-5p; hsa-miR-4284; hsa-miR-371b-5p; hsa-miR-508-5p; hsa-miR-1249-5p; hsa-miR-483-3p; hsa-miR-941; hsa-miR-1226-3p; hsa-miR-455-3p; hsa-miR-650; hsa-miR-548ak; hsa-miR-26a-5p; hsa-miR-365b-5p; hsa-miR-297; hsa-miR-504-3p; hsa-miR-129-2-3p; hsa-miR-492; hsa-miR-196a-3p; hsa-miR-142-5p; hsa-miR-367-3p; hsa-miR-10b-5p; hsa-miR-337-5p; hsa-let-7g-5p; hsa-miR-151a-…
Pathways (KEGG)	ECM-receptor interaction	0.279762	0.57202	0.572019	26.6748	24	hsa-miR-4284; hsa-miR-371b-5p; hsa-miR-508-5p; hsa-miR-1249-5p; hsa-miR-1226-3p; hsa-miR-455-3p; hsa-miR-650; hsa-miR-548ak; hsa-miR-26a-5p; hsa-miR-297; hsa-miR-129-2-3p; hsa-miR-486-3p; hsa-miR-196a-3p; hsa-miR-142-5p; hsa-miR-367-3p; hsa-miR-10b-5p; hsa-let-7g-5p; hsa-miR-548i; hsa-miR-5010-3p; hsa-miR-548z; hsa-miR-548h-3p; hsa-miR-101-3p; hsa-miR-300; hsa-miR-92b-3p
Pathways (KEGG)	Mismatch repair	0.280249	0.57202	0.572019	11.2546	9	hsa-miR-1226-3p; hsa-miR-26a-5p; hsa-miR-504-3p; hsa-miR-196a-3p; hsa-miR-142-5p; hsa-let-7g-5p; hsa-miR-101-3p; hsa-miR-300; hsa-miR-92b-3p
Pathways (KEGG)	Breast cancer	0.280371	0.57202	0.572019	49.1108	47	hsa-miR-378b; hsa-miR-563; hsa-miR-548m; hsa-miR-339-3p; hsa-miR-675-5p; hsa-miR-6503-3p; hsa-miR-1908-3p; hsa-miR-3196; hsa-miR-4284; hsa-miR-371b-5p; hsa-miR-376c-5p; hsa-miR-499a-3p; hsa-miR-1249-5p; hsa-miR-483-3p; hsa-miR-1226-3p; hsa-miR-455-3p; hsa-miR-650; hsa-miR-548ak; hsa-miR-26a-5p; hsa-miR-550a-5p; hsa-miR-365b-5p; hsa-miR-297; hsa-miR-504-3p; hsa-miR-129-2-3p; hsa-miR-492; hsa-miR-4…
Pathways (KEGG)	Biosynthesis of unsaturated fatty acids	0.28525	0.57202	0.572019	17.6127	20	hsa-miR-675-5p; hsa-miR-4284; hsa-miR-371b-5p; hsa-miR-499a-3p; hsa-miR-508-5p; hsa-miR-1249-5p; hsa-miR-455-3p; hsa-miR-650; hsa-miR-26a-5p; hsa-miR-504-3p; hsa-miR-129-2-3p; hsa-miR-492; hsa-miR-486-3p; hsa-miR-329-5p; hsa-miR-196a-3p; hsa-miR-142-5p; hsa-miR-10b-5p; hsa-miR-1306-5p; hsa-miR-5010-3p; hsa-miR-92b-3p
Pathways (KEGG)	Pancreatic secretion	0.285831	0.57202	0.572019	27.4056	30	hsa-miR-378b; hsa-miR-675-5p; hsa-miR-4284; hsa-miR-371b-5p; hsa-miR-508-5p; hsa-miR-1249-5p; hsa-miR-483-3p; hsa-miR-941; hsa-miR-1226-3p; hsa-miR-455-3p; hsa-miR-650; hsa-miR-26a-5p; hsa-miR-365b-5p; hsa-miR-297; hsa-miR-504-3p; hsa-miR-518b; hsa-miR-486-3p; hsa-miR-329-5p; hsa-miR-196a-3p; hsa-miR-142-5p; hsa-miR-582-5p; hsa-miR-367-3p; hsa-miR-10b-5p; hsa-miR-548z; hsa-miR-548h-3p; hsa-miR-10…
Pathways (KEGG)	Adherens junction	0.286563	0.57202	0.572019	39.4641	37	hsa-miR-1183; hsa-miR-548m; hsa-miR-629-5p; hsa-miR-4284; hsa-miR-371b-5p; hsa-miR-499a-3p; hsa-miR-1249-5p; hsa-miR-483-3p; hsa-miR-1226-3p; hsa-miR-455-3p; hsa-miR-650; hsa-miR-548ak; hsa-miR-26a-5p; hsa-miR-555; hsa-miR-1295a; hsa-miR-504-3p; hsa-miR-492; hsa-miR-486-3p; hsa-miR-329-5p; hsa-miR-142-5p; hsa-miR-582-5p; hsa-miR-367-3p; hsa-miR-10b-5p; hsa-miR-885-3p; hsa-let-7g-5p; hsa-miR-182-3…
Pathways (KEGG)	Glucagon signaling pathway	0.288484	0.57202	0.572019	37.4909	35	hsa-miR-378b; hsa-miR-1183; hsa-miR-339-3p; hsa-miR-675-5p; hsa-miR-6503-3p; hsa-miR-4284; hsa-miR-499a-3p; hsa-miR-508-5p; hsa-miR-1249-5p; hsa-miR-483-3p; hsa-miR-941; hsa-miR-1226-3p; hsa-miR-455-3p; hsa-miR-548ak; hsa-miR-26a-5p; hsa-miR-555; hsa-miR-297; hsa-miR-504-3p; hsa-miR-589-5p; hsa-miR-486-3p; hsa-miR-142-5p; hsa-miR-582-5p; hsa-miR-367-3p; hsa-miR-10b-5p; hsa-let-7g-5p; hsa-miR-151a…
Pathways (KEGG)	Glyoxylate and dicarboxylate metabolism	0.289214	0.57202	0.572019	10.9622	13	hsa-miR-371b-5p; hsa-miR-483-3p; hsa-miR-455-3p; hsa-miR-650; hsa-miR-550a-5p; hsa-miR-504-3p; hsa-miR-486-3p; hsa-miR-433-5p; hsa-miR-582-5p; hsa-miR-337-5p; hsa-miR-181b-2-3p; hsa-miR-101-3p; hsa-miR-92b-3p
Pathways (KEGG)	Inositol phosphate metabolism	0.28933	0.57202	0.572019	28.5749	26	hsa-miR-1183; hsa-miR-4284; hsa-miR-371b-5p; hsa-miR-1249-5p; hsa-miR-483-3p; hsa-miR-941; hsa-miR-1226-3p; hsa-miR-548ak; hsa-miR-26a-5p; hsa-miR-297; hsa-miR-504-3p; hsa-miR-492; hsa-miR-589-5p; hsa-miR-196a-3p; hsa-miR-142-5p; hsa-miR-582-5p; hsa-miR-367-3p; hsa-miR-10b-5p; hsa-let-7g-5p; hsa-miR-548i; hsa-miR-1306-5p; hsa-miR-181b-2-3p; hsa-miR-548z; hsa-miR-548h-3p; hsa-miR-101-3p; hsa-miR-9…
Pathways (KEGG)	Salmonella infection	0.28933	0.57202	0.572019	31.4251	34	hsa-miR-1183; hsa-miR-339-3p; hsa-miR-4284; hsa-miR-371b-5p; hsa-miR-499a-3p; hsa-miR-1249-5p; hsa-miR-483-3p; hsa-miR-941; hsa-miR-1226-3p; hsa-miR-455-3p; hsa-miR-650; hsa-miR-26a-5p; hsa-miR-555; hsa-miR-297; hsa-miR-1295a; hsa-miR-504-3p; hsa-miR-329-5p; hsa-miR-142-5p; hsa-miR-582-5p; hsa-miR-367-3p; hsa-miR-10b-5p; hsa-miR-885-3p; hsa-let-7g-5p; hsa-miR-182-3p; hsa-miR-5010-3p; hsa-miR-181b…
Pathways (KEGG)	Gastric cancer	0.289795	0.57202	0.572019	48.0877	46	hsa-miR-378b; hsa-miR-563; hsa-miR-548m; hsa-miR-675-5p; hsa-miR-6503-3p; hsa-miR-1908-3p; hsa-miR-664b-5p; hsa-miR-3196; hsa-miR-371b-5p; hsa-miR-499a-3p; hsa-miR-508-5p; hsa-miR-1249-5p; hsa-miR-483-3p; hsa-miR-1226-3p; hsa-miR-455-3p; hsa-miR-650; hsa-miR-548ak; hsa-miR-26a-5p; hsa-miR-550a-5p; hsa-miR-365b-5p; hsa-miR-297; hsa-miR-504-3p; hsa-miR-129-2-3p; hsa-miR-492; hsa-miR-486-3p; hsa-miR…
Pathways (KEGG)	Other types of O-glycan biosynthesis	0.292182	0.57202	0.572019	21.486	19	hsa-miR-563; hsa-miR-664b-5p; hsa-miR-508-5p; hsa-miR-1226-3p; hsa-miR-455-3p; hsa-miR-650; hsa-miR-26a-5p; hsa-miR-550a-5p; hsa-miR-297; hsa-miR-504-3p; hsa-miR-492; hsa-miR-486-3p; hsa-miR-196a-3p; hsa-miR-142-5p; hsa-miR-367-3p; hsa-miR-10b-5p; hsa-miR-1306-5p; hsa-miR-146b-5p; hsa-miR-92b-3p
Pathways (KEGG)	ErbB signaling pathway	0.292292	0.57202	0.572019	42.6066	45	hsa-miR-378b; hsa-miR-548m; hsa-miR-6503-3p; hsa-miR-1908-3p; hsa-miR-664b-5p; hsa-miR-3196; hsa-miR-4284; hsa-miR-371b-5p; hsa-miR-499a-3p; hsa-miR-508-5p; hsa-miR-1249-5p; hsa-miR-483-3p; hsa-miR-455-3p; hsa-miR-650; hsa-miR-548ak; hsa-miR-26a-5p; hsa-miR-550a-5p; hsa-miR-297; hsa-miR-504-3p; hsa-miR-129-2-3p; hsa-miR-492; hsa-miR-486-3p; hsa-miR-329-5p; hsa-miR-433-5p; hsa-miR-142-5p; hsa-miR-…
Pathways (KEGG)	T cell receptor signaling pathway	0.292817	0.57202	0.572019	40.5603	43	hsa-miR-378b; hsa-miR-1183; hsa-miR-339-3p; hsa-miR-6503-3p; hsa-miR-1908-3p; hsa-miR-4284; hsa-miR-371b-5p; hsa-miR-499a-3p; hsa-miR-1249-5p; hsa-miR-483-3p; hsa-miR-1226-3p; hsa-miR-455-3p; hsa-miR-650; hsa-miR-548ak; hsa-miR-26a-5p; hsa-miR-297; hsa-miR-504-3p; hsa-miR-129-2-3p; hsa-miR-492; hsa-miR-589-5p; hsa-miR-486-3p; hsa-miR-329-5p; hsa-miR-196a-3p; hsa-miR-433-5p; hsa-miR-142-5p; hsa-mi…
Pathways (KEGG)	Olfactory transduction	0.294815	0.57202	0.572019	25.5055	23	hsa-miR-6503-3p; hsa-miR-629-5p; hsa-miR-4284; hsa-miR-371b-5p; hsa-miR-508-5p; hsa-miR-483-3p; hsa-miR-455-3p; hsa-miR-650; hsa-miR-548ak; hsa-miR-26a-5p; hsa-miR-486-3p; hsa-miR-329-5p; hsa-miR-196a-3p; hsa-miR-142-5p; hsa-miR-582-5p; hsa-miR-367-3p; hsa-miR-10b-5p; hsa-miR-548i; hsa-miR-548z; hsa-miR-548h-3p; hsa-miR-101-3p; hsa-miR-146b-5p; hsa-miR-92b-3p
Pathways (KEGG)	Intestinal immune network for IgA production	0.295756	0.57202	0.572019	15.7856	18	hsa-miR-675-5p; hsa-miR-4284; hsa-miR-371b-5p; hsa-miR-376c-5p; hsa-miR-508-5p; hsa-miR-1249-5p; hsa-miR-483-3p; hsa-miR-1226-3p; hsa-miR-455-3p; hsa-miR-650; hsa-miR-26a-5p; hsa-miR-589-5p; hsa-miR-367-3p; hsa-let-7g-5p; hsa-miR-548z; hsa-miR-548h-3p; hsa-miR-146b-5p; hsa-miR-92b-3p
Pathways (KEGG)	Chemical carcinogenesis	0.296903	0.57202	0.572019	14.8356	17	hsa-miR-6503-3p; hsa-miR-4284; hsa-miR-371b-5p; hsa-miR-508-5p; hsa-miR-455-3p; hsa-miR-26a-5p; hsa-miR-297; hsa-miR-504-3p; hsa-miR-589-5p; hsa-miR-329-5p; hsa-miR-196a-3p; hsa-miR-367-3p; hsa-let-7g-5p; hsa-miR-182-3p; hsa-miR-101-3p; hsa-miR-300; hsa-miR-92b-3p
Pathways (KEGG)	Herpes simplex virus 1 infection	0.302958	0.57202	0.572019	54.5189	53	hsa-miR-378b; hsa-miR-1183; hsa-miR-563; hsa-miR-548m; hsa-miR-339-3p; hsa-miR-675-5p; hsa-miR-6503-3p; hsa-miR-629-5p; hsa-miR-4284; hsa-miR-371b-5p; hsa-miR-376c-5p; hsa-miR-499a-3p; hsa-miR-508-5p; hsa-miR-1249-5p; hsa-miR-483-3p; hsa-miR-941; hsa-miR-1226-3p; hsa-miR-455-3p; hsa-miR-650; hsa-miR-548ak; hsa-miR-26a-5p; hsa-miR-550a-5p; hsa-miR-555; hsa-miR-365b-5p; hsa-miR-297; hsa-miR-1295a; …
Pathways (KEGG)	Longevity regulating pathway	0.303422	0.57202	0.572019	40.268	38	hsa-miR-378b; hsa-miR-1183; hsa-miR-339-3p; hsa-miR-6503-3p; hsa-miR-1908-3p; hsa-miR-4284; hsa-miR-371b-5p; hsa-miR-376c-5p; hsa-miR-499a-3p; hsa-miR-508-5p; hsa-miR-1249-5p; hsa-miR-483-3p; hsa-miR-941; hsa-miR-1226-3p; hsa-miR-455-3p; hsa-miR-650; hsa-miR-26a-5p; hsa-miR-550a-5p; hsa-miR-297; hsa-miR-504-3p; hsa-miR-492; hsa-miR-329-5p; hsa-miR-196a-3p; hsa-miR-142-5p; hsa-miR-582-5p; hsa-miR-…
Pathways (KEGG)	Human cytomegalovirus infection	0.303717	0.57202	0.572019	51.7418	50	hsa-miR-378b; hsa-miR-1183; hsa-miR-563; hsa-miR-548m; hsa-miR-339-3p; hsa-miR-675-5p; hsa-miR-6503-3p; hsa-miR-1908-3p; hsa-miR-664b-5p; hsa-miR-3196; hsa-miR-4284; hsa-miR-371b-5p; hsa-miR-499a-3p; hsa-miR-508-5p; hsa-miR-1249-5p; hsa-miR-483-3p; hsa-miR-1226-3p; hsa-miR-455-3p; hsa-miR-650; hsa-miR-548ak; hsa-miR-26a-5p; hsa-miR-550a-5p; hsa-miR-365b-5p; hsa-miR-297; hsa-miR-504-3p; hsa-miR-12…
Pathways (KEGG)	Vitamin B6 metabolism	0.305292	0.57202	0.572019	5.70037	4	hsa-miR-508-5p; hsa-miR-26a-5p; hsa-miR-548z; hsa-miR-548h-3p
Pathways (KEGG)	Synaptic vesicle cycle	0.306329	0.57202	0.572019	21.3398	19	hsa-miR-1183; hsa-miR-675-5p; hsa-miR-4284; hsa-miR-499a-3p; hsa-miR-508-5p; hsa-miR-1249-5p; hsa-miR-1226-3p; hsa-miR-455-3p; hsa-miR-650; hsa-miR-504-3p; hsa-miR-486-3p; hsa-miR-142-5p; hsa-miR-367-3p; hsa-let-7g-5p; hsa-miR-151a-5p; hsa-miR-1306-5p; hsa-miR-5010-3p; hsa-miR-181b-2-3p; hsa-miR-92b-3p
Pathways (KEGG)	Hypertrophic cardiomyopathy HCM	0.306918	0.57202	0.572019	33.6175	36	hsa-miR-378b; hsa-miR-675-5p; hsa-miR-6503-3p; hsa-miR-629-5p; hsa-miR-3196; hsa-miR-4284; hsa-miR-371b-5p; hsa-miR-376c-5p; hsa-miR-1249-5p; hsa-miR-483-3p; hsa-miR-1226-3p; hsa-miR-455-3p; hsa-miR-650; hsa-miR-548ak; hsa-miR-26a-5p; hsa-miR-365b-5p; hsa-miR-297; hsa-miR-1295a; hsa-miR-486-3p; hsa-miR-329-5p; hsa-miR-196a-3p; hsa-miR-142-5p; hsa-miR-582-5p; hsa-miR-367-3p; hsa-miR-10b-5p; hsa-le…
Pathways (KEGG)	Human immunodeficiency virus 1 infection	0.307183	0.57202	0.572019	48.8916	47	hsa-miR-378b; hsa-miR-1183; hsa-miR-548m; hsa-miR-339-3p; hsa-miR-6503-3p; hsa-miR-1908-3p; hsa-miR-664b-5p; hsa-miR-3196; hsa-miR-4284; hsa-miR-371b-5p; hsa-miR-499a-3p; hsa-miR-508-5p; hsa-miR-1249-5p; hsa-miR-483-3p; hsa-miR-941; hsa-miR-1226-3p; hsa-miR-455-3p; hsa-miR-650; hsa-miR-548ak; hsa-miR-26a-5p; hsa-miR-550a-5p; hsa-miR-297; hsa-miR-504-3p; hsa-miR-129-2-3p; hsa-miR-492; hsa-miR-486-…
Pathways (KEGG)	Cytokine-cytokine receptor interaction	0.307398	0.57202	0.572019	41.7296	44	hsa-miR-378b; hsa-miR-1183; hsa-miR-548m; hsa-miR-675-5p; hsa-miR-629-5p; hsa-miR-3196; hsa-miR-4284; hsa-miR-371b-5p; hsa-miR-499a-3p; hsa-miR-508-5p; hsa-miR-1249-5p; hsa-miR-483-3p; hsa-miR-1226-3p; hsa-miR-455-3p; hsa-miR-650; hsa-miR-548ak; hsa-miR-26a-5p; hsa-miR-365b-5p; hsa-miR-297; hsa-miR-504-3p; hsa-miR-129-2-3p; hsa-miR-518b; hsa-miR-486-3p; hsa-miR-329-5p; hsa-miR-196a-3p; hsa-miR-14…
Pathways (KEGG)	Allograft rejection	0.308669	0.57202	0.572019	12.0585	10	hsa-miR-4284; hsa-miR-376c-5p; hsa-miR-1249-5p; hsa-miR-455-3p; hsa-miR-504-3p; hsa-miR-589-5p; hsa-miR-367-3p; hsa-miR-10b-5p; hsa-miR-1306-5p; hsa-miR-92b-3p
Pathways (KEGG)	Ribosome biogenesis in eukaryotes	0.310186	0.57202	0.572019	26.6748	29	hsa-miR-1183; hsa-miR-675-5p; hsa-miR-3196; hsa-miR-4284; hsa-miR-371b-5p; hsa-miR-508-5p; hsa-miR-1249-5p; hsa-miR-483-3p; hsa-miR-941; hsa-miR-1226-3p; hsa-miR-455-3p; hsa-miR-650; hsa-miR-365b-5p; hsa-miR-504-3p; hsa-miR-589-5p; hsa-miR-486-3p; hsa-miR-367-3p; hsa-miR-10b-5p; hsa-miR-3180; hsa-miR-151a-5p; hsa-miR-5010-3p; hsa-miR-888-5p; hsa-miR-548z; hsa-miR-548h-3p; hsa-miR-101-3p; hsa-miR-…
Pathways (KEGG)	Thyroid hormone signaling pathway	0.312492	0.57202	0.572019	45.8952	48	hsa-miR-378b; hsa-miR-1183; hsa-miR-563; hsa-miR-339-3p; hsa-miR-675-5p; hsa-miR-6503-3p; hsa-miR-1908-3p; hsa-miR-3196; hsa-miR-4284; hsa-miR-371b-5p; hsa-miR-499a-3p; hsa-miR-508-5p; hsa-miR-1249-5p; hsa-miR-483-3p; hsa-miR-941; hsa-miR-1226-3p; hsa-miR-455-3p; hsa-miR-650; hsa-miR-548ak; hsa-miR-26a-5p; hsa-miR-555; hsa-miR-365b-5p; hsa-miR-297; hsa-miR-1295a; hsa-miR-504-3p; hsa-miR-129-2-3p;…
Pathways (KEGG)	Drug metabolism - cytochrome P450	0.314342	0.57202	0.572019	14.0317	16	hsa-miR-6503-3p; hsa-miR-4284; hsa-miR-371b-5p; hsa-miR-508-5p; hsa-miR-455-3p; hsa-miR-297; hsa-miR-504-3p; hsa-miR-329-5p; hsa-miR-196a-3p; hsa-miR-367-3p; hsa-let-7g-5p; hsa-miR-182-3p; hsa-miR-5010-3p; hsa-miR-101-3p; hsa-miR-300; hsa-miR-92b-3p
Pathways (KEGG)	Shigellosis	0.315423	0.57202	0.572019	50.7186	49	hsa-miR-378b; hsa-miR-1183; hsa-miR-563; hsa-miR-548m; hsa-miR-339-3p; hsa-miR-6503-3p; hsa-miR-664b-5p; hsa-miR-629-5p; hsa-miR-4284; hsa-miR-371b-5p; hsa-miR-499a-3p; hsa-miR-508-5p; hsa-miR-1249-5p; hsa-miR-483-3p; hsa-miR-941; hsa-miR-1226-3p; hsa-miR-455-3p; hsa-miR-650; hsa-miR-548ak; hsa-miR-26a-5p; hsa-miR-550a-5p; hsa-miR-365b-5p; hsa-miR-297; hsa-miR-1295a; hsa-miR-504-3p; hsa-miR-129-2…
Pathways (KEGG)	Pentose and glucuronate interconversions	0.316138	0.57202	0.572019	10.2314	12	hsa-miR-4284; hsa-miR-508-5p; hsa-miR-1249-5p; hsa-miR-483-3p; hsa-miR-1226-3p; hsa-miR-297; hsa-miR-504-3p; hsa-miR-196a-3p; hsa-miR-367-3p; hsa-miR-10b-5p; hsa-miR-101-3p; hsa-miR-92b-3p
Pathways (KEGG)	Longevity regulating pathway - multiple species	0.320936	0.57202	0.572019	36.1754	34	hsa-miR-378b; hsa-miR-548m; hsa-miR-339-3p; hsa-miR-6503-3p; hsa-miR-1908-3p; hsa-miR-4284; hsa-miR-371b-5p; hsa-miR-376c-5p; hsa-miR-499a-3p; hsa-miR-508-5p; hsa-miR-1249-5p; hsa-miR-483-3p; hsa-miR-941; hsa-miR-1226-3p; hsa-miR-455-3p; hsa-miR-650; hsa-miR-26a-5p; hsa-miR-550a-5p; hsa-miR-297; hsa-miR-504-3p; hsa-miR-492; hsa-miR-142-5p; hsa-miR-582-5p; hsa-miR-367-3p; hsa-miR-10b-5p; hsa-miR-8…
Pathways (KEGG)	Glycerophospholipid metabolism	0.321469	0.57202	0.572019	29.2326	27	hsa-miR-548m; hsa-miR-3196; hsa-miR-4284; hsa-miR-371b-5p; hsa-miR-499a-3p; hsa-miR-508-5p; hsa-miR-1249-5p; hsa-miR-483-3p; hsa-miR-1226-3p; hsa-miR-455-3p; hsa-miR-650; hsa-miR-548ak; hsa-miR-26a-5p; hsa-miR-365b-5p; hsa-miR-297; hsa-miR-504-3p; hsa-miR-196a-3p; hsa-miR-142-5p; hsa-miR-10b-5p; hsa-let-7g-5p; hsa-miR-3180; hsa-miR-548i; hsa-miR-1306-5p; hsa-miR-5010-3p; hsa-miR-101-3p; hsa-miR-1…
Pathways (KEGG)	Necroptosis	0.322136	0.57202	0.572019	40.8526	43	hsa-miR-1183; hsa-miR-563; hsa-miR-548m; hsa-miR-629-5p; hsa-miR-3196; hsa-miR-4284; hsa-miR-371b-5p; hsa-miR-508-5p; hsa-miR-1249-5p; hsa-miR-483-3p; hsa-miR-941; hsa-miR-1226-3p; hsa-miR-455-3p; hsa-miR-650; hsa-miR-548ak; hsa-miR-26a-5p; hsa-miR-555; hsa-miR-365b-5p; hsa-miR-297; hsa-miR-504-3p; hsa-miR-129-2-3p; hsa-miR-492; hsa-miR-486-3p; hsa-miR-196a-3p; hsa-miR-142-5p; hsa-miR-582-5p; hsa…
Pathways (KEGG)	Nucleotide excision repair	0.325551	0.57202	0.572019	17.028	19	hsa-miR-563; hsa-miR-675-5p; hsa-miR-371b-5p; hsa-miR-508-5p; hsa-miR-941; hsa-miR-1226-3p; hsa-miR-455-3p; hsa-miR-548ak; hsa-miR-26a-5p; hsa-miR-550a-5p; hsa-miR-365b-5p; hsa-miR-504-3p; hsa-miR-492; hsa-miR-196a-3p; hsa-let-7g-5p; hsa-miR-548i; hsa-miR-1306-5p; hsa-miR-548z; hsa-miR-548h-3p
Pathways (KEGG)	Melanoma	0.327632	0.57202	0.572019	43.922	42	hsa-miR-378b; hsa-miR-563; hsa-miR-548m; hsa-miR-675-5p; hsa-miR-6503-3p; hsa-miR-1908-3p; hsa-miR-3196; hsa-miR-4284; hsa-miR-371b-5p; hsa-miR-499a-3p; hsa-miR-508-5p; hsa-miR-1249-5p; hsa-miR-483-3p; hsa-miR-1226-3p; hsa-miR-455-3p; hsa-miR-650; hsa-miR-548ak; hsa-miR-26a-5p; hsa-miR-297; hsa-miR-504-3p; hsa-miR-129-2-3p; hsa-miR-492; hsa-miR-486-3p; hsa-miR-196a-3p; hsa-miR-142-5p; hsa-miR-582…
Pathways (KEGG)	mTOR signaling pathway	0.328893	0.57202	0.572019	46.0414	48	hsa-miR-378b; hsa-miR-1183; hsa-miR-548m; hsa-miR-6503-3p; hsa-miR-1908-3p; hsa-miR-3196; hsa-miR-4284; hsa-miR-371b-5p; hsa-miR-499a-3p; hsa-miR-508-5p; hsa-miR-1249-5p; hsa-miR-483-3p; hsa-miR-1226-3p; hsa-miR-455-3p; hsa-miR-650; hsa-miR-548ak; hsa-miR-26a-5p; hsa-miR-550a-5p; hsa-miR-365b-5p; hsa-miR-297; hsa-miR-1295a; hsa-miR-504-3p; hsa-miR-129-2-3p; hsa-miR-492; hsa-miR-518b; hsa-miR-486-…
Pathways (KEGG)	Proteasome	0.330143	0.57202	0.572019	16.0049	14	hsa-miR-1183; hsa-miR-4284; hsa-miR-371b-5p; hsa-miR-1249-5p; hsa-miR-1226-3p; hsa-miR-548ak; hsa-miR-26a-5p; hsa-miR-504-3p; hsa-miR-142-5p; hsa-miR-10b-5p; hsa-miR-548i; hsa-miR-548z; hsa-miR-548h-3p; hsa-miR-92b-3p
Pathways (KEGG)	Cardiac muscle contraction	0.330354	0.57202	0.572019	28.8672	31	hsa-miR-378b; hsa-miR-675-5p; hsa-miR-6503-3p; hsa-miR-3196; hsa-miR-4284; hsa-miR-371b-5p; hsa-miR-376c-5p; hsa-miR-499a-3p; hsa-miR-508-5p; hsa-miR-1249-5p; hsa-miR-941; hsa-miR-1226-3p; hsa-miR-455-3p; hsa-miR-26a-5p; hsa-miR-550a-5p; hsa-miR-365b-5p; hsa-miR-486-3p; hsa-miR-329-5p; hsa-miR-196a-3p; hsa-miR-142-5p; hsa-miR-582-5p; hsa-miR-367-3p; hsa-miR-10b-5p; hsa-let-7g-5p; hsa-miR-3180; hs…
Pathways (KEGG)	Phagosome	0.330525	0.57202	0.572019	39.0256	37	hsa-miR-1183; hsa-miR-675-5p; hsa-miR-3196; hsa-miR-4284; hsa-miR-371b-5p; hsa-miR-508-5p; hsa-miR-1249-5p; hsa-miR-483-3p; hsa-miR-1226-3p; hsa-miR-455-3p; hsa-miR-650; hsa-miR-26a-5p; hsa-miR-555; hsa-miR-365b-5p; hsa-miR-297; hsa-miR-1295a; hsa-miR-504-3p; hsa-miR-129-2-3p; hsa-miR-589-5p; hsa-miR-486-3p; hsa-miR-329-5p; hsa-miR-196a-3p; hsa-miR-142-5p; hsa-miR-582-5p; hsa-miR-367-3p; hsa-miR-…
Pathways (KEGG)	Apelin signaling pathway	0.335772	0.57202	0.572019	43.849	42	hsa-miR-378b; hsa-miR-563; hsa-miR-675-5p; hsa-miR-6503-3p; hsa-miR-1908-3p; hsa-miR-3196; hsa-miR-4284; hsa-miR-371b-5p; hsa-miR-499a-3p; hsa-miR-508-5p; hsa-miR-1249-5p; hsa-miR-483-3p; hsa-miR-1226-3p; hsa-miR-455-3p; hsa-miR-650; hsa-miR-548ak; hsa-miR-26a-5p; hsa-miR-550a-5p; hsa-miR-297; hsa-miR-504-3p; hsa-miR-492; hsa-miR-589-5p; hsa-miR-486-3p; hsa-miR-329-5p; hsa-miR-196a-3p; hsa-miR-14…
Pathways (KEGG)	Measles	0.337877	0.57202	0.572019	45.0914	47	hsa-miR-378b; hsa-miR-1183; hsa-miR-563; hsa-miR-548m; hsa-miR-339-3p; hsa-miR-6503-3p; hsa-miR-664b-5p; hsa-miR-4284; hsa-miR-371b-5p; hsa-miR-376c-5p; hsa-miR-508-5p; hsa-miR-1249-5p; hsa-miR-483-3p; hsa-miR-941; hsa-miR-1226-3p; hsa-miR-455-3p; hsa-miR-650; hsa-miR-548ak; hsa-miR-26a-5p; hsa-miR-555; hsa-miR-365b-5p; hsa-miR-297; hsa-miR-504-3p; hsa-miR-129-2-3p; hsa-miR-492; hsa-miR-329-5p; h…
Pathways (KEGG)	Dopaminergic synapse	0.338077	0.57202	0.572019	38.9525	37	hsa-miR-378b; hsa-miR-1183; hsa-miR-6503-3p; hsa-miR-1908-3p; hsa-miR-3196; hsa-miR-4284; hsa-miR-371b-5p; hsa-miR-499a-3p; hsa-miR-508-5p; hsa-miR-1249-5p; hsa-miR-483-3p; hsa-miR-941; hsa-miR-1226-3p; hsa-miR-455-3p; hsa-miR-650; hsa-miR-26a-5p; hsa-miR-555; hsa-miR-297; hsa-miR-518b; hsa-miR-486-3p; hsa-miR-329-5p; hsa-miR-142-5p; hsa-miR-582-5p; hsa-miR-367-3p; hsa-miR-10b-5p; hsa-miR-885-3p;…
Pathways (KEGG)	Bile secretion	0.339013	0.57202	0.572019	23.0207	25	hsa-miR-675-5p; hsa-miR-4284; hsa-miR-508-5p; hsa-miR-1249-5p; hsa-miR-483-3p; hsa-miR-941; hsa-miR-1226-3p; hsa-miR-455-3p; hsa-miR-650; hsa-miR-26a-5p; hsa-miR-365b-5p; hsa-miR-297; hsa-miR-504-3p; hsa-miR-492; hsa-miR-486-3p; hsa-miR-329-5p; hsa-miR-196a-3p; hsa-miR-142-5p; hsa-miR-10b-5p; hsa-miR-181b-2-3p; hsa-miR-548z; hsa-miR-548h-3p; hsa-miR-101-3p; hsa-miR-300; hsa-miR-92b-3p
Pathways (KEGG)	Renin secretion	0.34246	0.57202	0.572019	26.0171	24	hsa-miR-1183; hsa-miR-3196; hsa-miR-1249-5p; hsa-miR-483-3p; hsa-miR-1226-3p; hsa-miR-455-3p; hsa-miR-548ak; hsa-miR-550a-5p; hsa-miR-297; hsa-miR-486-3p; hsa-miR-142-5p; hsa-miR-582-5p; hsa-miR-367-3p; hsa-miR-10b-5p; hsa-miR-885-3p; hsa-let-7g-5p; hsa-miR-3180; hsa-miR-548i; hsa-miR-5010-3p; hsa-miR-548z; hsa-miR-548h-3p; hsa-miR-101-3p; hsa-miR-300; hsa-miR-92b-3p
Pathways (KEGG)	Galactose metabolism	0.343631	0.57202	0.572019	11.7661	10	hsa-miR-563; hsa-miR-4284; hsa-miR-1226-3p; hsa-miR-455-3p; hsa-miR-550a-5p; hsa-miR-504-3p; hsa-miR-142-5p; hsa-miR-10b-5p; hsa-miR-1306-5p; hsa-miR-92b-3p
Pathways (KEGG)	TGF-beta signaling pathway	0.344137	0.57202	0.572019	40.0487	42	hsa-miR-378b; hsa-miR-675-5p; hsa-miR-629-5p; hsa-miR-3196; hsa-miR-4284; hsa-miR-371b-5p; hsa-miR-499a-3p; hsa-miR-1249-5p; hsa-miR-483-3p; hsa-miR-941; hsa-miR-455-3p; hsa-miR-650; hsa-miR-548ak; hsa-miR-26a-5p; hsa-miR-550a-5p; hsa-miR-555; hsa-miR-297; hsa-miR-504-3p; hsa-miR-129-2-3p; hsa-miR-518b; hsa-miR-486-3p; hsa-miR-329-5p; hsa-miR-196a-3p; hsa-miR-142-5p; hsa-miR-582-5p; hsa-miR-367-3…
Pathways (KEGG)	Melanogenesis	0.345686	0.57202	0.572019	38.8794	37	hsa-miR-1183; hsa-miR-548m; hsa-miR-675-5p; hsa-miR-1908-3p; hsa-miR-3196; hsa-miR-4284; hsa-miR-371b-5p; hsa-miR-499a-3p; hsa-miR-1249-5p; hsa-miR-483-3p; hsa-miR-1226-3p; hsa-miR-455-3p; hsa-miR-650; hsa-miR-548ak; hsa-miR-26a-5p; hsa-miR-550a-5p; hsa-miR-555; hsa-miR-365b-5p; hsa-miR-297; hsa-miR-504-3p; hsa-miR-129-2-3p; hsa-miR-492; hsa-miR-486-3p; hsa-miR-142-5p; hsa-miR-582-5p; hsa-miR-367…
Pathways (KEGG)	Collecting duct acid secretion	0.345714	0.57202	0.572019	13.8124	12	hsa-miR-1183; hsa-miR-675-5p; hsa-miR-4284; hsa-miR-371b-5p; hsa-miR-1249-5p; hsa-miR-455-3p; hsa-miR-650; hsa-miR-26a-5p; hsa-miR-504-3p; hsa-miR-486-3p; hsa-let-7g-5p; hsa-miR-1306-5p
Pathways (KEGG)	RNA degradation	0.347519	0.57202	0.572019	30.0365	32	hsa-miR-548m; hsa-miR-675-5p; hsa-miR-629-5p; hsa-miR-4284; hsa-miR-371b-5p; hsa-miR-508-5p; hsa-miR-1249-5p; hsa-miR-483-3p; hsa-miR-1226-3p; hsa-miR-455-3p; hsa-miR-650; hsa-miR-26a-5p; hsa-miR-550a-5p; hsa-miR-297; hsa-miR-1295a; hsa-miR-504-3p; hsa-miR-492; hsa-miR-589-5p; hsa-miR-196a-3p; hsa-miR-142-5p; hsa-miR-582-5p; hsa-miR-367-3p; hsa-miR-10b-5p; hsa-miR-885-3p; hsa-miR-888-5p; hsa-miR-…
Pathways (KEGG)	Human papillomavirus infection	0.347672	0.57202	0.572019	53.4957	55	hsa-miR-378b; hsa-miR-1183; hsa-miR-563; hsa-miR-548m; hsa-miR-339-3p; hsa-miR-675-5p; hsa-miR-6503-3p; hsa-miR-1908-3p; hsa-miR-664b-5p; hsa-miR-629-5p; hsa-miR-3196; hsa-miR-4284; hsa-miR-371b-5p; hsa-miR-376c-5p; hsa-miR-499a-3p; hsa-miR-508-5p; hsa-miR-1249-5p; hsa-miR-483-3p; hsa-miR-941; hsa-miR-1226-3p; hsa-miR-455-3p; hsa-miR-650; hsa-miR-548ak; hsa-miR-26a-5p; hsa-miR-550a-5p; hsa-miR-55…
Pathways (KEGG)	Adipocytokine signaling pathway	0.350138	0.57202	0.572019	28.9403	27	hsa-miR-378b; hsa-miR-339-3p; hsa-miR-6503-3p; hsa-miR-3196; hsa-miR-4284; hsa-miR-371b-5p; hsa-miR-508-5p; hsa-miR-1249-5p; hsa-miR-483-3p; hsa-miR-650; hsa-miR-26a-5p; hsa-miR-365b-5p; hsa-miR-297; hsa-miR-504-3p; hsa-miR-486-3p; hsa-miR-329-5p; hsa-miR-582-5p; hsa-miR-10b-5p; hsa-let-7g-5p; hsa-miR-3180; hsa-miR-151a-5p; hsa-miR-888-5p; hsa-miR-548z; hsa-miR-548h-3p; hsa-miR-101-3p; hsa-miR-14…
Pathways (KEGG)	Alzheimer disease	0.35194	0.57202	0.572019	40.7795	39	hsa-miR-339-3p; hsa-miR-629-5p; hsa-miR-4284; hsa-miR-371b-5p; hsa-miR-499a-3p; hsa-miR-508-5p; hsa-miR-1249-5p; hsa-miR-483-3p; hsa-miR-1226-3p; hsa-miR-455-3p; hsa-miR-650; hsa-miR-548ak; hsa-miR-26a-5p; hsa-miR-550a-5p; hsa-miR-297; hsa-miR-1295a; hsa-miR-504-3p; hsa-miR-492; hsa-miR-589-5p; hsa-miR-486-3p; hsa-miR-196a-3p; hsa-miR-433-5p; hsa-miR-142-5p; hsa-miR-582-5p; hsa-miR-367-3p; hsa-mi…
Pathways (KEGG)	Growth hormone synthesis, secretion and action	0.353551	0.57202	0.572019	42.1681	44	hsa-miR-378b; hsa-miR-1183; hsa-miR-6503-3p; hsa-miR-1908-3p; hsa-miR-664b-5p; hsa-miR-3196; hsa-miR-4284; hsa-miR-371b-5p; hsa-miR-499a-3p; hsa-miR-508-5p; hsa-miR-1249-5p; hsa-miR-483-3p; hsa-miR-1226-3p; hsa-miR-455-3p; hsa-miR-650; hsa-miR-548ak; hsa-miR-26a-5p; hsa-miR-555; hsa-miR-365b-5p; hsa-miR-297; hsa-miR-504-3p; hsa-miR-492; hsa-miR-486-3p; hsa-miR-433-5p; hsa-miR-142-5p; hsa-miR-582-…
Pathways (KEGG)	Glioma	0.357012	0.57202	0.572019	45.6029	44	hsa-miR-378b; hsa-miR-563; hsa-miR-548m; hsa-miR-675-5p; hsa-miR-6503-3p; hsa-miR-1908-3p; hsa-miR-3196; hsa-miR-4284; hsa-miR-371b-5p; hsa-miR-499a-3p; hsa-miR-508-5p; hsa-miR-1249-5p; hsa-miR-483-3p; hsa-miR-1226-3p; hsa-miR-455-3p; hsa-miR-650; hsa-miR-548ak; hsa-miR-26a-5p; hsa-miR-297; hsa-miR-504-3p; hsa-miR-129-2-3p; hsa-miR-492; hsa-miR-486-3p; hsa-miR-329-5p; hsa-miR-196a-3p; hsa-miR-433…
Pathways (KEGG)	Thyroid cancer	0.357407	0.57202	0.572019	33.8368	32	hsa-miR-563; hsa-miR-548m; hsa-miR-675-5p; hsa-miR-1908-3p; hsa-miR-3196; hsa-miR-371b-5p; hsa-miR-499a-3p; hsa-miR-1249-5p; hsa-miR-1226-3p; hsa-miR-455-3p; hsa-miR-548ak; hsa-miR-26a-5p; hsa-miR-365b-5p; hsa-miR-504-3p; hsa-miR-129-2-3p; hsa-miR-492; hsa-miR-486-3p; hsa-miR-142-5p; hsa-miR-582-5p; hsa-miR-367-3p; hsa-miR-10b-5p; hsa-let-7g-5p; hsa-miR-3180; hsa-miR-151a-5p; hsa-miR-548i; hsa-mi…
Pathways (KEGG)	Prolactin signaling pathway	0.357573	0.57202	0.572019	37.7832	36	hsa-miR-378b; hsa-miR-1183; hsa-miR-563; hsa-miR-339-3p; hsa-miR-6503-3p; hsa-miR-1908-3p; hsa-miR-664b-5p; hsa-miR-371b-5p; hsa-miR-499a-3p; hsa-miR-1249-5p; hsa-miR-455-3p; hsa-miR-548ak; hsa-miR-26a-5p; hsa-miR-365b-5p; hsa-miR-297; hsa-miR-504-3p; hsa-miR-492; hsa-miR-486-3p; hsa-miR-433-5p; hsa-miR-142-5p; hsa-miR-582-5p; hsa-miR-367-3p; hsa-miR-10b-5p; hsa-let-7g-5p; hsa-miR-151a-5p; hsa-mi…
Pathways (KEGG)	Complement and coagulation cascades	0.359843	0.57202	0.572019	19.2935	21	hsa-miR-548m; hsa-miR-675-5p; hsa-miR-664b-5p; hsa-miR-4284; hsa-miR-508-5p; hsa-miR-1249-5p; hsa-miR-483-3p; hsa-miR-455-3p; hsa-miR-650; hsa-miR-26a-5p; hsa-miR-365b-5p; hsa-miR-504-3p; hsa-miR-196a-3p; hsa-miR-142-5p; hsa-miR-10b-5p; hsa-let-7g-5p; hsa-miR-1306-5p; hsa-miR-888-5p; hsa-miR-548z; hsa-miR-548h-3p; hsa-miR-101-3p
Pathways (KEGG)	Autoimmune thyroid disease	0.361825	0.57202	0.572019	11.62	10	hsa-miR-376c-5p; hsa-miR-1249-5p; hsa-miR-455-3p; hsa-miR-650; hsa-miR-504-3p; hsa-miR-589-5p; hsa-miR-367-3p; hsa-miR-10b-5p; hsa-miR-1306-5p; hsa-miR-92b-3p
Pathways (KEGG)	Retrograde endocannabinoid signaling	0.365341	0.57202	0.572019	35.7369	34	hsa-miR-378b; hsa-miR-1183; hsa-miR-6503-3p; hsa-miR-3196; hsa-miR-4284; hsa-miR-371b-5p; hsa-miR-499a-3p; hsa-miR-508-5p; hsa-miR-1249-5p; hsa-miR-483-3p; hsa-miR-1226-3p; hsa-miR-455-3p; hsa-miR-650; hsa-miR-548ak; hsa-miR-26a-5p; hsa-miR-297; hsa-miR-1295a; hsa-miR-504-3p; hsa-miR-589-5p; hsa-miR-142-5p; hsa-miR-582-5p; hsa-miR-367-3p; hsa-miR-10b-5p; hsa-miR-885-3p; hsa-let-7g-5p; hsa-miR-318…
Pathways (KEGG)	Fanconi anemia pathway	0.365974	0.57202	0.572019	17.3934	19	hsa-miR-4284; hsa-miR-371b-5p; hsa-miR-508-5p; hsa-miR-483-3p; hsa-miR-1226-3p; hsa-miR-455-3p; hsa-miR-26a-5p; hsa-miR-550a-5p; hsa-miR-504-3p; hsa-miR-589-5p; hsa-miR-196a-3p; hsa-miR-367-3p; hsa-miR-10b-5p; hsa-miR-5010-3p; hsa-miR-548z; hsa-miR-548h-3p; hsa-miR-101-3p; hsa-miR-146b-5p; hsa-miR-92b-3p
Pathways (KEGG)	Fatty acid elongation	0.368122	0.57202	0.572019	13.5201	15	hsa-miR-675-5p; hsa-miR-4284; hsa-miR-371b-5p; hsa-miR-499a-3p; hsa-miR-508-5p; hsa-miR-455-3p; hsa-miR-650; hsa-miR-26a-5p; hsa-miR-504-3p; hsa-miR-486-3p; hsa-miR-329-5p; hsa-miR-196a-3p; hsa-miR-142-5p; hsa-miR-10b-5p; hsa-miR-5010-3p
Pathways (KEGG)	Arginine biosynthesis	0.368744	0.57202	0.572019	9.50061	8	hsa-miR-483-3p; hsa-miR-1226-3p; hsa-miR-455-3p; hsa-miR-650; hsa-miR-26a-5p; hsa-miR-504-3p; hsa-miR-181b-2-3p; hsa-miR-101-3p
Pathways (KEGG)	Focal adhesion	0.371089	0.57202	0.572019	48.4531	50	hsa-miR-378b; hsa-miR-1183; hsa-miR-563; hsa-miR-548m; hsa-miR-6503-3p; hsa-miR-1908-3p; hsa-miR-664b-5p; hsa-miR-4284; hsa-miR-371b-5p; hsa-miR-499a-3p; hsa-miR-508-5p; hsa-miR-1249-5p; hsa-miR-483-3p; hsa-miR-1226-3p; hsa-miR-455-3p; hsa-miR-650; hsa-miR-548ak; hsa-miR-26a-5p; hsa-miR-365b-5p; hsa-miR-297; hsa-miR-1295a; hsa-miR-504-3p; hsa-miR-129-2-3p; hsa-miR-492; hsa-miR-589-5p; hsa-miR-518…
Pathways (KEGG)	Graft-versus-host disease	0.371683	0.57202	0.572019	13.5932	12	hsa-miR-376c-5p; hsa-miR-1249-5p; hsa-miR-455-3p; hsa-miR-26a-5p; hsa-miR-504-3p; hsa-miR-129-2-3p; hsa-miR-589-5p; hsa-miR-367-3p; hsa-miR-10b-5p; hsa-miR-1306-5p; hsa-miR-146b-5p; hsa-miR-92b-3p
Pathways (KEGG)	Axon guidance	0.37174	0.57202	0.572019	44.5067	43	hsa-miR-1183; hsa-miR-1908-3p; hsa-miR-629-5p; hsa-miR-3196; hsa-miR-4284; hsa-miR-371b-5p; hsa-miR-499a-3p; hsa-miR-508-5p; hsa-miR-1249-5p; hsa-miR-483-3p; hsa-miR-1226-3p; hsa-miR-455-3p; hsa-miR-650; hsa-miR-548ak; hsa-miR-26a-5p; hsa-miR-550a-5p; hsa-miR-365b-5p; hsa-miR-297; hsa-miR-504-3p; hsa-miR-129-2-3p; hsa-miR-589-5p; hsa-miR-486-3p; hsa-miR-196a-3p; hsa-miR-433-5p; hsa-miR-142-5p; hs…
Pathways (KEGG)	Fc epsilon RI signaling pathway	0.374164	0.57202	0.572019	35.2984	37	hsa-miR-378b; hsa-miR-1183; hsa-miR-6503-3p; hsa-miR-1908-3p; hsa-miR-4284; hsa-miR-371b-5p; hsa-miR-499a-3p; hsa-miR-1249-5p; hsa-miR-483-3p; hsa-miR-1226-3p; hsa-miR-650; hsa-miR-548ak; hsa-miR-26a-5p; hsa-miR-365b-5p; hsa-miR-297; hsa-miR-504-3p; hsa-miR-492; hsa-miR-486-3p; hsa-miR-329-5p; hsa-miR-196a-3p; hsa-miR-433-5p; hsa-miR-142-5p; hsa-miR-582-5p; hsa-miR-367-3p; hsa-miR-10b-5p; hsa-let…
Pathways (KEGG)	Linoleic acid metabolism	0.374369	0.57202	0.572019	10.6699	12	hsa-miR-548m; hsa-miR-4284; hsa-miR-371b-5p; hsa-miR-508-5p; hsa-miR-455-3p; hsa-miR-650; hsa-miR-196a-3p; hsa-miR-367-3p; hsa-miR-10b-5p; hsa-miR-5010-3p; hsa-miR-146b-5p; hsa-miR-92b-3p
Pathways (KEGG)	Long-term potentiation	0.375587	0.57202	0.572019	32.6675	31	hsa-miR-378b; hsa-miR-1908-3p; hsa-miR-4284; hsa-miR-371b-5p; hsa-miR-499a-3p; hsa-miR-483-3p; hsa-miR-1226-3p; hsa-miR-548ak; hsa-miR-26a-5p; hsa-miR-555; hsa-miR-297; hsa-miR-504-3p; hsa-miR-492; hsa-miR-518b; hsa-miR-486-3p; hsa-miR-329-5p; hsa-miR-196a-3p; hsa-miR-142-5p; hsa-miR-582-5p; hsa-miR-367-3p; hsa-miR-10b-5p; hsa-let-7g-5p; hsa-miR-548i; hsa-miR-5010-3p; hsa-miR-181b-2-3p; hsa-miR-5…
Pathways (KEGG)	Nitrogen metabolism	0.376035	0.57202	0.572019	9.71985	11	hsa-miR-548m; hsa-miR-376c-5p; hsa-miR-508-5p; hsa-miR-1226-3p; hsa-miR-455-3p; hsa-miR-650; hsa-miR-26a-5p; hsa-miR-504-3p; hsa-miR-329-5p; hsa-miR-181b-2-3p; hsa-miR-101-3p
Pathways (KEGG)	Bladder cancer	0.376633	0.57202	0.572019	38.5871	37	hsa-miR-563; hsa-miR-548m; hsa-miR-675-5p; hsa-miR-1908-3p; hsa-miR-3196; hsa-miR-4284; hsa-miR-371b-5p; hsa-miR-499a-3p; hsa-miR-508-5p; hsa-miR-1249-5p; hsa-miR-483-3p; hsa-miR-455-3p; hsa-miR-650; hsa-miR-548ak; hsa-miR-26a-5p; hsa-miR-297; hsa-miR-504-3p; hsa-miR-129-2-3p; hsa-miR-492; hsa-miR-486-3p; hsa-miR-329-5p; hsa-miR-142-5p; hsa-miR-582-5p; hsa-miR-367-3p; hsa-miR-10b-5p; hsa-miR-885-…
Pathways (KEGG)	Viral carcinogenesis	0.377145	0.57202	0.572019	51.5956	53	hsa-miR-1183; hsa-miR-563; hsa-miR-548m; hsa-miR-339-3p; hsa-miR-675-5p; hsa-miR-1908-3p; hsa-miR-664b-5p; hsa-miR-629-5p; hsa-miR-3196; hsa-miR-4284; hsa-miR-371b-5p; hsa-miR-499a-3p; hsa-miR-508-5p; hsa-miR-1249-5p; hsa-miR-483-3p; hsa-miR-941; hsa-miR-1226-3p; hsa-miR-455-3p; hsa-miR-650; hsa-miR-548ak; hsa-miR-26a-5p; hsa-miR-555; hsa-miR-365b-5p; hsa-miR-297; hsa-miR-504-3p; hsa-miR-129-2-3p…
Pathways (KEGG)	Fatty acid degradation	0.377692	0.57202	0.572019	17.6127	16	hsa-miR-4284; hsa-miR-371b-5p; hsa-miR-508-5p; hsa-miR-1249-5p; hsa-miR-1226-3p; hsa-miR-455-3p; hsa-miR-650; hsa-miR-26a-5p; hsa-miR-550a-5p; hsa-miR-297; hsa-miR-329-5p; hsa-let-7g-5p; hsa-miR-548z; hsa-miR-548h-3p; hsa-miR-300; hsa-miR-92b-3p
Pathways (KEGG)	GABAergic synapse	0.378689	0.57202	0.572019	28.3557	30	hsa-miR-378b; hsa-miR-548m; hsa-miR-6503-3p; hsa-miR-3196; hsa-miR-4284; hsa-miR-371b-5p; hsa-miR-499a-3p; hsa-miR-1249-5p; hsa-miR-483-3p; hsa-miR-455-3p; hsa-miR-650; hsa-miR-26a-5p; hsa-miR-297; hsa-miR-504-3p; hsa-miR-492; hsa-miR-329-5p; hsa-miR-433-5p; hsa-miR-142-5p; hsa-miR-582-5p; hsa-miR-367-3p; hsa-miR-885-3p; hsa-let-7g-5p; hsa-miR-3180; hsa-miR-151a-5p; hsa-miR-181b-2-3p; hsa-miR-548…
Pathways (KEGG)	Hippo signaling pathway	0.380523	0.57202	0.572019	46.4799	48	hsa-miR-378b; hsa-miR-1183; hsa-miR-563; hsa-miR-548m; hsa-miR-675-5p; hsa-miR-629-5p; hsa-miR-3196; hsa-miR-4284; hsa-miR-371b-5p; hsa-miR-499a-3p; hsa-miR-508-5p; hsa-miR-1249-5p; hsa-miR-483-3p; hsa-miR-941; hsa-miR-1226-3p; hsa-miR-455-3p; hsa-miR-650; hsa-miR-548ak; hsa-miR-26a-5p; hsa-miR-550a-5p; hsa-miR-555; hsa-miR-365b-5p; hsa-miR-1295a; hsa-miR-504-3p; hsa-miR-129-2-3p; hsa-miR-589-5p;…
Pathways (KEGG)	Ribosome	0.381741	0.57202	0.572019	35.3715	37	hsa-miR-548m; hsa-miR-339-3p; hsa-miR-675-5p; hsa-miR-1908-3p; hsa-miR-3196; hsa-miR-4284; hsa-miR-371b-5p; hsa-miR-508-5p; hsa-miR-483-3p; hsa-miR-941; hsa-miR-1226-3p; hsa-miR-455-3p; hsa-miR-650; hsa-miR-548ak; hsa-miR-26a-5p; hsa-miR-555; hsa-miR-365b-5p; hsa-miR-297; hsa-miR-504-3p; hsa-miR-589-5p; hsa-miR-486-3p; hsa-miR-329-5p; hsa-miR-196a-3p; hsa-miR-142-5p; hsa-miR-367-3p; hsa-miR-10b-5…
Pathways (KEGG)	Fc gamma R-mediated phagocytosis	0.384483	0.57202	0.572019	38.514	37	hsa-miR-378b; hsa-miR-1183; hsa-miR-563; hsa-miR-6503-3p; hsa-miR-664b-5p; hsa-miR-4284; hsa-miR-371b-5p; hsa-miR-499a-3p; hsa-miR-508-5p; hsa-miR-1249-5p; hsa-miR-483-3p; hsa-miR-1226-3p; hsa-miR-455-3p; hsa-miR-650; hsa-miR-548ak; hsa-miR-26a-5p; hsa-miR-550a-5p; hsa-miR-365b-5p; hsa-miR-297; hsa-miR-504-3p; hsa-miR-486-3p; hsa-miR-196a-3p; hsa-miR-142-5p; hsa-miR-582-5p; hsa-miR-367-3p; hsa-mi…
Pathways (KEGG)	Ovarian steroidogenesis	0.385825	0.57202	0.572019	22.5822	21	hsa-miR-4284; hsa-miR-499a-3p; hsa-miR-508-5p; hsa-miR-1249-5p; hsa-miR-483-3p; hsa-miR-1226-3p; hsa-miR-455-3p; hsa-miR-26a-5p; hsa-miR-297; hsa-miR-504-3p; hsa-miR-492; hsa-miR-589-5p; hsa-miR-10b-5p; hsa-miR-885-3p; hsa-let-7g-5p; hsa-miR-548z; hsa-miR-548h-3p; hsa-miR-101-3p; hsa-miR-146b-5p; hsa-miR-300; hsa-miR-92b-3p
Pathways (KEGG)	Riboflavin metabolism	0.38585	0.57202	0.572019	4.16565	3	hsa-miR-508-5p; hsa-miR-433-5p; hsa-miR-300
Pathways (KEGG)	One carbon pool by folate	0.386148	0.57202	0.572019	13.6663	15	hsa-miR-629-5p; hsa-miR-4284; hsa-miR-371b-5p; hsa-miR-508-5p; hsa-miR-1249-5p; hsa-miR-483-3p; hsa-miR-455-3p; hsa-miR-650; hsa-miR-548ak; hsa-miR-486-3p; hsa-miR-582-5p; hsa-miR-10b-5p; hsa-miR-548i; hsa-miR-1306-5p; hsa-miR-101-3p
Pathways (KEGG)	Toll-like receptor signaling pathway	0.38711	0.57202	0.572019	34.4214	36	hsa-miR-378b; hsa-miR-1183; hsa-miR-548m; hsa-miR-339-3p; hsa-miR-6503-3p; hsa-miR-4284; hsa-miR-371b-5p; hsa-miR-376c-5p; hsa-miR-499a-3p; hsa-miR-508-5p; hsa-miR-1249-5p; hsa-miR-483-3p; hsa-miR-1226-3p; hsa-miR-455-3p; hsa-miR-650; hsa-miR-548ak; hsa-miR-26a-5p; hsa-miR-297; hsa-miR-504-3p; hsa-miR-492; hsa-miR-589-5p; hsa-miR-196a-3p; hsa-miR-142-5p; hsa-miR-582-5p; hsa-miR-367-3p; hsa-miR-10…
Pathways (KEGG)	NOD-like receptor signaling pathway	0.387349	0.57202	0.572019	41.4373	40	hsa-miR-1183; hsa-miR-548m; hsa-miR-339-3p; hsa-miR-629-5p; hsa-miR-4284; hsa-miR-371b-5p; hsa-miR-499a-3p; hsa-miR-508-5p; hsa-miR-1249-5p; hsa-miR-483-3p; hsa-miR-1226-3p; hsa-miR-455-3p; hsa-miR-650; hsa-miR-548ak; hsa-miR-26a-5p; hsa-miR-555; hsa-miR-297; hsa-miR-504-3p; hsa-miR-492; hsa-miR-589-5p; hsa-miR-486-3p; hsa-miR-329-5p; hsa-miR-196a-3p; hsa-miR-142-5p; hsa-miR-582-5p; hsa-miR-367-3…
Pathways (KEGG)	Glutamatergic synapse	0.387449	0.57202	0.572019	33.5445	32	hsa-miR-548m; hsa-miR-3196; hsa-miR-4284; hsa-miR-371b-5p; hsa-miR-499a-3p; hsa-miR-1249-5p; hsa-miR-483-3p; hsa-miR-1226-3p; hsa-miR-455-3p; hsa-miR-650; hsa-miR-548ak; hsa-miR-26a-5p; hsa-miR-365b-5p; hsa-miR-297; hsa-miR-504-3p; hsa-miR-329-5p; hsa-miR-142-5p; hsa-miR-582-5p; hsa-miR-367-3p; hsa-miR-10b-5p; hsa-let-7g-5p; hsa-miR-3180; hsa-miR-548i; hsa-miR-1306-5p; hsa-miR-5010-3p; hsa-miR-18…
Pathways (KEGG)	Chagas disease American trypanosomiasis	0.387707	0.57202	0.572019	38.4409	40	hsa-miR-378b; hsa-miR-1183; hsa-miR-339-3p; hsa-miR-675-5p; hsa-miR-6503-3p; hsa-miR-629-5p; hsa-miR-3196; hsa-miR-4284; hsa-miR-371b-5p; hsa-miR-499a-3p; hsa-miR-1249-5p; hsa-miR-941; hsa-miR-1226-3p; hsa-miR-455-3p; hsa-miR-650; hsa-miR-548ak; hsa-miR-26a-5p; hsa-miR-555; hsa-miR-365b-5p; hsa-miR-297; hsa-miR-504-3p; hsa-miR-486-3p; hsa-miR-329-5p; hsa-miR-196a-3p; hsa-miR-142-5p; hsa-miR-582-5…
Pathways (KEGG)	Mannose type O-glycan biosynthesis	0.389035	0.57202	0.572019	9.35445	8	hsa-miR-563; hsa-miR-1249-5p; hsa-miR-26a-5p; hsa-miR-550a-5p; hsa-miR-365b-5p; hsa-miR-504-3p; hsa-miR-101-3p; hsa-miR-146b-5p
Pathways (KEGG)	Tryptophan metabolism	0.38983	0.57202	0.572019	12.4239	11	hsa-miR-675-5p; hsa-miR-4284; hsa-miR-508-5p; hsa-miR-1249-5p; hsa-miR-1226-3p; hsa-miR-550a-5p; hsa-miR-589-5p; hsa-miR-196a-3p; hsa-miR-5010-3p; hsa-miR-146b-5p; hsa-miR-92b-3p
Pathways (KEGG)	Systemic lupus erythematosus	0.390675	0.57202	0.572019	32.5213	31	hsa-miR-563; hsa-miR-1908-3p; hsa-miR-629-5p; hsa-miR-3196; hsa-miR-4284; hsa-miR-371b-5p; hsa-miR-376c-5p; hsa-miR-508-5p; hsa-miR-1249-5p; hsa-miR-483-3p; hsa-miR-1226-3p; hsa-miR-455-3p; hsa-miR-650; hsa-miR-548ak; hsa-miR-26a-5p; hsa-miR-365b-5p; hsa-miR-297; hsa-miR-504-3p; hsa-miR-129-2-3p; hsa-miR-589-5p; hsa-miR-196a-3p; hsa-miR-142-5p; hsa-miR-367-3p; hsa-miR-10b-5p; hsa-let-7g-5p; hsa-m…
Pathways (KEGG)	Phosphonate and phosphinate metabolism	0.39297	0.57202	0.572019	3.06943	2	hsa-miR-1226-3p; hsa-miR-26a-5p
Pathways (KEGG)	HIF-1 signaling pathway	0.395435	0.57202	0.572019	43.5566	45	hsa-miR-378b; hsa-miR-548m; hsa-miR-339-3p; hsa-miR-675-5p; hsa-miR-6503-3p; hsa-miR-3196; hsa-miR-4284; hsa-miR-371b-5p; hsa-miR-499a-3p; hsa-miR-508-5p; hsa-miR-1249-5p; hsa-miR-483-3p; hsa-miR-1226-3p; hsa-miR-455-3p; hsa-miR-650; hsa-miR-548ak; hsa-miR-26a-5p; hsa-miR-550a-5p; hsa-miR-555; hsa-miR-365b-5p; hsa-miR-297; hsa-miR-504-3p; hsa-miR-129-2-3p; hsa-miR-492; hsa-miR-486-3p; hsa-miR-329…
Pathways (KEGG)	RNA transport	0.400026	0.57202	0.572019	40.341	39	hsa-miR-1183; hsa-miR-548m; hsa-miR-3196; hsa-miR-4284; hsa-miR-371b-5p; hsa-miR-376c-5p; hsa-miR-499a-3p; hsa-miR-508-5p; hsa-miR-1249-5p; hsa-miR-483-3p; hsa-miR-1226-3p; hsa-miR-455-3p; hsa-miR-650; hsa-miR-26a-5p; hsa-miR-550a-5p; hsa-miR-365b-5p; hsa-miR-1295a; hsa-miR-504-3p; hsa-miR-129-2-3p; hsa-miR-589-5p; hsa-miR-518b; hsa-miR-486-3p; hsa-miR-196a-3p; hsa-miR-142-5p; hsa-miR-582-5p; hsa…
Pathways (KEGG)	Pantothenate and CoA biosynthesis	0.401254	0.57202	0.572019	11.8392	13	hsa-miR-508-5p; hsa-miR-1226-3p; hsa-miR-26a-5p; hsa-miR-329-5p; hsa-miR-433-5p; hsa-miR-367-3p; hsa-miR-5010-3p; hsa-miR-548z; hsa-miR-548h-3p; hsa-miR-101-3p; hsa-miR-300; hsa-miR-337-3p; hsa-miR-92b-3p
Pathways (KEGG)	Glycosaminoglycan degradation	0.402928	0.57202	0.572019	7.01583	8	hsa-miR-4284; hsa-miR-376c-5p; hsa-miR-508-5p; hsa-miR-941; hsa-miR-455-3p; hsa-miR-650; hsa-miR-26a-5p; hsa-miR-504-3p
Pathways (KEGG)	Th1 and Th2 cell differentiation	0.404345	0.57202	0.572019	30.4019	29	hsa-miR-1183; hsa-miR-339-3p; hsa-miR-3196; hsa-miR-4284; hsa-miR-371b-5p; hsa-miR-499a-3p; hsa-miR-1249-5p; hsa-miR-483-3p; hsa-miR-455-3p; hsa-miR-650; hsa-miR-26a-5p; hsa-miR-555; hsa-miR-504-3p; hsa-miR-589-5p; hsa-miR-486-3p; hsa-miR-142-5p; hsa-miR-367-3p; hsa-miR-10b-5p; hsa-let-7g-5p; hsa-miR-3180; hsa-miR-182-3p; hsa-miR-181b-2-3p; hsa-miR-888-5p; hsa-miR-548z; hsa-miR-548h-3p; hsa-miR-1…
Pathways (KEGG)	Signaling pathways regulating pluripotency of stem cells	0.406472	0.57202	0.572019	45.676	47	hsa-miR-378b; hsa-miR-1183; hsa-miR-548m; hsa-miR-6503-3p; hsa-miR-1908-3p; hsa-miR-3196; hsa-miR-4284; hsa-miR-371b-5p; hsa-miR-499a-3p; hsa-miR-508-5p; hsa-miR-1249-5p; hsa-miR-483-3p; hsa-miR-1226-3p; hsa-miR-455-3p; hsa-miR-650; hsa-miR-548ak; hsa-miR-26a-5p; hsa-miR-550a-5p; hsa-miR-555; hsa-miR-365b-5p; hsa-miR-297; hsa-miR-504-3p; hsa-miR-129-2-3p; hsa-miR-492; hsa-miR-518b; hsa-miR-486-3p…
Pathways (KEGG)	Epstein-Barr virus infection	0.407033	0.57202	0.572019	50.0609	49	hsa-miR-378b; hsa-miR-1183; hsa-miR-563; hsa-miR-548m; hsa-miR-339-3p; hsa-miR-675-5p; hsa-miR-6503-3p; hsa-miR-664b-5p; hsa-miR-3196; hsa-miR-4284; hsa-miR-371b-5p; hsa-miR-508-5p; hsa-miR-1249-5p; hsa-miR-483-3p; hsa-miR-1226-3p; hsa-miR-455-3p; hsa-miR-650; hsa-miR-548ak; hsa-miR-26a-5p; hsa-miR-555; hsa-miR-365b-5p; hsa-miR-297; hsa-miR-504-3p; hsa-miR-129-2-3p; hsa-miR-492; hsa-miR-589-5p; h…
Pathways (KEGG)	Aldosterone synthesis and secretion	0.409004	0.57202	0.572019	31.352	30	hsa-miR-378b; hsa-miR-1183; hsa-miR-675-5p; hsa-miR-3196; hsa-miR-4284; hsa-miR-371b-5p; hsa-miR-508-5p; hsa-miR-1249-5p; hsa-miR-483-3p; hsa-miR-941; hsa-miR-1226-3p; hsa-miR-455-3p; hsa-miR-26a-5p; hsa-miR-550a-5p; hsa-miR-365b-5p; hsa-miR-297; hsa-miR-504-3p; hsa-miR-492; hsa-miR-486-3p; hsa-miR-329-5p; hsa-miR-196a-3p; hsa-miR-142-5p; hsa-miR-582-5p; hsa-miR-367-3p; hsa-miR-10b-5p; hsa-miR-31…
Pathways (KEGG)	Oxidative phosphorylation	0.409004	0.57202	0.572019	31.352	30	hsa-miR-1183; hsa-miR-339-3p; hsa-miR-675-5p; hsa-miR-629-5p; hsa-miR-4284; hsa-miR-371b-5p; hsa-miR-499a-3p; hsa-miR-508-5p; hsa-miR-1249-5p; hsa-miR-1226-3p; hsa-miR-455-3p; hsa-miR-650; hsa-miR-548ak; hsa-miR-26a-5p; hsa-miR-550a-5p; hsa-miR-297; hsa-miR-1295a; hsa-miR-589-5p; hsa-miR-486-3p; hsa-miR-196a-3p; hsa-miR-142-5p; hsa-miR-367-3p; hsa-miR-10b-5p; hsa-let-7g-5p; hsa-miR-151a-5p; hsa-m…
Pathways (KEGG)	AGE-RAGE signaling pathway in diabetic complications	0.410815	0.57202	0.572019	42.6797	44	hsa-miR-378b; hsa-miR-1183; hsa-miR-563; hsa-miR-548m; hsa-miR-339-3p; hsa-miR-675-5p; hsa-miR-6503-3p; hsa-miR-1908-3p; hsa-miR-4284; hsa-miR-371b-5p; hsa-miR-499a-3p; hsa-miR-508-5p; hsa-miR-1249-5p; hsa-miR-483-3p; hsa-miR-941; hsa-miR-455-3p; hsa-miR-650; hsa-miR-548ak; hsa-miR-26a-5p; hsa-miR-365b-5p; hsa-miR-297; hsa-miR-504-3p; hsa-miR-486-3p; hsa-miR-329-5p; hsa-miR-196a-3p; hsa-miR-142-5…
Pathways (KEGG)	Arrhythmogenic right ventricular cardiomyopathy ARVC	0.414869	0.57202	0.572019	29.3057	28	hsa-miR-378b; hsa-miR-6503-3p; hsa-miR-629-5p; hsa-miR-4284; hsa-miR-371b-5p; hsa-miR-1249-5p; hsa-miR-1226-3p; hsa-miR-455-3p; hsa-miR-650; hsa-miR-548ak; hsa-miR-26a-5p; hsa-miR-365b-5p; hsa-miR-297; hsa-miR-1295a; hsa-miR-486-3p; hsa-miR-329-5p; hsa-miR-196a-3p; hsa-miR-367-3p; hsa-miR-10b-5p; hsa-let-7g-5p; hsa-miR-182-3p; hsa-miR-548i; hsa-miR-5010-3p; hsa-miR-548z; hsa-miR-548h-3p; hsa-miR-…
Pathways (KEGG)	Regulation of lipolysis in adipocytes	0.415731	0.57202	0.572019	23.7515	25	hsa-miR-378b; hsa-miR-548m; hsa-miR-6503-3p; hsa-miR-3196; hsa-miR-1249-5p; hsa-miR-483-3p; hsa-miR-455-3p; hsa-miR-650; hsa-miR-548ak; hsa-miR-26a-5p; hsa-miR-550a-5p; hsa-miR-297; hsa-miR-504-3p; hsa-miR-589-5p; hsa-miR-582-5p; hsa-miR-367-3p; hsa-miR-10b-5p; hsa-let-7g-5p; hsa-miR-3180; hsa-miR-151a-5p; hsa-miR-548i; hsa-miR-5010-3p; hsa-miR-101-3p; hsa-miR-146b-5p; hsa-miR-92b-3p
Pathways (KEGG)	Alanine, aspartate and glutamate metabolism	0.418837	0.57202	0.572019	14.9086	16	hsa-miR-499a-3p; hsa-miR-508-5p; hsa-miR-483-3p; hsa-miR-1226-3p; hsa-miR-455-3p; hsa-miR-650; hsa-miR-365b-5p; hsa-miR-504-3p; hsa-miR-486-3p; hsa-miR-196a-3p; hsa-miR-367-3p; hsa-let-7g-5p; hsa-miR-1306-5p; hsa-miR-181b-2-3p; hsa-miR-101-3p; hsa-miR-92b-3p
Pathways (KEGG)	JAK-STAT signaling pathway	0.418837	0.57202	0.572019	45.0914	44	hsa-miR-378b; hsa-miR-1183; hsa-miR-563; hsa-miR-548m; hsa-miR-339-3p; hsa-miR-6503-3p; hsa-miR-1908-3p; hsa-miR-664b-5p; hsa-miR-3196; hsa-miR-4284; hsa-miR-371b-5p; hsa-miR-499a-3p; hsa-miR-1249-5p; hsa-miR-483-3p; hsa-miR-455-3p; hsa-miR-650; hsa-miR-548ak; hsa-miR-26a-5p; hsa-miR-555; hsa-miR-365b-5p; hsa-miR-297; hsa-miR-504-3p; hsa-miR-129-2-3p; hsa-miR-486-3p; hsa-miR-433-5p; hsa-miR-142-5…
Pathways (KEGG)	Estrogen signaling pathway	0.420387	0.57202	0.572019	41.1449	40	hsa-miR-378b; hsa-miR-1183; hsa-miR-548m; hsa-miR-6503-3p; hsa-miR-1908-3p; hsa-miR-3196; hsa-miR-4284; hsa-miR-499a-3p; hsa-miR-508-5p; hsa-miR-1249-5p; hsa-miR-483-3p; hsa-miR-941; hsa-miR-1226-3p; hsa-miR-455-3p; hsa-miR-650; hsa-miR-548ak; hsa-miR-26a-5p; hsa-miR-297; hsa-miR-504-3p; hsa-miR-492; hsa-miR-486-3p; hsa-miR-433-5p; hsa-miR-142-5p; hsa-miR-582-5p; hsa-miR-367-3p; hsa-miR-10b-5p; h…
Pathways (KEGG)	Glycosaminoglycan biosynthesis - chondroitin sulfate dermatan sulfate	0.420686	0.57202	0.572019	8.11206	7	hsa-miR-483-3p; hsa-miR-1226-3p; hsa-miR-650; hsa-miR-486-3p; hsa-miR-367-3p; hsa-miR-10b-5p; hsa-miR-92b-3p
Pathways (KEGG)	African trypanosomiasis	0.422747	0.57202	0.572019	15.201	14	hsa-miR-4284; hsa-miR-371b-5p; hsa-miR-483-3p; hsa-miR-455-3p; hsa-miR-650; hsa-miR-26a-5p; hsa-miR-297; hsa-miR-504-3p; hsa-miR-142-5p; hsa-miR-367-3p; hsa-miR-1306-5p; hsa-miR-146b-5p; hsa-miR-300; hsa-miR-92b-3p
Pathways (KEGG)	Arachidonic acid metabolism	0.424434	0.57202	0.572019	17.905	19	hsa-miR-548m; hsa-miR-4284; hsa-miR-371b-5p; hsa-miR-508-5p; hsa-miR-1249-5p; hsa-miR-1226-3p; hsa-miR-455-3p; hsa-miR-650; hsa-miR-26a-5p; hsa-miR-589-5p; hsa-miR-486-3p; hsa-miR-196a-3p; hsa-miR-367-3p; hsa-miR-10b-5p; hsa-miR-1306-5p; hsa-miR-5010-3p; hsa-miR-101-3p; hsa-miR-146b-5p; hsa-miR-92b-3p
Pathways (KEGG)	Drug metabolism - other enzymes	0.424551	0.57202	0.572019	19.8782	21	hsa-miR-6503-3p; hsa-miR-4284; hsa-miR-508-5p; hsa-miR-1249-5p; hsa-miR-1226-3p; hsa-miR-650; hsa-miR-548ak; hsa-miR-26a-5p; hsa-miR-365b-5p; hsa-miR-297; hsa-miR-329-5p; hsa-miR-582-5p; hsa-miR-367-3p; hsa-miR-10b-5p; hsa-let-7g-5p; hsa-miR-182-3p; hsa-miR-548i; hsa-miR-5010-3p; hsa-miR-101-3p; hsa-miR-146b-5p; hsa-miR-92b-3p
Pathways (KEGG)	Steroid hormone biosynthesis	0.425942	0.57202	0.572019	13.1547	12	hsa-miR-675-5p; hsa-miR-1908-3p; hsa-miR-4284; hsa-miR-371b-5p; hsa-miR-508-5p; hsa-miR-455-3p; hsa-miR-297; hsa-miR-504-3p; hsa-miR-492; hsa-miR-196a-3p; hsa-miR-5010-3p; hsa-miR-101-3p
Pathways (KEGG)	Spliceosome	0.42968	0.57202	0.572019	39.8295	41	hsa-miR-563; hsa-miR-548m; hsa-miR-675-5p; hsa-miR-6503-3p; hsa-miR-1908-3p; hsa-miR-4284; hsa-miR-371b-5p; hsa-miR-508-5p; hsa-miR-1249-5p; hsa-miR-483-3p; hsa-miR-941; hsa-miR-1226-3p; hsa-miR-455-3p; hsa-miR-650; hsa-miR-548ak; hsa-miR-26a-5p; hsa-miR-555; hsa-miR-365b-5p; hsa-miR-297; hsa-miR-504-3p; hsa-miR-589-5p; hsa-miR-518b; hsa-miR-486-3p; hsa-miR-329-5p; hsa-miR-196a-3p; hsa-miR-142-5p…
Pathways (KEGG)	Proximal tubule bicarbonate reclamation	0.431495	0.57202	0.572019	9.1352	10	hsa-miR-675-5p; hsa-miR-4284; hsa-miR-941; hsa-miR-1226-3p; hsa-miR-455-3p; hsa-miR-26a-5p; hsa-miR-365b-5p; hsa-miR-329-5p; hsa-miR-196a-3p; hsa-miR-10b-5p
Pathways (KEGG)	Legionellosis	0.432101	0.57202	0.572019	28.8672	30	hsa-miR-339-3p; hsa-miR-4284; hsa-miR-371b-5p; hsa-miR-499a-3p; hsa-miR-508-5p; hsa-miR-1249-5p; hsa-miR-941; hsa-miR-1226-3p; hsa-miR-455-3p; hsa-miR-650; hsa-miR-26a-5p; hsa-miR-550a-5p; hsa-miR-365b-5p; hsa-miR-297; hsa-miR-504-3p; hsa-miR-589-5p; hsa-miR-142-5p; hsa-miR-582-5p; hsa-miR-367-3p; hsa-miR-10b-5p; hsa-let-7g-5p; hsa-miR-151a-5p; hsa-miR-1306-5p; hsa-miR-181b-2-3p; hsa-miR-888-5p; …
Pathways (KEGG)	Phenylalanine metabolism	0.43263	0.57202	0.572019	5.99269	5	hsa-miR-4284; hsa-miR-483-3p; hsa-miR-455-3p; hsa-miR-182-3p; hsa-miR-5010-3p
Pathways (KEGG)	Autophagy - animal	0.436761	0.57202	0.572019	44.9452	44	hsa-miR-378b; hsa-miR-1183; hsa-miR-563; hsa-miR-6503-3p; hsa-miR-1908-3p; hsa-miR-629-5p; hsa-miR-3196; hsa-miR-4284; hsa-miR-371b-5p; hsa-miR-376c-5p; hsa-miR-499a-3p; hsa-miR-508-5p; hsa-miR-1249-5p; hsa-miR-483-3p; hsa-miR-1226-3p; hsa-miR-455-3p; hsa-miR-650; hsa-miR-548ak; hsa-miR-26a-5p; hsa-miR-550a-5p; hsa-miR-555; hsa-miR-297; hsa-miR-504-3p; hsa-miR-492; hsa-miR-486-3p; hsa-miR-329-5p;…
Pathways (KEGG)	Endometrial cancer	0.437853	0.57202	0.572019	39.9026	41	hsa-miR-378b; hsa-miR-1183; hsa-miR-563; hsa-miR-548m; hsa-miR-675-5p; hsa-miR-6503-3p; hsa-miR-1908-3p; hsa-miR-3196; hsa-miR-4284; hsa-miR-371b-5p; hsa-miR-499a-3p; hsa-miR-1249-5p; hsa-miR-1226-3p; hsa-miR-455-3p; hsa-miR-548ak; hsa-miR-26a-5p; hsa-miR-297; hsa-miR-504-3p; hsa-miR-129-2-3p; hsa-miR-492; hsa-miR-486-3p; hsa-miR-329-5p; hsa-miR-196a-3p; hsa-miR-433-5p; hsa-miR-142-5p; hsa-miR-58…
Pathways (KEGG)	Hematopoietic cell lineage	0.439423	0.57202	0.572019	23.9708	25	hsa-miR-548m; hsa-miR-664b-5p; hsa-miR-4284; hsa-miR-371b-5p; hsa-miR-508-5p; hsa-miR-1249-5p; hsa-miR-455-3p; hsa-miR-650; hsa-miR-26a-5p; hsa-miR-365b-5p; hsa-miR-297; hsa-miR-504-3p; hsa-miR-589-5p; hsa-miR-486-3p; hsa-miR-196a-3p; hsa-miR-142-5p; hsa-miR-10b-5p; hsa-let-7g-5p; hsa-miR-182-3p; hsa-miR-548z; hsa-miR-548h-3p; hsa-miR-101-3p; hsa-miR-146b-5p; hsa-miR-300; hsa-miR-92b-3p
Pathways (KEGG)	Salivary secretion	0.441289	0.57202	0.572019	25.067	24	hsa-miR-675-5p; hsa-miR-4284; hsa-miR-371b-5p; hsa-miR-508-5p; hsa-miR-1249-5p; hsa-miR-483-3p; hsa-miR-941; hsa-miR-1226-3p; hsa-miR-455-3p; hsa-miR-548ak; hsa-miR-26a-5p; hsa-miR-365b-5p; hsa-miR-297; hsa-miR-504-3p; hsa-miR-486-3p; hsa-miR-329-5p; hsa-miR-196a-3p; hsa-miR-142-5p; hsa-miR-367-3p; hsa-miR-10b-5p; hsa-miR-548i; hsa-miR-5010-3p; hsa-miR-300; hsa-miR-92b-3p
Pathways (KEGG)	Morphine addiction	0.442843	0.57202	0.572019	30.0365	29	hsa-miR-378b; hsa-miR-6503-3p; hsa-miR-3196; hsa-miR-4284; hsa-miR-371b-5p; hsa-miR-499a-3p; hsa-miR-1249-5p; hsa-miR-483-3p; hsa-miR-941; hsa-miR-455-3p; hsa-miR-650; hsa-miR-26a-5p; hsa-miR-297; hsa-miR-504-3p; hsa-miR-433-5p; hsa-miR-142-5p; hsa-miR-582-5p; hsa-miR-10b-5p; hsa-miR-885-3p; hsa-let-7g-5p; hsa-miR-3180; hsa-miR-1306-5p; hsa-miR-181b-2-3p; hsa-miR-548z; hsa-miR-548h-3p; hsa-miR-10…
Pathways (KEGG)	Basal transcription factors	0.445755	0.57202	0.572019	17.1011	18	hsa-miR-4284; hsa-miR-508-5p; hsa-miR-1226-3p; hsa-miR-455-3p; hsa-miR-650; hsa-miR-548ak; hsa-miR-26a-5p; hsa-miR-365b-5p; hsa-miR-504-3p; hsa-miR-196a-3p; hsa-miR-142-5p; hsa-miR-367-3p; hsa-miR-548i; hsa-miR-181b-2-3p; hsa-miR-548z; hsa-miR-548h-3p; hsa-miR-101-3p; hsa-miR-92b-3p
Pathways (KEGG)	Valine, leucine and isoleucine degradation	0.445755	0.57202	0.572019	17.1011	18	hsa-miR-675-5p; hsa-miR-4284; hsa-miR-508-5p; hsa-miR-483-3p; hsa-miR-1226-3p; hsa-miR-455-3p; hsa-miR-650; hsa-miR-26a-5p; hsa-miR-550a-5p; hsa-miR-504-3p; hsa-miR-582-5p; hsa-miR-367-3p; hsa-miR-10b-5p; hsa-miR-5010-3p; hsa-miR-548z; hsa-miR-548h-3p; hsa-miR-101-3p; hsa-miR-92b-3p
Pathways (KEGG)	GnRH secretion	0.447628	0.57202	0.572019	29.0134	30	hsa-miR-378b; hsa-miR-6503-3p; hsa-miR-1908-3p; hsa-miR-4284; hsa-miR-371b-5p; hsa-miR-499a-3p; hsa-miR-508-5p; hsa-miR-1226-3p; hsa-miR-548ak; hsa-miR-26a-5p; hsa-miR-550a-5p; hsa-miR-297; hsa-miR-504-3p; hsa-miR-492; hsa-miR-486-3p; hsa-miR-142-5p; hsa-miR-582-5p; hsa-miR-367-3p; hsa-miR-10b-5p; hsa-miR-885-3p; hsa-let-7g-5p; hsa-miR-151a-5p; hsa-miR-548i; hsa-miR-1306-5p; hsa-miR-5010-3p; hsa-…
Pathways (KEGG)	Endocytosis	0.448642	0.57202	0.572019	49.7686	49	hsa-miR-378b; hsa-miR-1183; hsa-miR-548m; hsa-miR-1908-3p; hsa-miR-629-5p; hsa-miR-3196; hsa-miR-4284; hsa-miR-371b-5p; hsa-miR-376c-5p; hsa-miR-499a-3p; hsa-miR-508-5p; hsa-miR-1249-5p; hsa-miR-483-3p; hsa-miR-941; hsa-miR-1226-3p; hsa-miR-455-3p; hsa-miR-650; hsa-miR-548ak; hsa-miR-26a-5p; hsa-miR-555; hsa-miR-365b-5p; hsa-miR-297; hsa-miR-504-3p; hsa-miR-492; hsa-miR-589-5p; hsa-miR-486-3p; hs…
Pathways (KEGG)	Relaxin signaling pathway	0.449877	0.57202	0.572019	41.8758	41	hsa-miR-378b; hsa-miR-1183; hsa-miR-548m; hsa-miR-339-3p; hsa-miR-675-5p; hsa-miR-6503-3p; hsa-miR-1908-3p; hsa-miR-3196; hsa-miR-4284; hsa-miR-371b-5p; hsa-miR-499a-3p; hsa-miR-508-5p; hsa-miR-1249-5p; hsa-miR-483-3p; hsa-miR-455-3p; hsa-miR-650; hsa-miR-548ak; hsa-miR-26a-5p; hsa-miR-297; hsa-miR-504-3p; hsa-miR-492; hsa-miR-486-3p; hsa-miR-196a-3p; hsa-miR-433-5p; hsa-miR-142-5p; hsa-miR-582-5…
Pathways (KEGG)	Ascorbate and aldarate metabolism	0.450669	0.57202	0.572019	9.9391	9	hsa-miR-4284; hsa-miR-508-5p; hsa-miR-1226-3p; hsa-miR-297; hsa-miR-196a-3p; hsa-miR-367-3p; hsa-miR-10b-5p; hsa-miR-101-3p; hsa-miR-92b-3p
Pathways (KEGG)	Thermogenesis	0.454735	0.57202	0.572019	44.799	44	hsa-miR-1183; hsa-miR-563; hsa-miR-339-3p; hsa-miR-1908-3p; hsa-miR-629-5p; hsa-miR-3196; hsa-miR-4284; hsa-miR-371b-5p; hsa-miR-499a-3p; hsa-miR-508-5p; hsa-miR-1249-5p; hsa-miR-483-3p; hsa-miR-1226-3p; hsa-miR-455-3p; hsa-miR-650; hsa-miR-548ak; hsa-miR-26a-5p; hsa-miR-550a-5p; hsa-miR-297; hsa-miR-1295a; hsa-miR-504-3p; hsa-miR-129-2-3p; hsa-miR-589-5p; hsa-miR-518b; hsa-miR-329-5p; hsa-miR-19…
Pathways (KEGG)	Yersinia infection	0.454735	0.57202	0.572019	44.799	44	hsa-miR-378b; hsa-miR-1183; hsa-miR-563; hsa-miR-548m; hsa-miR-339-3p; hsa-miR-6503-3p; hsa-miR-664b-5p; hsa-miR-4284; hsa-miR-371b-5p; hsa-miR-499a-3p; hsa-miR-508-5p; hsa-miR-1249-5p; hsa-miR-483-3p; hsa-miR-1226-3p; hsa-miR-455-3p; hsa-miR-650; hsa-miR-548ak; hsa-miR-26a-5p; hsa-miR-297; hsa-miR-1295a; hsa-miR-504-3p; hsa-miR-492; hsa-miR-518b; hsa-miR-329-5p; hsa-miR-196a-3p; hsa-miR-142-5p; …
Pathways (KEGG)	Long-term depression	0.455422	0.57202	0.572019	30.9135	30	hsa-miR-1908-3p; hsa-miR-3196; hsa-miR-4284; hsa-miR-371b-5p; hsa-miR-499a-3p; hsa-miR-483-3p; hsa-miR-941; hsa-miR-1226-3p; hsa-miR-455-3p; hsa-miR-548ak; hsa-miR-26a-5p; hsa-miR-297; hsa-miR-504-3p; hsa-miR-492; hsa-miR-486-3p; hsa-miR-142-5p; hsa-miR-367-3p; hsa-miR-10b-5p; hsa-miR-885-3p; hsa-let-7g-5p; hsa-miR-3180; hsa-miR-548i; hsa-miR-5010-3p; hsa-miR-181b-2-3p; hsa-miR-548z; hsa-miR-548h…
Pathways (KEGG)	B cell receptor signaling pathway	0.459819	0.57202	0.572019	36.1023	37	hsa-miR-378b; hsa-miR-1183; hsa-miR-339-3p; hsa-miR-6503-3p; hsa-miR-1908-3p; hsa-miR-499a-3p; hsa-miR-1249-5p; hsa-miR-483-3p; hsa-miR-1226-3p; hsa-miR-455-3p; hsa-miR-650; hsa-miR-548ak; hsa-miR-26a-5p; hsa-miR-365b-5p; hsa-miR-297; hsa-miR-504-3p; hsa-miR-492; hsa-miR-486-3p; hsa-miR-196a-3p; hsa-miR-433-5p; hsa-miR-142-5p; hsa-miR-582-5p; hsa-miR-367-3p; hsa-miR-10b-5p; hsa-let-7g-5p; hsa-miR…
Pathways (KEGG)	Cushing syndrome	0.460922	0.57202	0.572019	46.1145	47	hsa-miR-378b; hsa-miR-1183; hsa-miR-563; hsa-miR-548m; hsa-miR-675-5p; hsa-miR-664b-5p; hsa-miR-3196; hsa-miR-4284; hsa-miR-371b-5p; hsa-miR-499a-3p; hsa-miR-508-5p; hsa-miR-1249-5p; hsa-miR-483-3p; hsa-miR-1226-3p; hsa-miR-455-3p; hsa-miR-650; hsa-miR-548ak; hsa-miR-26a-5p; hsa-miR-550a-5p; hsa-miR-365b-5p; hsa-miR-297; hsa-miR-504-3p; hsa-miR-129-2-3p; hsa-miR-492; hsa-miR-518b; hsa-miR-486-3p;…
Pathways (KEGG)	Gap junction	0.46181	0.57202	0.572019	33.8368	33	hsa-miR-1908-3p; hsa-miR-3196; hsa-miR-4284; hsa-miR-371b-5p; hsa-miR-499a-3p; hsa-miR-508-5p; hsa-miR-1249-5p; hsa-miR-483-3p; hsa-miR-1226-3p; hsa-miR-455-3p; hsa-miR-650; hsa-miR-548ak; hsa-miR-26a-5p; hsa-miR-297; hsa-miR-504-3p; hsa-miR-492; hsa-miR-486-3p; hsa-miR-329-5p; hsa-miR-433-5p; hsa-miR-142-5p; hsa-miR-367-3p; hsa-miR-10b-5p; hsa-let-7g-5p; hsa-miR-3180; hsa-miR-548i; hsa-miR-5010-…
Pathways (KEGG)	Pancreatic cancer	0.462085	0.57202	0.572019	43.1181	44	hsa-miR-378b; hsa-miR-1183; hsa-miR-563; hsa-miR-548m; hsa-miR-339-3p; hsa-miR-675-5p; hsa-miR-6503-3p; hsa-miR-3196; hsa-miR-4284; hsa-miR-371b-5p; hsa-miR-499a-3p; hsa-miR-508-5p; hsa-miR-1249-5p; hsa-miR-483-3p; hsa-miR-455-3p; hsa-miR-650; hsa-miR-548ak; hsa-miR-26a-5p; hsa-miR-550a-5p; hsa-miR-365b-5p; hsa-miR-297; hsa-miR-504-3p; hsa-miR-129-2-3p; hsa-miR-492; hsa-miR-486-3p; hsa-miR-329-5p…
Pathways (KEGG)	Aminoacyl-tRNA biosynthesis	0.463729	0.57202	0.572019	15.2741	16	hsa-miR-4284; hsa-miR-371b-5p; hsa-miR-499a-3p; hsa-miR-1226-3p; hsa-miR-455-3p; hsa-miR-650; hsa-miR-26a-5p; hsa-miR-555; hsa-miR-365b-5p; hsa-miR-504-3p; hsa-miR-486-3p; hsa-miR-142-5p; hsa-let-7g-5p; hsa-miR-1306-5p; hsa-miR-101-3p; hsa-miR-92b-3p
Pathways (KEGG)	Glycosphingolipid biosynthesis - lacto and neolacto series	0.464033	0.57202	0.572019	9.35445	10	hsa-miR-563; hsa-miR-508-5p; hsa-miR-483-3p; hsa-miR-26a-5p; hsa-miR-550a-5p; hsa-miR-196a-3p; hsa-miR-10b-5p; hsa-miR-888-5p; hsa-miR-548z; hsa-miR-548h-3p
Pathways (KEGG)	VEGF signaling pathway	0.464279	0.57202	0.572019	32.1559	33	hsa-miR-378b; hsa-miR-1183; hsa-miR-6503-3p; hsa-miR-1908-3p; hsa-miR-3196; hsa-miR-4284; hsa-miR-371b-5p; hsa-miR-499a-3p; hsa-miR-1249-5p; hsa-miR-483-3p; hsa-miR-650; hsa-miR-548ak; hsa-miR-26a-5p; hsa-miR-297; hsa-miR-504-3p; hsa-miR-492; hsa-miR-589-5p; hsa-miR-486-3p; hsa-miR-142-5p; hsa-miR-582-5p; hsa-miR-367-3p; hsa-miR-10b-5p; hsa-let-7g-5p; hsa-miR-151a-5p; hsa-miR-548i; hsa-miR-5010-3…
Pathways (KEGG)	Retinol metabolism	0.465275	0.57202	0.572019	18.8551	18	hsa-miR-378b; hsa-miR-4284; hsa-miR-371b-5p; hsa-miR-376c-5p; hsa-miR-508-5p; hsa-miR-455-3p; hsa-miR-650; hsa-miR-548ak; hsa-miR-297; hsa-miR-504-3p; hsa-miR-196a-3p; hsa-miR-142-5p; hsa-miR-10b-5p; hsa-let-7g-5p; hsa-miR-548i; hsa-miR-101-3p; hsa-miR-300; hsa-miR-337-3p
Pathways (KEGG)	Insulin secretion	0.466525	0.57202	0.572019	25.2132	26	hsa-miR-1183; hsa-miR-675-5p; hsa-miR-4284; hsa-miR-371b-5p; hsa-miR-508-5p; hsa-miR-1249-5p; hsa-miR-483-3p; hsa-miR-941; hsa-miR-1226-3p; hsa-miR-455-3p; hsa-miR-26a-5p; hsa-miR-550a-5p; hsa-miR-365b-5p; hsa-miR-297; hsa-miR-504-3p; hsa-miR-486-3p; hsa-miR-329-5p; hsa-miR-196a-3p; hsa-miR-142-5p; hsa-miR-582-5p; hsa-miR-367-3p; hsa-miR-10b-5p; hsa-miR-885-3p; hsa-miR-1306-5p; hsa-miR-300; hsa-m…
Pathways (KEGG)	Chronic myeloid leukemia	0.467424	0.57202	0.572019	45.1644	46	hsa-miR-378b; hsa-miR-563; hsa-miR-548m; hsa-miR-339-3p; hsa-miR-675-5p; hsa-miR-6503-3p; hsa-miR-1908-3p; hsa-miR-664b-5p; hsa-miR-3196; hsa-miR-4284; hsa-miR-371b-5p; hsa-miR-499a-3p; hsa-miR-508-5p; hsa-miR-1249-5p; hsa-miR-483-3p; hsa-miR-455-3p; hsa-miR-650; hsa-miR-548ak; hsa-miR-26a-5p; hsa-miR-297; hsa-miR-504-3p; hsa-miR-129-2-3p; hsa-miR-492; hsa-miR-486-3p; hsa-miR-329-5p; hsa-miR-433-…
Pathways (KEGG)	Cholinergic synapse	0.471257	0.57202	0.572019	35.7369	35	hsa-miR-378b; hsa-miR-1183; hsa-miR-6503-3p; hsa-miR-1908-3p; hsa-miR-3196; hsa-miR-4284; hsa-miR-371b-5p; hsa-miR-499a-3p; hsa-miR-1249-5p; hsa-miR-483-3p; hsa-miR-1226-3p; hsa-miR-455-3p; hsa-miR-650; hsa-miR-548ak; hsa-miR-26a-5p; hsa-miR-297; hsa-miR-504-3p; hsa-miR-486-3p; hsa-miR-329-5p; hsa-miR-196a-3p; hsa-miR-142-5p; hsa-miR-582-5p; hsa-miR-367-3p; hsa-miR-10b-5p; hsa-miR-885-3p; hsa-let…
Pathways (KEGG)	Thiamine metabolism	0.471684	0.57202	0.572019	5.77345	5	hsa-miR-4284; hsa-miR-486-3p; hsa-let-7g-5p; hsa-miR-5010-3p; hsa-miR-300
Pathways (KEGG)	cAMP signaling pathway	0.473012	0.57202	0.572019	47.2107	48	hsa-miR-378b; hsa-miR-1183; hsa-miR-339-3p; hsa-miR-675-5p; hsa-miR-6503-3p; hsa-miR-3196; hsa-miR-4284; hsa-miR-371b-5p; hsa-miR-499a-3p; hsa-miR-508-5p; hsa-miR-1249-5p; hsa-miR-483-3p; hsa-miR-941; hsa-miR-1226-3p; hsa-miR-455-3p; hsa-miR-650; hsa-miR-548ak; hsa-miR-26a-5p; hsa-miR-550a-5p; hsa-miR-555; hsa-miR-365b-5p; hsa-miR-297; hsa-miR-504-3p; hsa-miR-492; hsa-miR-518b; hsa-miR-486-3p; hs…
Pathways (KEGG)	Epithelial cell signaling in Helicobacter pylori infection	0.474051	0.57202	0.572019	29.7442	29	hsa-miR-1183; hsa-miR-339-3p; hsa-miR-675-5p; hsa-miR-3196; hsa-miR-4284; hsa-miR-371b-5p; hsa-miR-499a-3p; hsa-miR-1249-5p; hsa-miR-483-3p; hsa-miR-455-3p; hsa-miR-650; hsa-miR-548ak; hsa-miR-26a-5p; hsa-miR-504-3p; hsa-miR-486-3p; hsa-miR-142-5p; hsa-miR-582-5p; hsa-miR-367-3p; hsa-let-7g-5p; hsa-miR-3180; hsa-miR-548i; hsa-miR-181b-2-3p; hsa-miR-888-5p; hsa-miR-548z; hsa-miR-548h-3p; hsa-miR-1…
Pathways (KEGG)	Hippo signaling pathway - multiple species	0.47656	0.57202	0.572019	17.7588	17	hsa-miR-1183; hsa-miR-548m; hsa-miR-629-5p; hsa-miR-4284; hsa-miR-508-5p; hsa-miR-455-3p; hsa-miR-650; hsa-miR-548ak; hsa-miR-550a-5p; hsa-miR-1295a; hsa-miR-504-3p; hsa-miR-129-2-3p; hsa-miR-196a-3p; hsa-miR-367-3p; hsa-miR-548i; hsa-miR-101-3p; hsa-miR-92b-3p
Pathways (KEGG)	Progesterone-mediated oocyte maturation	0.481592	0.57202	0.572019	38.2948	39	hsa-miR-378b; hsa-miR-1183; hsa-miR-6503-3p; hsa-miR-3196; hsa-miR-4284; hsa-miR-371b-5p; hsa-miR-499a-3p; hsa-miR-508-5p; hsa-miR-1249-5p; hsa-miR-483-3p; hsa-miR-1226-3p; hsa-miR-455-3p; hsa-miR-650; hsa-miR-548ak; hsa-miR-26a-5p; hsa-miR-550a-5p; hsa-miR-365b-5p; hsa-miR-297; hsa-miR-504-3p; hsa-miR-492; hsa-miR-518b; hsa-miR-486-3p; hsa-miR-142-5p; hsa-miR-582-5p; hsa-miR-367-3p; hsa-miR-10b-…
Pathways (KEGG)	Th17 cell differentiation	0.481592	0.57202	0.572019	38.2948	39	hsa-miR-1183; hsa-miR-339-3p; hsa-miR-675-5p; hsa-miR-3196; hsa-miR-4284; hsa-miR-371b-5p; hsa-miR-499a-3p; hsa-miR-1249-5p; hsa-miR-483-3p; hsa-miR-1226-3p; hsa-miR-455-3p; hsa-miR-650; hsa-miR-548ak; hsa-miR-26a-5p; hsa-miR-555; hsa-miR-365b-5p; hsa-miR-504-3p; hsa-miR-589-5p; hsa-miR-486-3p; hsa-miR-329-5p; hsa-miR-196a-3p; hsa-miR-142-5p; hsa-miR-582-5p; hsa-miR-367-3p; hsa-miR-10b-5p; hsa-le…
Pathways (KEGG)	Type I diabetes mellitus	0.485586	0.57202	0.572019	14.6894	14	hsa-miR-4284; hsa-miR-371b-5p; hsa-miR-376c-5p; hsa-miR-1249-5p; hsa-miR-455-3p; hsa-miR-650; hsa-miR-26a-5p; hsa-miR-365b-5p; hsa-miR-504-3p; hsa-miR-589-5p; hsa-miR-367-3p; hsa-miR-10b-5p; hsa-miR-1306-5p; hsa-miR-92b-3p
Pathways (KEGG)	Kaposi sarcoma-associated herpesvirus infection	0.48563	0.57202	0.572019	50.4994	50	hsa-miR-378b; hsa-miR-1183; hsa-miR-563; hsa-miR-548m; hsa-miR-339-3p; hsa-miR-675-5p; hsa-miR-6503-3p; hsa-miR-1908-3p; hsa-miR-3196; hsa-miR-4284; hsa-miR-371b-5p; hsa-miR-376c-5p; hsa-miR-499a-3p; hsa-miR-1249-5p; hsa-miR-483-3p; hsa-miR-1226-3p; hsa-miR-455-3p; hsa-miR-650; hsa-miR-548ak; hsa-miR-26a-5p; hsa-miR-555; hsa-miR-365b-5p; hsa-miR-297; hsa-miR-504-3p; hsa-miR-129-2-3p; hsa-miR-492;…
Pathways (KEGG)	Cocaine addiction	0.487542	0.57202	0.572019	19.659	19	hsa-miR-1183; hsa-miR-339-3p; hsa-miR-3196; hsa-miR-371b-5p; hsa-miR-1249-5p; hsa-miR-483-3p; hsa-miR-455-3p; hsa-miR-297; hsa-miR-582-5p; hsa-miR-367-3p; hsa-miR-10b-5p; hsa-miR-3180; hsa-miR-5010-3p; hsa-miR-548z; hsa-miR-548h-3p; hsa-miR-101-3p; hsa-miR-146b-5p; hsa-miR-300; hsa-miR-92b-3p
Pathways (KEGG)	PI3K-Akt signaling pathway	0.488055	0.57202	0.572019	54.4458	54	hsa-miR-378b; hsa-miR-1183; hsa-miR-563; hsa-miR-548m; hsa-miR-339-3p; hsa-miR-675-5p; hsa-miR-6503-3p; hsa-miR-1908-3p; hsa-miR-664b-5p; hsa-miR-3196; hsa-miR-4284; hsa-miR-371b-5p; hsa-miR-499a-3p; hsa-miR-508-5p; hsa-miR-1249-5p; hsa-miR-483-3p; hsa-miR-941; hsa-miR-1226-3p; hsa-miR-455-3p; hsa-miR-650; hsa-miR-548ak; hsa-miR-26a-5p; hsa-miR-550a-5p; hsa-miR-555; hsa-miR-365b-5p; hsa-miR-297; …
Pathways (KEGG)	Huntington disease	0.488226	0.57202	0.572019	43.3374	44	hsa-miR-378b; hsa-miR-1183; hsa-miR-339-3p; hsa-miR-1908-3p; hsa-miR-629-5p; hsa-miR-4284; hsa-miR-371b-5p; hsa-miR-376c-5p; hsa-miR-499a-3p; hsa-miR-508-5p; hsa-miR-1249-5p; hsa-miR-483-3p; hsa-miR-1226-3p; hsa-miR-455-3p; hsa-miR-650; hsa-miR-548ak; hsa-miR-26a-5p; hsa-miR-550a-5p; hsa-miR-555; hsa-miR-365b-5p; hsa-miR-297; hsa-miR-1295a; hsa-miR-504-3p; hsa-miR-589-5p; hsa-miR-486-3p; hsa-miR-…
Pathways (KEGG)	Amoebiasis	0.489728	0.57202	0.572019	30.4019	31	hsa-miR-378b; hsa-miR-339-3p; hsa-miR-675-5p; hsa-miR-4284; hsa-miR-371b-5p; hsa-miR-499a-3p; hsa-miR-508-5p; hsa-miR-1249-5p; hsa-miR-483-3p; hsa-miR-1226-3p; hsa-miR-455-3p; hsa-miR-548ak; hsa-miR-26a-5p; hsa-miR-297; hsa-miR-504-3p; hsa-miR-329-5p; hsa-miR-196a-3p; hsa-miR-142-5p; hsa-miR-582-5p; hsa-miR-367-3p; hsa-miR-10b-5p; hsa-let-7g-5p; hsa-miR-548i; hsa-miR-181b-2-3p; hsa-miR-888-5p; hs…
Pathways (KEGG)	Autophagy - other	0.490686	0.57202	0.572019	15.4933	16	hsa-miR-3196; hsa-miR-4284; hsa-miR-508-5p; hsa-miR-1249-5p; hsa-miR-1226-3p; hsa-miR-455-3p; hsa-miR-650; hsa-miR-26a-5p; hsa-miR-196a-3p; hsa-miR-582-5p; hsa-miR-10b-5p; hsa-miR-885-3p; hsa-let-7g-5p; hsa-miR-3180; hsa-miR-101-3p; hsa-miR-146b-5p
Pathways (KEGG)	Endocrine and other factor-regulated calcium reabsorption	0.493895	0.57202	0.572019	21.486	22	hsa-miR-675-5p; hsa-miR-4284; hsa-miR-371b-5p; hsa-miR-1249-5p; hsa-miR-483-3p; hsa-miR-941; hsa-miR-1226-3p; hsa-miR-455-3p; hsa-miR-26a-5p; hsa-miR-365b-5p; hsa-miR-297; hsa-miR-504-3p; hsa-miR-329-5p; hsa-miR-196a-3p; hsa-miR-142-5p; hsa-miR-367-3p; hsa-miR-10b-5p; hsa-miR-181b-2-3p; hsa-miR-548z; hsa-miR-548h-3p; hsa-miR-300; hsa-miR-92b-3p
Pathways (KEGG)	Sulfur relay system	0.494553	0.57202	0.572019	3.65408	3	hsa-miR-4284; hsa-miR-455-3p; hsa-miR-182-3p
Pathways (KEGG)	Antigen processing and presentation	0.494578	0.57202	0.572019	29.4519	30	hsa-miR-1183; hsa-miR-629-5p; hsa-miR-508-5p; hsa-miR-1249-5p; hsa-miR-941; hsa-miR-1226-3p; hsa-miR-455-3p; hsa-miR-650; hsa-miR-548ak; hsa-miR-26a-5p; hsa-miR-297; hsa-miR-504-3p; hsa-miR-129-2-3p; hsa-miR-589-5p; hsa-miR-486-3p; hsa-miR-142-5p; hsa-miR-582-5p; hsa-miR-367-3p; hsa-miR-10b-5p; hsa-miR-151a-5p; hsa-miR-548i; hsa-miR-1306-5p; hsa-miR-5010-3p; hsa-miR-888-5p; hsa-miR-548z; hsa-miR-…
Pathways (KEGG)	Oxytocin signaling pathway	0.494712	0.57202	0.572019	45.3837	46	hsa-miR-378b; hsa-miR-1183; hsa-miR-563; hsa-miR-548m; hsa-miR-6503-3p; hsa-miR-1908-3p; hsa-miR-3196; hsa-miR-4284; hsa-miR-371b-5p; hsa-miR-499a-3p; hsa-miR-508-5p; hsa-miR-1249-5p; hsa-miR-483-3p; hsa-miR-1226-3p; hsa-miR-455-3p; hsa-miR-650; hsa-miR-548ak; hsa-miR-26a-5p; hsa-miR-550a-5p; hsa-miR-297; hsa-miR-1295a; hsa-miR-504-3p; hsa-miR-492; hsa-miR-589-5p; hsa-miR-486-3p; hsa-miR-329-5p; …
Pathways (KEGG)	Peroxisome	0.495706	0.57202	0.572019	27.5518	27	hsa-miR-1183; hsa-miR-4284; hsa-miR-371b-5p; hsa-miR-376c-5p; hsa-miR-508-5p; hsa-miR-1249-5p; hsa-miR-483-3p; hsa-miR-1226-3p; hsa-miR-455-3p; hsa-miR-650; hsa-miR-548ak; hsa-miR-26a-5p; hsa-miR-550a-5p; hsa-miR-297; hsa-miR-504-3p; hsa-miR-492; hsa-miR-329-5p; hsa-miR-196a-3p; hsa-miR-433-5p; hsa-miR-142-5p; hsa-let-7g-5p; hsa-miR-548i; hsa-miR-1306-5p; hsa-miR-548z; hsa-miR-548h-3p; hsa-miR-10…
Pathways (KEGG)	Lysosome	0.497574	0.57202	0.572019	30.475	31	hsa-miR-1183; hsa-miR-548m; hsa-miR-675-5p; hsa-miR-1908-3p; hsa-miR-4284; hsa-miR-371b-5p; hsa-miR-508-5p; hsa-miR-483-3p; hsa-miR-941; hsa-miR-455-3p; hsa-miR-650; hsa-miR-548ak; hsa-miR-26a-5p; hsa-miR-550a-5p; hsa-miR-297; hsa-miR-504-3p; hsa-miR-486-3p; hsa-miR-196a-3p; hsa-miR-142-5p; hsa-miR-582-5p; hsa-miR-367-3p; hsa-miR-10b-5p; hsa-let-7g-5p; hsa-miR-548i; hsa-miR-1306-5p; hsa-miR-5010-…
Pathways (KEGG)	Staphylococcus aureus infection	0.498193	0.57202	0.572019	12.57	13	hsa-miR-548m; hsa-miR-4284; hsa-miR-371b-5p; hsa-miR-483-3p; hsa-miR-455-3p; hsa-miR-26a-5p; hsa-miR-365b-5p; hsa-miR-504-3p; hsa-miR-589-5p; hsa-let-7g-5p; hsa-miR-1306-5p; hsa-miR-337-3p; hsa-miR-92b-3p
Pathways (KEGG)	Vibrio cholerae infection	0.498708	0.57202	0.572019	26.5286	26	hsa-miR-1183; hsa-miR-675-5p; hsa-miR-4284; hsa-miR-371b-5p; hsa-miR-1249-5p; hsa-miR-483-3p; hsa-miR-1226-3p; hsa-miR-455-3p; hsa-miR-650; hsa-miR-26a-5p; hsa-miR-1295a; hsa-miR-504-3p; hsa-miR-589-5p; hsa-miR-486-3p; hsa-miR-329-5p; hsa-miR-433-5p; hsa-miR-582-5p; hsa-miR-367-3p; hsa-miR-10b-5p; hsa-let-7g-5p; hsa-miR-182-3p; hsa-miR-181b-2-3p; hsa-miR-548z; hsa-miR-548h-3p; hsa-miR-101-3p; hsa…
Pathways (KEGG)	Colorectal cancer	0.499648	0.57202	0.572019	44.4336	44	hsa-miR-378b; hsa-miR-563; hsa-miR-548m; hsa-miR-675-5p; hsa-miR-6503-3p; hsa-miR-1908-3p; hsa-miR-3196; hsa-miR-4284; hsa-miR-371b-5p; hsa-miR-499a-3p; hsa-miR-1249-5p; hsa-miR-483-3p; hsa-miR-1226-3p; hsa-miR-455-3p; hsa-miR-650; hsa-miR-548ak; hsa-miR-26a-5p; hsa-miR-550a-5p; hsa-miR-297; hsa-miR-504-3p; hsa-miR-129-2-3p; hsa-miR-492; hsa-miR-589-5p; hsa-miR-486-3p; hsa-miR-196a-3p; hsa-miR-43…
Pathways (KEGG)	NF-kappa B signaling pathway	0.499857	0.57202	0.572019	36.4677	37	hsa-miR-1183; hsa-miR-548m; hsa-miR-339-3p; hsa-miR-629-5p; hsa-miR-4284; hsa-miR-371b-5p; hsa-miR-499a-3p; hsa-miR-508-5p; hsa-miR-1249-5p; hsa-miR-483-3p; hsa-miR-1226-3p; hsa-miR-455-3p; hsa-miR-650; hsa-miR-548ak; hsa-miR-26a-5p; hsa-miR-555; hsa-miR-365b-5p; hsa-miR-297; hsa-miR-504-3p; hsa-miR-129-2-3p; hsa-miR-589-5p; hsa-miR-486-3p; hsa-miR-196a-3p; hsa-miR-142-5p; hsa-miR-367-3p; hsa-miR…
Pathways (KEGG)	Protein digestion and absorption	0.499857	0.57202	0.572019	23.5323	23	hsa-miR-675-5p; hsa-miR-4284; hsa-miR-371b-5p; hsa-miR-1249-5p; hsa-miR-941; hsa-miR-1226-3p; hsa-miR-455-3p; hsa-miR-26a-5p; hsa-miR-365b-5p; hsa-miR-504-3p; hsa-miR-486-3p; hsa-miR-329-5p; hsa-miR-196a-3p; hsa-miR-142-5p; hsa-miR-10b-5p; hsa-miR-885-3p; hsa-let-7g-5p; hsa-miR-5010-3p; hsa-miR-548z; hsa-miR-548h-3p; hsa-miR-101-3p; hsa-miR-300; hsa-miR-92b-3p
Pathways (KEGG)	Circadian rhythm	0.502076	0.572543	0.572543	21.5591	22	hsa-miR-1183; hsa-miR-629-5p; hsa-miR-4284; hsa-miR-483-3p; hsa-miR-941; hsa-miR-650; hsa-miR-26a-5p; hsa-miR-555; hsa-miR-297; hsa-miR-504-3p; hsa-miR-196a-3p; hsa-miR-582-5p; hsa-miR-367-3p; hsa-miR-10b-5p; hsa-let-7g-5p; hsa-miR-151a-5p; hsa-miR-5010-3p; hsa-miR-548z; hsa-miR-548h-3p; hsa-miR-101-3p; hsa-miR-300; hsa-miR-92b-3p
Pathways (KEGG)	Osteoclast differentiation	0.504273	0.572716	0.572716	40.4872	41	hsa-miR-378b; hsa-miR-1183; hsa-miR-548m; hsa-miR-339-3p; hsa-miR-675-5p; hsa-miR-6503-3p; hsa-miR-4284; hsa-miR-371b-5p; hsa-miR-499a-3p; hsa-miR-508-5p; hsa-miR-1249-5p; hsa-miR-483-3p; hsa-miR-1226-3p; hsa-miR-455-3p; hsa-miR-650; hsa-miR-548ak; hsa-miR-26a-5p; hsa-miR-365b-5p; hsa-miR-297; hsa-miR-504-3p; hsa-miR-486-3p; hsa-miR-329-5p; hsa-miR-196a-3p; hsa-miR-142-5p; hsa-miR-582-5p; hsa-miR…
Pathways (KEGG)	Leukocyte transendothelial migration	0.507205	0.572716	0.572716	39.391	39	hsa-miR-378b; hsa-miR-1183; hsa-miR-548m; hsa-miR-664b-5p; hsa-miR-3196; hsa-miR-4284; hsa-miR-371b-5p; hsa-miR-1249-5p; hsa-miR-483-3p; hsa-miR-1226-3p; hsa-miR-455-3p; hsa-miR-650; hsa-miR-548ak; hsa-miR-26a-5p; hsa-miR-365b-5p; hsa-miR-1295a; hsa-miR-504-3p; hsa-miR-518b; hsa-miR-486-3p; hsa-miR-329-5p; hsa-miR-196a-3p; hsa-miR-142-5p; hsa-miR-582-5p; hsa-miR-367-3p; hsa-miR-10b-5p; hsa-let-7g…
Pathways (KEGG)	Malaria	0.511004	0.572716	0.572716	17.4665	17	hsa-miR-378b; hsa-miR-675-5p; hsa-miR-499a-3p; hsa-miR-1249-5p; hsa-miR-455-3p; hsa-miR-650; hsa-miR-26a-5p; hsa-miR-297; hsa-miR-129-2-3p; hsa-miR-142-5p; hsa-miR-582-5p; hsa-miR-10b-5p; hsa-let-7g-5p; hsa-miR-181b-2-3p; hsa-miR-101-3p; hsa-miR-146b-5p; hsa-miR-92b-3p
Pathways (KEGG)	MAPK signaling pathway	0.513115	0.572716	0.572716	52.4726	53	hsa-miR-378b; hsa-miR-1183; hsa-miR-548m; hsa-miR-339-3p; hsa-miR-675-5p; hsa-miR-6503-3p; hsa-miR-1908-3p; hsa-miR-664b-5p; hsa-miR-3196; hsa-miR-4284; hsa-miR-371b-5p; hsa-miR-376c-5p; hsa-miR-499a-3p; hsa-miR-508-5p; hsa-miR-1249-5p; hsa-miR-483-3p; hsa-miR-941; hsa-miR-1226-3p; hsa-miR-455-3p; hsa-miR-650; hsa-miR-548ak; hsa-miR-26a-5p; hsa-miR-297; hsa-miR-504-3p; hsa-miR-129-2-3p; hsa-miR-4…
Pathways (KEGG)	C-type lectin receptor signaling pathway	0.515458	0.572716	0.572716	39.3179	39	hsa-miR-378b; hsa-miR-1183; hsa-miR-339-3p; hsa-miR-6503-3p; hsa-miR-1908-3p; hsa-miR-3196; hsa-miR-4284; hsa-miR-371b-5p; hsa-miR-499a-3p; hsa-miR-508-5p; hsa-miR-1249-5p; hsa-miR-483-3p; hsa-miR-1226-3p; hsa-miR-455-3p; hsa-miR-650; hsa-miR-26a-5p; hsa-miR-365b-5p; hsa-miR-297; hsa-miR-504-3p; hsa-miR-589-5p; hsa-miR-486-3p; hsa-miR-142-5p; hsa-miR-582-5p; hsa-miR-367-3p; hsa-miR-10b-5p; hsa-le…
Pathways (KEGG)	AMPK signaling pathway	0.519649	0.572716	0.572716	42.6066	43	hsa-miR-378b; hsa-miR-1183; hsa-miR-563; hsa-miR-339-3p; hsa-miR-675-5p; hsa-miR-6503-3p; hsa-miR-629-5p; hsa-miR-3196; hsa-miR-4284; hsa-miR-499a-3p; hsa-miR-508-5p; hsa-miR-1249-5p; hsa-miR-483-3p; hsa-miR-941; hsa-miR-1226-3p; hsa-miR-455-3p; hsa-miR-650; hsa-miR-26a-5p; hsa-miR-550a-5p; hsa-miR-555; hsa-miR-297; hsa-miR-504-3p; hsa-miR-129-2-3p; hsa-miR-492; hsa-miR-486-3p; hsa-miR-329-5p; hs…
Pathways (KEGG)	Glycolysis Gluconeogenesis	0.522411	0.572716	0.572716	26.3094	26	hsa-miR-675-5p; hsa-miR-4284; hsa-miR-371b-5p; hsa-miR-499a-3p; hsa-miR-508-5p; hsa-miR-1249-5p; hsa-miR-483-3p; hsa-miR-1226-3p; hsa-miR-455-3p; hsa-miR-650; hsa-miR-26a-5p; hsa-miR-297; hsa-miR-504-3p; hsa-miR-129-2-3p; hsa-miR-589-5p; hsa-miR-486-3p; hsa-miR-142-5p; hsa-miR-582-5p; hsa-miR-367-3p; hsa-miR-10b-5p; hsa-let-7g-5p; hsa-miR-151a-5p; hsa-miR-182-3p; hsa-miR-1306-5p; hsa-miR-300; hsa…
Pathways (KEGG)	Insulin signaling pathway	0.526407	0.572716	0.572716	44.2144	44	hsa-miR-378b; hsa-miR-1183; hsa-miR-339-3p; hsa-miR-6503-3p; hsa-miR-1908-3p; hsa-miR-664b-5p; hsa-miR-4284; hsa-miR-371b-5p; hsa-miR-499a-3p; hsa-miR-508-5p; hsa-miR-1249-5p; hsa-miR-483-3p; hsa-miR-941; hsa-miR-455-3p; hsa-miR-650; hsa-miR-548ak; hsa-miR-26a-5p; hsa-miR-550a-5p; hsa-miR-365b-5p; hsa-miR-297; hsa-miR-504-3p; hsa-miR-129-2-3p; hsa-miR-492; hsa-miR-486-3p; hsa-miR-329-5p; hsa-miR-…
Pathways (KEGG)	Prostate cancer	0.526988	0.572716	0.572716	47.2107	47	hsa-miR-378b; hsa-miR-1183; hsa-miR-563; hsa-miR-548m; hsa-miR-339-3p; hsa-miR-675-5p; hsa-miR-6503-3p; hsa-miR-1908-3p; hsa-miR-664b-5p; hsa-miR-629-5p; hsa-miR-3196; hsa-miR-4284; hsa-miR-371b-5p; hsa-miR-499a-3p; hsa-miR-508-5p; hsa-miR-1249-5p; hsa-miR-483-3p; hsa-miR-941; hsa-miR-1226-3p; hsa-miR-455-3p; hsa-miR-650; hsa-miR-548ak; hsa-miR-26a-5p; hsa-miR-555; hsa-miR-297; hsa-miR-504-3p; hs…
Pathways (KEGG)	Amyotrophic lateral sclerosis ALS	0.527194	0.572716	0.572716	27.2594	27	hsa-miR-1183; hsa-miR-4284; hsa-miR-371b-5p; hsa-miR-1249-5p; hsa-miR-483-3p; hsa-miR-1226-3p; hsa-miR-455-3p; hsa-miR-650; hsa-miR-26a-5p; hsa-miR-365b-5p; hsa-miR-297; hsa-miR-504-3p; hsa-miR-492; hsa-miR-142-5p; hsa-miR-582-5p; hsa-miR-10b-5p; hsa-let-7g-5p; hsa-miR-151a-5p; hsa-miR-1306-5p; hsa-miR-5010-3p; hsa-miR-888-5p; hsa-miR-548z; hsa-miR-548h-3p; hsa-miR-101-3p; hsa-miR-300; hsa-miR-33…
Pathways (KEGG)	Tuberculosis	0.528299	0.572716	0.572716	42.6797	43	hsa-miR-378b; hsa-miR-1183; hsa-miR-339-3p; hsa-miR-675-5p; hsa-miR-6503-3p; hsa-miR-629-5p; hsa-miR-3196; hsa-miR-4284; hsa-miR-371b-5p; hsa-miR-499a-3p; hsa-miR-508-5p; hsa-miR-1249-5p; hsa-miR-483-3p; hsa-miR-1226-3p; hsa-miR-455-3p; hsa-miR-650; hsa-miR-26a-5p; hsa-miR-555; hsa-miR-365b-5p; hsa-miR-297; hsa-miR-504-3p; hsa-miR-492; hsa-miR-589-5p; hsa-miR-486-3p; hsa-miR-329-5p; hsa-miR-196a-…
Pathways (KEGG)	Histidine metabolism	0.53056	0.572716	0.572716	10.3776	10	hsa-miR-508-5p; hsa-miR-483-3p; hsa-miR-1226-3p; hsa-miR-455-3p; hsa-miR-504-3p; hsa-miR-582-5p; hsa-miR-182-3p; hsa-miR-5010-3p; hsa-miR-181b-2-3p; hsa-miR-101-3p
Pathways (KEGG)	Insulin resistance	0.534179	0.572716	0.572716	39.7564	40	hsa-miR-378b; hsa-miR-1183; hsa-miR-339-3p; hsa-miR-6503-3p; hsa-miR-4284; hsa-miR-371b-5p; hsa-miR-499a-3p; hsa-miR-508-5p; hsa-miR-1249-5p; hsa-miR-483-3p; hsa-miR-941; hsa-miR-455-3p; hsa-miR-650; hsa-miR-548ak; hsa-miR-26a-5p; hsa-miR-550a-5p; hsa-miR-365b-5p; hsa-miR-297; hsa-miR-504-3p; hsa-miR-492; hsa-miR-518b; hsa-miR-486-3p; hsa-miR-329-5p; hsa-miR-142-5p; hsa-miR-582-5p; hsa-miR-367-3p…
Pathways (KEGG)	Sphingolipid signaling pathway	0.536951	0.572716	0.572716	42.7527	43	hsa-miR-378b; hsa-miR-1183; hsa-miR-339-3p; hsa-miR-6503-3p; hsa-miR-1908-3p; hsa-miR-3196; hsa-miR-4284; hsa-miR-371b-5p; hsa-miR-499a-3p; hsa-miR-508-5p; hsa-miR-1249-5p; hsa-miR-483-3p; hsa-miR-941; hsa-miR-1226-3p; hsa-miR-455-3p; hsa-miR-650; hsa-miR-548ak; hsa-miR-26a-5p; hsa-miR-555; hsa-miR-365b-5p; hsa-miR-297; hsa-miR-504-3p; hsa-miR-492; hsa-miR-486-3p; hsa-miR-329-5p; hsa-miR-142-5p; …
Pathways (KEGG)	Base excision repair	0.53782	0.572716	0.572716	19.2205	19	hsa-miR-1183; hsa-miR-548m; hsa-miR-4284; hsa-miR-371b-5p; hsa-miR-1226-3p; hsa-miR-455-3p; hsa-miR-650; hsa-miR-26a-5p; hsa-miR-555; hsa-miR-365b-5p; hsa-miR-504-3p; hsa-miR-129-2-3p; hsa-miR-486-3p; hsa-miR-196a-3p; hsa-miR-142-5p; hsa-miR-885-3p; hsa-let-7g-5p; hsa-miR-146b-5p; hsa-miR-92b-3p
Pathways (KEGG)	Choline metabolism in cancer	0.538856	0.572716	0.572716	38.8063	39	hsa-miR-378b; hsa-miR-1183; hsa-miR-6503-3p; hsa-miR-1908-3p; hsa-miR-4284; hsa-miR-371b-5p; hsa-miR-499a-3p; hsa-miR-508-5p; hsa-miR-483-3p; hsa-miR-1226-3p; hsa-miR-455-3p; hsa-miR-650; hsa-miR-548ak; hsa-miR-26a-5p; hsa-miR-550a-5p; hsa-miR-365b-5p; hsa-miR-297; hsa-miR-504-3p; hsa-miR-492; hsa-miR-486-3p; hsa-miR-329-5p; hsa-miR-433-5p; hsa-miR-142-5p; hsa-miR-582-5p; hsa-miR-367-3p; hsa-miR-…
Pathways (KEGG)	Fructose and mannose metabolism	0.541603	0.572716	0.572716	14.9086	15	hsa-miR-3196; hsa-miR-4284; hsa-miR-508-5p; hsa-miR-483-3p; hsa-miR-1226-3p; hsa-miR-455-3p; hsa-miR-650; hsa-miR-129-2-3p; hsa-miR-142-5p; hsa-miR-582-5p; hsa-miR-10b-5p; hsa-miR-3180; hsa-miR-151a-5p; hsa-miR-1306-5p; hsa-miR-92b-3p
Pathways (KEGG)	Human T-cell leukemia virus 1 infection	0.542027	0.572716	0.572716	51.6687	52	hsa-miR-378b; hsa-miR-1183; hsa-miR-563; hsa-miR-548m; hsa-miR-339-3p; hsa-miR-675-5p; hsa-miR-6503-3p; hsa-miR-1908-3p; hsa-miR-664b-5p; hsa-miR-3196; hsa-miR-4284; hsa-miR-371b-5p; hsa-miR-376c-5p; hsa-miR-499a-3p; hsa-miR-508-5p; hsa-miR-1249-5p; hsa-miR-483-3p; hsa-miR-941; hsa-miR-1226-3p; hsa-miR-455-3p; hsa-miR-650; hsa-miR-548ak; hsa-miR-26a-5p; hsa-miR-555; hsa-miR-297; hsa-miR-504-3p; h…
Pathways (KEGG)	Pertussis	0.543545	0.572716	0.572716	32.0828	32	hsa-miR-1183; hsa-miR-548m; hsa-miR-339-3p; hsa-miR-3196; hsa-miR-4284; hsa-miR-371b-5p; hsa-miR-499a-3p; hsa-miR-508-5p; hsa-miR-1249-5p; hsa-miR-483-3p; hsa-miR-1226-3p; hsa-miR-455-3p; hsa-miR-26a-5p; hsa-miR-365b-5p; hsa-miR-297; hsa-miR-504-3p; hsa-miR-486-3p; hsa-miR-196a-3p; hsa-miR-142-5p; hsa-miR-582-5p; hsa-miR-367-3p; hsa-let-7g-5p; hsa-miR-3180; hsa-miR-1306-5p; hsa-miR-181b-2-3p; hsa…
Pathways (KEGG)	Inflammatory bowel disease IBD	0.545451	0.572716	0.572716	22.9476	23	hsa-miR-378b; hsa-miR-1183; hsa-miR-339-3p; hsa-miR-675-5p; hsa-miR-4284; hsa-miR-499a-3p; hsa-miR-483-3p; hsa-miR-26a-5p; hsa-miR-365b-5p; hsa-miR-297; hsa-miR-589-5p; hsa-miR-486-3p; hsa-miR-196a-3p; hsa-miR-142-5p; hsa-miR-10b-5p; hsa-let-7g-5p; hsa-miR-5010-3p; hsa-miR-181b-2-3p; hsa-miR-101-3p; hsa-miR-146b-5p; hsa-miR-300; hsa-miR-337-3p; hsa-miR-92b-3p
Pathways (KEGG)	cGMP-PKG signaling pathway	0.545601	0.572716	0.572716	42.8258	43	hsa-miR-378b; hsa-miR-1183; hsa-miR-675-5p; hsa-miR-6503-3p; hsa-miR-3196; hsa-miR-4284; hsa-miR-371b-5p; hsa-miR-499a-3p; hsa-miR-508-5p; hsa-miR-1249-5p; hsa-miR-483-3p; hsa-miR-941; hsa-miR-1226-3p; hsa-miR-455-3p; hsa-miR-650; hsa-miR-548ak; hsa-miR-26a-5p; hsa-miR-550a-5p; hsa-miR-365b-5p; hsa-miR-297; hsa-miR-504-3p; hsa-miR-492; hsa-miR-589-5p; hsa-miR-486-3p; hsa-miR-329-5p; hsa-miR-196a-…
Pathways (KEGG)	Fatty acid biosynthesis	0.545979	0.572716	0.572716	12.9354	13	hsa-miR-378b; hsa-miR-4284; hsa-miR-508-5p; hsa-miR-650; hsa-miR-26a-5p; hsa-miR-486-3p; hsa-miR-329-5p; hsa-miR-10b-5p; hsa-miR-182-3p; hsa-miR-5010-3p; hsa-miR-548z; hsa-miR-548h-3p; hsa-miR-92b-3p
Pathways (KEGG)	RNA polymerase	0.546566	0.572716	0.572716	16.9549	17	hsa-miR-1183; hsa-miR-4284; hsa-miR-371b-5p; hsa-miR-508-5p; hsa-miR-1249-5p; hsa-miR-455-3p; hsa-miR-548ak; hsa-miR-26a-5p; hsa-miR-555; hsa-miR-504-3p; hsa-miR-486-3p; hsa-miR-10b-5p; hsa-let-7g-5p; hsa-miR-548i; hsa-miR-1306-5p; hsa-miR-548z; hsa-miR-548h-3p
Pathways (KEGG)	PD-L1 expression and PD-1 checkpoint pathway in cancer	0.547034	0.572716	0.572716	38.8794	39	hsa-miR-378b; hsa-miR-1183; hsa-miR-339-3p; hsa-miR-6503-3p; hsa-miR-1908-3p; hsa-miR-4284; hsa-miR-371b-5p; hsa-miR-499a-3p; hsa-miR-508-5p; hsa-miR-1249-5p; hsa-miR-483-3p; hsa-miR-455-3p; hsa-miR-650; hsa-miR-548ak; hsa-miR-26a-5p; hsa-miR-550a-5p; hsa-miR-365b-5p; hsa-miR-297; hsa-miR-504-3p; hsa-miR-492; hsa-miR-486-3p; hsa-miR-329-5p; hsa-miR-196a-3p; hsa-miR-142-5p; hsa-miR-582-5p; hsa-miR…
Pathways (KEGG)	Selenocompound metabolism	0.548955	0.572716	0.572716	7.30816	7	hsa-miR-675-5p; hsa-miR-4284; hsa-miR-508-5p; hsa-miR-1226-3p; hsa-miR-650; hsa-miR-297; hsa-let-7g-5p
Pathways (KEGG)	Glycosaminoglycan biosynthesis - heparan sulfate heparin	0.549817	0.572716	0.572716	14.1778	14	hsa-miR-378b; hsa-miR-508-5p; hsa-miR-483-3p; hsa-miR-941; hsa-miR-1226-3p; hsa-miR-650; hsa-miR-504-3p; hsa-miR-486-3p; hsa-miR-367-3p; hsa-miR-10b-5p; hsa-miR-1306-5p; hsa-miR-5010-3p; hsa-miR-101-3p; hsa-miR-92b-3p
Pathways (KEGG)	Serotonergic synapse	0.550838	0.572716	0.572716	35.0061	35	hsa-miR-378b; hsa-miR-6503-3p; hsa-miR-1908-3p; hsa-miR-3196; hsa-miR-4284; hsa-miR-371b-5p; hsa-miR-499a-3p; hsa-miR-1249-5p; hsa-miR-1226-3p; hsa-miR-455-3p; hsa-miR-650; hsa-miR-548ak; hsa-miR-26a-5p; hsa-miR-297; hsa-miR-504-3p; hsa-miR-589-5p; hsa-miR-486-3p; hsa-miR-142-5p; hsa-miR-582-5p; hsa-miR-367-3p; hsa-miR-10b-5p; hsa-miR-885-3p; hsa-let-7g-5p; hsa-miR-3180; hsa-miR-182-3p; hsa-miR-5…
Pathways (KEGG)	Glycerolipid metabolism	0.55157	0.572716	0.572716	22.0706	22	hsa-miR-3196; hsa-miR-4284; hsa-miR-371b-5p; hsa-miR-508-5p; hsa-miR-1249-5p; hsa-miR-483-3p; hsa-miR-1226-3p; hsa-miR-455-3p; hsa-miR-650; hsa-miR-26a-5p; hsa-miR-365b-5p; hsa-miR-297; hsa-miR-504-3p; hsa-miR-196a-3p; hsa-miR-142-5p; hsa-miR-582-5p; hsa-miR-10b-5p; hsa-let-7g-5p; hsa-miR-3180; hsa-miR-1306-5p; hsa-miR-5010-3p; hsa-miR-101-3p
Pathways (KEGG)	Metabolism of xenobiotics by cytochrome P450	0.558602	0.574937	0.574937	16.078	16	hsa-miR-6503-3p; hsa-miR-4284; hsa-miR-371b-5p; hsa-miR-508-5p; hsa-miR-455-3p; hsa-miR-650; hsa-miR-365b-5p; hsa-miR-297; hsa-miR-504-3p; hsa-miR-329-5p; hsa-miR-196a-3p; hsa-let-7g-5p; hsa-miR-182-3p; hsa-miR-101-3p; hsa-miR-300; hsa-miR-92b-3p
Pathways (KEGG)	Small cell lung cancer	0.558602	0.574937	0.574937	43.922	44	hsa-miR-378b; hsa-miR-563; hsa-miR-548m; hsa-miR-339-3p; hsa-miR-675-5p; hsa-miR-6503-3p; hsa-miR-664b-5p; hsa-miR-3196; hsa-miR-4284; hsa-miR-371b-5p; hsa-miR-508-5p; hsa-miR-1249-5p; hsa-miR-483-3p; hsa-miR-941; hsa-miR-455-3p; hsa-miR-650; hsa-miR-548ak; hsa-miR-26a-5p; hsa-miR-297; hsa-miR-504-3p; hsa-miR-129-2-3p; hsa-miR-492; hsa-miR-589-5p; hsa-miR-486-3p; hsa-miR-329-5p; hsa-miR-196a-3p; …
Pathways (KEGG)	Protein export	0.559016	0.574937	0.574937	14.1048	14	hsa-miR-4284; hsa-miR-483-3p; hsa-miR-455-3p; hsa-miR-650; hsa-miR-548ak; hsa-miR-129-2-3p; hsa-miR-589-5p; hsa-miR-367-3p; hsa-miR-10b-5p; hsa-miR-548i; hsa-miR-548z; hsa-miR-548h-3p; hsa-miR-146b-5p; hsa-miR-92b-3p
Pathways (KEGG)	Taurine and hypotaurine metabolism	0.561883	0.575268	0.575268	3.36175	3	hsa-miR-492; hsa-miR-142-5p; hsa-miR-101-3p
Pathways (KEGG)	Propanoate metabolism	0.562878	0.575268	0.575268	17.028	17	hsa-miR-378b; hsa-miR-675-5p; hsa-miR-4284; hsa-miR-508-5p; hsa-miR-483-3p; hsa-miR-1226-3p; hsa-miR-455-3p; hsa-miR-650; hsa-miR-26a-5p; hsa-miR-550a-5p; hsa-miR-504-3p; hsa-miR-582-5p; hsa-let-7g-5p; hsa-miR-182-3p; hsa-miR-5010-3p; hsa-miR-101-3p; hsa-miR-92b-3p
Pathways (KEGG)	Starch and sucrose metabolism	0.572179	0.582528	0.582528	10.0853	10	hsa-miR-4284; hsa-miR-508-5p; hsa-miR-455-3p; hsa-miR-504-3p; hsa-miR-518b; hsa-miR-433-5p; hsa-miR-10b-5p; hsa-let-7g-5p; hsa-miR-182-3p; hsa-miR-92b-3p
Pathways (KEGG)	Tyrosine metabolism	0.573566	0.582528	0.582528	13.0085	13	hsa-miR-1183; hsa-miR-1908-3p; hsa-miR-371b-5p; hsa-miR-508-5p; hsa-miR-483-3p; hsa-miR-455-3p; hsa-miR-650; hsa-miR-297; hsa-miR-10b-5p; hsa-let-7g-5p; hsa-miR-182-3p; hsa-miR-5010-3p; hsa-miR-300
Pathways (KEGG)	Pathways in cancer	0.579102	0.584825	0.584825	56.7113	57	hsa-miR-378b; hsa-miR-1183; hsa-miR-563; hsa-miR-548m; hsa-miR-339-3p; hsa-miR-675-5p; hsa-miR-6503-3p; hsa-miR-1908-3p; hsa-miR-664b-5p; hsa-miR-3196; hsa-miR-4284; hsa-miR-371b-5p; hsa-miR-376c-5p; hsa-miR-499a-3p; hsa-miR-508-5p; hsa-miR-1249-5p; hsa-miR-483-3p; hsa-miR-941; hsa-miR-1226-3p; hsa-miR-455-3p; hsa-miR-650; hsa-miR-548ak; hsa-miR-26a-5p; hsa-miR-550a-5p; hsa-miR-555; hsa-miR-365b-…
Pathways (KEGG)	Sulfur metabolism	0.579427	0.584825	0.584825	4.23873	4	hsa-miR-455-3p; hsa-miR-550a-5p; hsa-miR-297; hsa-let-7g-5p
Pathways (KEGG)	Phenylalanine, tyrosine and tryptophan biosynthesis	0.663949	0.663949	0.663949	2.04629	2	hsa-miR-483-3p; hsa-miR-455-3p

## Sheet: DR-TB vs DS-TB
Category	Subcategory	P-value	P-adjusted	Q-value	Expected	Observed	miRNAs/precursors
Pathways (KEGG)	Complement and coagulation cascades	0.103134	0.78242	0.78242	0.643118	2	hsa-miR-631; hsa-miR-548m	Note: none of the pathways are PValue Significant
Pathways (KEGG)	Hematopoietic cell lineage	0.159318	0.78242	0.78242	0.799026	2	hsa-miR-631; hsa-miR-548m
Pathways (KEGG)	Rheumatoid arthritis	0.172217	0.78242	0.78242	0.830694	2	hsa-miR-631; hsa-miR-548m
Pathways (KEGG)	GABAergic synapse	0.223042	0.78242	0.78242	0.945189	2	hsa-miR-631; hsa-miR-548m
Pathways (KEGG)	Leishmaniasis	0.231173	0.78242	0.78242	0.962241	2	hsa-miR-631; hsa-miR-548m
Pathways (KEGG)	RNA degradation	0.250305	0.78242	0.78242	1.00122	2	hsa-miR-631; hsa-miR-548m
Pathways (KEGG)	mRNA surveillance pathway	0.280428	0.78242	0.78242	1.05968	2	hsa-miR-631; hsa-miR-548m
Pathways (KEGG)	NF-kappa B signaling pathway	0.369125	0.78242	0.78242	1.21559	2	hsa-miR-631; hsa-miR-548m
Pathways (KEGG)	Melanogenesis	0.419613	0.78242	0.78242	1.29598	2	hsa-miR-631; hsa-miR-548m
Pathways (KEGG)	Adherens junction	0.43234	0.78242	0.78242	1.31547	2	hsa-miR-631; hsa-miR-548m
Pathways (KEGG)	Toxoplasmosis	0.45015	0.78242	0.78242	1.34227	2	hsa-miR-631; hsa-miR-548m
Pathways (KEGG)	RNA transport	0.451787	0.78242	0.78242	1.3447	2	hsa-miR-631; hsa-miR-548m
Pathways (KEGG)	Osteoclast differentiation	0.45507	0.78242	0.78242	1.34957	2	hsa-miR-631; hsa-miR-548m
Pathways (KEGG)	Renal cell carcinoma	0.45507	0.78242	0.78242	1.34957	2	hsa-miR-631; hsa-miR-548m
Pathways (KEGG)	Cytokine-cytokine receptor interaction	0.483453	0.78242	0.78242	1.39099	2	hsa-miR-631; hsa-miR-548m
Pathways (KEGG)	AGE-RAGE signaling pathway in diabetic complications	0.505737	0.78242	0.78242	1.42266	2	hsa-miR-631; hsa-miR-548m
Pathways (KEGG)	Pancreatic cancer	0.516191	0.78242	0.78242	1.43727	2	hsa-miR-631; hsa-miR-548m
Pathways (KEGG)	Small cell lung cancer	0.535635	0.78242	0.78242	1.46407	2	hsa-miR-631; hsa-miR-548m
Pathways (KEGG)	Wnt signaling pathway	0.546392	0.78242	0.78242	1.47868	2	hsa-miR-631; hsa-miR-548m
Pathways (KEGG)	Colorectal cancer	0.548195	0.78242	0.78242	1.48112	2	hsa-miR-631; hsa-miR-548m
Pathways (KEGG)	Yersinia infection	0.557256	0.78242	0.78242	1.4933	2	hsa-miR-631; hsa-miR-548m
Pathways (KEGG)	Chronic myeloid leukemia	0.566391	0.78242	0.78242	1.50548	2	hsa-miR-631; hsa-miR-548m
Pathways (KEGG)	Signaling pathways regulating pluripotency of stem cells	0.579305	0.78242	0.78242	1.52253	2	hsa-miR-631; hsa-miR-548m
Pathways (KEGG)	mTOR signaling pathway	0.588619	0.78242	0.78242	1.53471	2	hsa-miR-631; hsa-miR-548m
Pathways (KEGG)	Apoptosis	0.596123	0.78242	0.78242	1.54446	2	hsa-miR-631; hsa-miR-548m
Pathways (KEGG)	Hippo signaling pathway	0.599893	0.78242	0.78242	1.54933	2	hsa-miR-631; hsa-miR-548m
Pathways (KEGG)	Cell cycle	0.62084	0.78242	0.78242	1.57613	2	hsa-miR-631; hsa-miR-548m
Pathways (KEGG)	Gastric cancer	0.642147	0.78242	0.78242	1.60292	2	hsa-miR-631; hsa-miR-548m
Pathways (KEGG)	Rap1 signaling pathway	0.644101	0.78242	0.78242	1.60536	2	hsa-miR-631; hsa-miR-548m
Pathways (KEGG)	Focal adhesion	0.65195	0.78242	0.78242	1.6151	2	hsa-miR-631; hsa-miR-548m
Pathways (KEGG)	Hepatitis C	0.65392	0.78242	0.78242	1.61754	2	hsa-miR-631; hsa-miR-548m
Pathways (KEGG)	Hepatitis B	0.6658	0.78242	0.78242	1.63216	2	hsa-miR-631; hsa-miR-548m
Pathways (KEGG)	Ras signaling pathway	0.6658	0.78242	0.78242	1.63216	2	hsa-miR-631; hsa-miR-548m
Pathways (KEGG)	FoxO signaling pathway	0.67378	0.78242	0.78242	1.6419	2	hsa-miR-631; hsa-miR-548m
Pathways (KEGG)	Cellular senescence	0.704126	0.78242	0.78242	1.67844	2	hsa-miR-631; hsa-miR-548m
Pathways (KEGG)	Hepatocellular carcinoma	0.706173	0.78242	0.78242	1.68088	2	hsa-miR-631; hsa-miR-548m
Pathways (KEGG)	Proteoglycans in cancer	0.726806	0.78242	0.78242	1.70524	2	hsa-miR-631; hsa-miR-548m
Pathways (KEGG)	Viral carcinogenesis	0.739327	0.78242	0.78242	1.71985	2	hsa-miR-631; hsa-miR-548m
Pathways (KEGG)	Human T-cell leukemia virus 1 infection	0.741425	0.78242	0.78242	1.72229	2	hsa-miR-631; hsa-miR-548m
Pathways (KEGG)	MicroRNAs in cancer	0.754071	0.78242	0.78242	1.73691	2	hsa-miR-631; hsa-miR-548m
Pathways (KEGG)	MAPK signaling pathway	0.764692	0.787519	0.787519	1.74909	2	hsa-miR-631; hsa-miR-548m
Pathways (KEGG)	Human papillomavirus infection	0.794825	0.812488	0.812488	1.78319	2	hsa-miR-631; hsa-miR-548m
Pathways (KEGG)	PI3K-Akt signaling pathway	0.823327	0.831566	0.831566	1.81486	2	hsa-miR-631; hsa-miR-548m
Pathways (KEGG)	Herpes simplex virus 1 infection	0.82554	0.831566	0.831566	1.8173	2	hsa-miR-631; hsa-miR-548m
Pathways (KEGG)	Pathways in cancer	0.893319	0.893319	0.893319	1.89038	2	hsa-miR-631; hsa-miR-548m
