# Supplementary material for: Downregulation of monocyte miRNAs: implications for immune dysfunction and disease severity in drug-resistant tuberculosis
Source: Front Immunol. 2023 Jun 29;14:1197805. doi: 10.3389/fimmu.2023.1197805 (PMC10345223; doi:10.3389/fimmu.2023.1197805)
Supplement: Supplementary File 3 — Results of miRNA-Gene set enrichment analysis (Reactome pathways) of various group comparisons (LTB vs HC, DS-TB vs HC, DS-TB vs LTB, DR-TB vs HC, DR-TB vs LTB, and DR-TB vs DS-TB). [file Table_3.xlsx]

## Sheet: miR-GSEA
Reactome_Pathways	DRTB_Vs_HC	DRTB_Vs_LTB	DRTB_Vs_PTB	LTB_Vs_HC	PTB_Vs_HC	PTB_Vs_LTB
Infection with Mycobacterium Tuberculosis	0.0414717081	0.0244945085	0.091774924	-0.1089950754	0.0566237552	0.0488138352
Selective Autophagy	0.0410348782	0.0216367549	0.0818878318	-0.0921427959	0.0460230903	0.0422235087
Chaperone Mediated Autophagy	0.0442409031	0.0238172358	0.0897907013	-0.1007691043	0.0516006013	0.0439568471
Apoptosis	0.0493195667	0.0256200895	0.0945655838	-0.1019496111	0.057141651	0.0485355665
Regulated Necrosis	0.0374958219	0.0213253867	0.0862419279	-0.0821954419	0.0385503285	0.0379501763
TCR Signaling	NS	0.0118223525	0.050476563	-0.0448709449	NS	NS
Costimulation by the CD28 Family	0.02948522	0.0162660073	0.0597954017	-0.0662333071	0.0383301939	0.0325401284
Signaling by the B Cell Receptor	NS	NS	NS	NS	NS	NS
Class I MHC Mediated Antigen Processing Presentation	0.0309022541	0.0178301985	0.0647612288	-0.0742920339	0.0346727489	0.0329643732
MHC Class II Antigen Presentation	0.0407190079	0.0210163561	0.0606278813	-0.0831608359	0.0525637803	0.0425515944
Immunoregulatory Interactions Between A Lymphoid And A Non Lymphoid Cell	-0.0576405992	-0.0296042634	-0.1003618078	0.082615802	-0.0579938823	-0.0453675382
Toll Like Receptor Cascades	0.0252738591	0.016590177	0.058826039	-0.0725099662	0.0319852142	0.0290823969
Complement Cascade	-0.1014995465	-0.0538854744	-0.120722126	0.0920866928	-0.1303454489	-0.0920019741
NLR Signaling Pathways	0.0472188609	0.0230586387	0.0784820724	-0.0898907073	0.05741949	0.0445934298
Cytosolic Sensors Of Pathogen Associated DNA	0.032336827	0.0138240966	NS	NS	0.0452638423	0.0301074092
Fc gamma Receptor (FCGR) Dependent Phagocytosis	0.0495016719	0.0251118003	0.0902029643	-0.1030021582	0.0619198888	0.0515276092
DAP12 Interactions	NS	NS	NS	NS	0.0394890328	NS
Fc Epsilon Receptor (FCERI) Signaling	0.0339668901	0.0183005787	0.0679218761	-0.0697805006	0.0364610282	0.030823805
C Type Lectin Receptors (CLRs)	0.0207745057	0.0119256533	0.0552745355	-0.0441643682	NS	NS
Antimicrobial Peptides	-0.264428986	-0.1552671262	-0.3001402641	0.3705612918	-0.3055123533	-0.2587384152
Neutrophil Degranulation	0.0280419989	0.0133901187	0.0396899856	-0.0547589717	0.0332762488	0.0282112696
Interferon Signaling	0.0388757395	0.020291553	0.0697637715	-0.0825989063	0.0485110276	0.0425585499
Signaling By Interleukins	0.0359654114	0.0183119964	0.0681600295	-0.0717844378	0.0426985147	0.0344803291
FLT3 Signaling	0.0612662751	0.0295148883	0.1187000231	-0.1112941075	0.0697373535	0.0564738957
Signaling By CSF3 (G-CSF)	0.0444899021	0.0228591419	0.0995264341	-0.091332596	0.0439911166	0.0406862703
Signaling By Receptor Tyrosine Kinases	0.0426612655	0.022001501	0.0815926443	-0.0883499387	0.050171321	0.0422756005
Signaling By TGFB Family Members	0.0691355198	0.0346259417	0.1371326477	-0.1348291954	0.0765280191	0.0652441734
Signaling By GPCR	-0.0339735388	-0.0166953279	-0.047331314	0.0575727225	-0.038380835	-0.0306505185
Signaling By Notch	0.0417656151	0.0213828807	0.0688589854	-0.0805963003	0.0549501692	0.0436579397
Signaling By Wnt	0.0398436983	0.0206480681	0.0767642	-0.0780769348	0.0478489116	0.0397593743
Signaling By Hippo	0.0789397397	0.0411154527	0.1588876521	-0.1757927135	0.0884934048	0.0780187765
Signaling By Hedgehog	0.0228361197	0.0126214912	0.0386960217	-0.0500411797	0.0263701571	0.0226355189
Integrin Signaling	0.0548517488	0.0241997108	0.0955478532	-0.0883420158	0.0650338562	0.0483430604
Signaling By Nuclear Receptors	0.0528523866	0.0259444646	0.0952469302	-0.0956096955	0.0641496262	0.0512982973
MAPK Family Signaling Cascades	0.0389254685	0.0202093312	0.0718398348	-0.0789949129	0.0450246562	0.0381262361
Intracellular Signaling By Second Messengers	0.0489538053	0.0250933276	0.094556964	-0.0957173618	0.0572762829	0.0483023766
Signaling By Rho GTPases Miro GTPases And RHOBTB3	0.0492261193	0.024951842	0.0845398156	-0.0983671903	0.0603386238	0.0500751869
Signaling By Non Receptor Tyrosine Kinases	NS	NS	NS	NS	NS	NS
mTOR Signalling	0.0490432334	0.024879808	0.0758040995	-0.093099467	0.0621126849	0.0490392052
Death Receptor Signalling	0.0273073276	0.0181250914	0.0580106794	-0.0862075134	0.037588382	0.0359475089
Signaling By Erythropoietin	0.0481768945	0.0253798761	0.1021221111	-0.0991326409	0.0498791703	0.0449996914
Cellular Response To Stress	NS	NS	NS	NS	NS	NS
Cellular Response To Starvation	NS	0.0114575646	NS	-0.0531725914	NS	0.0223072587
Cellular Response To Hypoxia	0.029187559	0.01806262	0.0674860412	-0.0713803446	NS	0.0282044474
Unfolded Protein Response (Upr)	0.0515244351	0.0252242616	0.0866229726	-0.1105518557	0.0609873838	0.0505880309
Cellular Senescence	0.0616209714	0.0303617154	0.1139769854	-0.1177483165	0.0747149907	0.0600433817
Heme Signaling	0.0648120639	0.031548686	0.1189014601	-0.1037263486	0.0740681258	0.0589751692
Collagen Formation	NS	NS	NS	-0.0502614201	NS	NS
Laminin Interactions	NS	NS	NS	-0.0816612088	NS	0.0337254682
Cell Extracellular Matrix Interactions	0.055621459	0.0284125292	0.0876457044	-0.1183329479	0.0657513558	0.0610813998
Adherens Junctions Interactions	0.0486125257	0.0206658764	0.0883989919	-0.0738728663	0.0485088188	0.0361083828
Membrane Trafficking	0.0393882293	0.0212791237	0.0678903411	-0.0830818342	0.0488277231	0.0412054973
Scavenging Of Heme From Plasma	-0.1991479533	-0.1107722134	-0.3217757205	0.2673311045	-0.2335257486	-0.1691885858
Scavenging By Class A Receptors	NS	0.0208099472	NS	-0.0810251468	NS	0.0441466319
Scavenging By Class F Receptors	0.0766455856	0.039587651	0.1354350129	-0.1781255107	0.0971238224	0.0813368529
