# Supplementary material for: Downregulation of monocyte miRNAs: implications for immune dysfunction and disease severity in drug-resistant tuberculosis
Source: Front Immunol. 2023 Jun 29;14:1197805. doi: 10.3389/fimmu.2023.1197805 (PMC10345223; doi:10.3389/fimmu.2023.1197805)
Supplement: Supplementary File 4 — Top mRNA targets of upregulated miRNAs and their related enriched pathways from various group comparisons for miRNA-mRNA-pathway interactome visualization (LTB vs HC, DS-TB vs HC, DS-TB vs LTB, DR-TB vs HC, DR-TB vs LTB and DR-TB vs DS-TB). [file Table_4.xlsx]

## Sheet: Index
This supplementary file contains top 5 mRNA targets of upregulated miRNAs of various comparisons and their interacting pathways. Significant pathways are highlighted in yellow colour.
Sheet 2	LTB vs HC
Sheet 3	DS-TB vs HC
Sheet 4	DS-TB vs LTB
Sheet 5	DR-TB vs HC
Sheet 6	DR-TB vs LTB
Sheet 7	DR-TB vs DS-TB

## Sheet: LTB vs HC
Gene.Symbol	microRNA.1		Term	Count	%	PValue	Genes	Fold Enrichment	Bonferroni	Benjamini	FDR
ECM1	hsa-miR-486-3p		R-HSA-195258~RHO GTPase Effectors	2	40	0.058858	TUBB8, PPP1R14A	22.316	0.989429	1	1
FAM83A	hsa-miR-486-3p
TUBB8	hsa-miR-486-3p
SYNDIG1L	hsa-miR-486-3p
PPP1R14A	hsa-miR-486-3p

## Sheet: DS-TB vs HC
Gene Symbol	microRNA 1		Term	Count	%	PValue	Genes	Fold Enrichment	Bonferroni	Benjamini	FDR
ELOC	hsa-miR-132-3p		WP437~EGF/EGFR signaling pathway	3	60	0.00240025	MAP3K3, STMN1, FOXO1	29.5074	0.115347	0.124813	0.124813
DAZAP2	hsa-miR-132-3p		R-HSA-1280215~Cytokine Signaling in Immune system	3	60	0.0127351	MAP3K3, ELOC, FOXO1	11.2459	0.587022	0.865983	0.865983
MAP3K3	hsa-miR-132-3p		WP3303~RAC1/PAK1/p38/MMP2 pathway	2	40	0.0337125	STMN1, FOXO1	46.8647	0.82605	0.876524	0.876524
STMN1	hsa-miR-132-3p		WP3915~Angiopoietin-like protein 8 regulatory pathway	2	40	0.0646563	MAP3K3, FOXO1	24.1424	0.966923	1	1
FOXO1	hsa-miR-132-3p		WP481~Insulin signaling	2	40	0.0779579	MAP3K3, FOXO1	19.9175	0.984067	1	1
			R-HSA-168256~Immune System	3	60	0.0899023	MAP3K3, ELOC, FOXO1	4.05608	0.998497	1	1

## Sheet: DS-TB vs LTB
Gene.Symbol	microRNA.1		Term	Count	%	PValue	Genes	Fold Enrichment	Bonferroni	Benjamini	FDR
IRAK1	hsa-miR-132-3p		R-HSA-73887~Death Receptor Signaling	2	20	0.0815184	IRAK1, RACK1	20.308	0.998791	1	1
RACK1	hsa-miR-132-3p
OLFML2A	hsa-miR-132-3p
CD226	hsa-miR-132-3p
AASDHPPT	hsa-miR-132-3p
MBD4	hsa-miR-4516
POU3F1	hsa-miR-4516
UBE2G1	hsa-miR-4516
KIAA1958	hsa-miR-4516
DAZAP2	hsa-miR-4516

## Sheet: DR-TB vs HC
Gene.Symbol	microRNA.1
CAPZA1	hsa-miR-1277-3p
RBMS2	hsa-miR-1277-3p
DGS2	hsa-miR-1277-3p
SH3BGRL	hsa-miR-132-3p
KLHL11	hsa-miR-132-3p			No pathways found enriched as less number of targets present (only 4 upregulated miRNA for this combination
KPNA1	hsa-miR-132-3p
FRY	hsa-miR-132-3p
MDFIC	hsa-miR-132-3p
ARL13B	hsa-miR-132-3p
RABIF	hsa-miR-150-5p
PNRC1	hsa-miR-150-5p
PTCHD1	hsa-miR-150-5p
CENPM	hsa-miR-150-5p
PROSER2	hsa-miR-150-5p
TMEM18	hsa-miR-199a-3p
STC2	hsa-miR-199a-3p
FMC1-LUC7L2	hsa-miR-199a-3p
NKAPD1	hsa-miR-199a-3p
LUC7L2	hsa-miR-199a-3p
TSPAN3	hsa-miR-199a-3p
TMEM18	hsa-miR-199b-3p
STC2	hsa-miR-199b-3p
FMC1-LUC7L2	hsa-miR-199b-3p
NKAPD1	hsa-miR-199b-3p
LUC7L2	hsa-miR-199b-3p
TSPAN3	hsa-miR-199b-3p

## Sheet: DR-TB vs LTB
Gene.Symbol	microRNA.1			Term	Count	%	PValue	Genes	Fold Enrichment	Bonferroni	Benjamini	FDR
PTGS2	hsa-miR-132-3p			Depolymerisation of the Nuclear Lamina	2	13.3333	0.0109139	CCNB1, CNEP1R1	162.163	0.680593	1	1
CCNB1	hsa-miR-132-3p			Nuclear Envelope Breakdown	2	13.3333	0.0373906	CCNB1, CNEP1R1	46.7778	0.980997	1	1
AMD1	hsa-miR-132-3p			Interleukin-4 and Interleukin-13 signaling	2	13.3333	0.0762838	ZEB1, PTGS2	22.5226	0.999739	1	1
CYP20A1	hsa-miR-132-3p			Mitotic Prophase	2	13.3333	0.0992206	CCNB1, CNEP1R1	17.1299	0.999981	1	1
NAP1L1	hsa-miR-132-3p
SLC33A1	hsa-miR-150-5p
ZEB1	hsa-miR-150-5p
AMD1	hsa-miR-150-5p
KIF3A	hsa-miR-150-5p
CEP20	hsa-miR-150-5p
SHE	hsa-miR-150-5p
ZDHHC24	hsa-miR-199a-3p
PTGS2	hsa-miR-199a-3p
GFPT2	hsa-miR-199a-3p
CNEP1R1	hsa-miR-199a-3p
TSPAN3	hsa-miR-199a-3p
ZDHHC24	hsa-miR-199b-3p
GFPT2	hsa-miR-199b-3p
CNEP1R1	hsa-miR-199b-3p
TSPAN3	hsa-miR-199b-3p
DDIT4	hsa-miR-199b-3p

## Sheet: DR-TB vs DS-TB
Gene.Symbol	microRNA.1
RRP1B	hsa-miR-150-5p
ISG20L2	hsa-miR-150-5p
PDCD4	hsa-miR-150-5p				No pathways found enriched as less number of targets present
PLAAT3	hsa-miR-150-5p
PDZD8	hsa-miR-150-5p
