# Supplementary material for: Downregulation of monocyte miRNAs: implications for immune dysfunction and disease severity in drug-resistant tuberculosis
Source: Front Immunol. 2023 Jun 29;14:1197805. doi: 10.3389/fimmu.2023.1197805 (PMC10345223; doi:10.3389/fimmu.2023.1197805)
Supplement: Supplementary File 5 — Top mRNA targets of downregulated miRNAs and their related enriched pathways from various group comparisons for miRNA-mRNA-pathway interactome visualization (LTB vs HC, DS-TB vs HC, DS-TB vs LTB, DR-TB vs HC, DR-TB vs LTB and DR-TB vs DS-TB). [file Table_5.xlsx]

## Sheet: Index
This supplementary file contains top 5 mRNA targets of downregulated miRNAs of various comparisons and their interacting pathways. Significant pathways are highlighted in yellow colour.
Sheet 2	LTB vs HC
Sheet 3	DS-TB vs HC
Sheet 4	DS-TB vs LTB
Sheet 5	DR-TB vs HC
Sheet 6	DR-TB vs LTB
Sheet 7	DR-TB vs DS-TB

## Sheet: LTB vs HC
				0 Downregulated miRNA satisfying Pvalue and FC Criterion

## Sheet: DS-TB vs HC
Gene Symbol	microRNA 1		Term	Count	%	PValue	Genes	Fold Enrichment	Bonferroni	Benjamini	FDR
QRFPR	hsa-miR-1245b-5p		R-HSA-9006925~Intracellular signaling by second messengers	5	11.3636	0.00746865	AGO3, PTEN, KPNA2, FGF2, FOXO1	6.10758	0.928018	1	1
FKBP14	hsa-miR-1245b-5p		R-HSA-168256~Immune System	12	27.2727	0.00817975	MAP3K3, RNF115, WSB1, PTEN, ORAI2, MYH9, ELOC, HMGB1, KPNA2, FGF2, FOXO1, ASB16	2.23784	0.944028	1	1
MAP3K3	hsa-miR-1271-5p		R-HSA-1280218~Adaptive Immune System	7	15.9091	0.0116914	RNF115, WSB1, PTEN, ORAI2, ELOC, HMGB1, ASB16	3.43581	0.983883	1	1
FOXO1	hsa-miR-1271-5p		R-HSA-983169~Class I MHC mediated antigen processing & presentation	5	11.3636	0.015272	RNF115, WSB1, ELOC, HMGB1, ASB16	4.95339	0.995492	1	1
GID4	hsa-miR-1271-5p		R-HSA-5628897~TP53 Regulates Metabolic Genes	3	6.81818	0.0206468	AGO3, SESN2, PTEN	13.0155	0.99934	1	1
SESN2	hsa-miR-1271-5p		R-HSA-8943723~Regulation of PTEN mRNA translation	2	4.54545	0.0227962	AGO3, PTEN	83.8774	0.999695	1	1
ESYT2	hsa-miR-1288-3p		R-HSA-2219528~PI3K/AKT Signaling in Cancer	3	6.81818	0.0287839	PTEN, FGF2, FOXO1	10.8879	0.999965	1	1
SLC38A2	hsa-miR-1288-3p		R-HSA-1257604~PIP3 activates AKT signaling	4	9.09091	0.0299889	AGO3, PTEN, FGF2, FOXO1	5.65466	0.999977	1	1
YY1	hsa-miR-1299		R-HSA-1280215~Cytokine Signaling in Immune system	6	13.6364	0.0355626	MAP3K3, ELOC, HMGB1, KPNA2, FGF2, FOXO1	3.10231	0.999997	1	1
ATP1B3	hsa-miR-1299		R-HSA-983168~Antigen processing: Ubiquitination & Proteasome degradation	4	9.09091	0.0433666	RNF115, WSB1, ELOC, ASB16	4.88606	1	1	1
BACE2	hsa-miR-1299		R-HSA-9018519~Estrogen-dependent gene expression	3	6.81818	0.0559026	YY1, AGO3, KPNA2	7.54897	1	1	1
METTL8	hsa-miR-1299		R-HSA-3700989~Transcriptional Regulation by TP53	4	9.09091	0.0638656	AGO3, SESN2, PTEN, ELOC	4.1707	1	1	1
SESN2	hsa-miR-1299		R-HSA-352230~Amino acid transport across the plasma membrane	2	4.54545	0.081163	SLC1A5, SLC38A2	22.8757	1	1	1
DAZAP2	hsa-miR-193b-3p		R-HSA-5663202~Diseases of signal transduction by growth factor receptors and second messengers	4	9.09091	0.0971645	PTEN, MYH9, FGF2, FOXO1	3.48682	1	1	1
C9orf40	hsa-miR-193b-3p
PFKP	hsa-miR-193b-3p
MYO1D	hsa-miR-193b-3p
GINS2	hsa-miR-193b-3p
MAP3K3	hsa-miR-193b-3p
QRFPR	hsa-miR-1976
ELOC	hsa-miR-1976
CFAP68	hsa-miR-1976
SPCS1	hsa-miR-1976
GINS2	hsa-miR-1976
GINS2	hsa-miR-198
WSB1	hsa-miR-198
BACE2	hsa-miR-198
KPNA6	hsa-miR-198
HMGB1	hsa-miR-219a-1-3p
YY1	hsa-miR-219a-1-3p
TMEM127	hsa-miR-219a-1-3p
ORAI2	hsa-miR-219a-1-3p
MYH9	hsa-miR-370-5p
ASB16	hsa-miR-370-5p
PTEN	hsa-miR-370-5p
TNFAIP8L1	hsa-miR-455-5p
FHIP2A	hsa-miR-455-5p
C15orf40	hsa-miR-455-5p
SLC1A5	hsa-miR-455-5p
ABHD15	hsa-miR-485-3p
GID4	hsa-miR-485-3p
KPNA2	hsa-miR-485-3p
AGO3	hsa-miR-485-3p
LINC00598	hsa-miR-485-3p
QRFPR	hsa-miR-494-5p
RNF115	hsa-miR-494-5p
STRIP2	hsa-miR-494-5p
PTEN	hsa-miR-494-5p
QRFPR	hsa-miR-499a-3p
DAZAP2	hsa-miR-499a-3p
MYO1D	hsa-miR-499a-3p
CAPRIN2	hsa-miR-499a-3p
ABLIM1	hsa-miR-499a-3p
STMN1	hsa-miR-506-5p
LDHD	hsa-miR-506-5p
CCDC6	hsa-miR-506-5p
FGF2	hsa-miR-506-5p
LINC00598	hsa-miR-506-5p
QRFPR	hsa-miR-512-3p
ELOC	hsa-miR-512-3p
DAZAP2	hsa-miR-512-3p
CFAP68	hsa-miR-512-3p
C9orf40	hsa-miR-512-3p
PFKP	hsa-miR-512-3p
QRFPR	hsa-miR-520c-3p
ELOC	hsa-miR-520c-3p
DAZAP2	hsa-miR-520c-3p
CFAP68	hsa-miR-520c-3p
C9orf40	hsa-miR-520c-3p
PFKP	hsa-miR-520c-3p

## Sheet: DS-TB vs LTB
Gene.Symbol	microRNA.1		Term	Count	%	PValue	Genes	Fold Enrichment	Bonferroni	Benjamini	FDR
MBD4	hsa-miR-1226-3p		R-HSA-162658~Golgi Cisternae Pericentriolar Stack Reorganization	2	4.25532	0.0340048	GOLGA2, RAB1B	55.8469	0.999946	1	1
IRAK1	hsa-miR-1226-3p		R-HSA-168256~Immune System	10	21.2766	0.0478538	CTSA, IFITM3, CRCP, TMEM30A, IRAK1, CD226, UBE2G1, UBE2A, LONRF1, ACTG1	1.93147	0.999999	1	1
RACK1	hsa-miR-1226-3p		R-HSA-9675108~Nervous system development	5	10.6383	0.0514594	PRNP, RPL35, SREBF2, PLXNA4, ACTG1	3.38174	1	1	1
RPL35	hsa-miR-1226-3p		R-HSA-8866652~Synthesis of active ubiquitin: roles of E1 and E2 enzymes	2	4.25532	0.0715043	UBE2G1, UBE2A	26.0619	1	1	1
ZC2HC1C	hsa-miR-1226-3p
RPL35	hsa-miR-1245b-5p
CAMSAP2	hsa-miR-1245b-5p
ZNF772	hsa-miR-1245b-5p
ZNF486	hsa-miR-1306-5p
CRCP	hsa-miR-1306-5p
KCND3	hsa-miR-1306-5p
GOLGA2	hsa-miR-1306-5p
ZNF487	hsa-miR-1306-5p
LGSN	hsa-miR-136-5p
TMEM30A	hsa-miR-136-5p
MTDH	hsa-miR-136-5p
MBD4	hsa-miR-146a-5p
TMEM101	hsa-miR-146a-5p
IRAK1	hsa-miR-146a-5p
IFITM3	hsa-miR-146a-5p
OLFML2A	hsa-miR-146a-5p
LGSN	hsa-miR-1915-3p
ZNF486	hsa-miR-1915-3p
NDRG3	hsa-miR-1915-3p
OLFML2A	hsa-miR-1915-3p
CD226	hsa-miR-1915-3p
LGSN	hsa-miR-221-5p
ZNF486	hsa-miR-221-5p
TMEM101	hsa-miR-221-5p
ZC2HC1C	hsa-miR-221-5p
CTSA	hsa-miR-221-5p
IFITM3	hsa-miR-221-5p
CTSA	hsa-miR-326
KIAA1671	hsa-miR-326
ACTG1	hsa-miR-326
MED18	hsa-miR-326
NAA30	hsa-miR-326
CSDE1	hsa-miR-326
ZNF486	hsa-miR-342-3p
PLXNA4	hsa-miR-342-3p
SREBF2	hsa-miR-342-3p
ACTG1	hsa-miR-342-3p
NEURL1B	hsa-miR-342-3p
ZC2HC1C	hsa-miR-370-5p
NEURL1B	hsa-miR-370-5p
HINT1	hsa-miR-370-5p
UBE2A	hsa-miR-376a-3p
KIAA1671	hsa-miR-376a-3p
KCND3	hsa-miR-376a-3p
ZNF487	hsa-miR-376a-3p
CAMSAP1	hsa-miR-409-3p
PRNP	hsa-miR-409-3p
AASDHPPT	hsa-miR-409-3p
CPEB4	hsa-miR-409-3p
CSDE1	hsa-miR-409-3p
CAMSAP1	hsa-miR-455-5p
FHIP2A	hsa-miR-455-5p
ZNF772	hsa-miR-455-5p
LGSN	hsa-miR-486-3p
MBD4	hsa-miR-486-3p
CTSA	hsa-miR-486-3p
NDRG3	hsa-miR-486-3p
IFITM3	hsa-miR-486-3p
PLXNA4	hsa-miR-486-3p
ZBTB25	hsa-miR-491-3p
CPEB4	hsa-miR-491-3p
SULT1B1	hsa-miR-491-3p
HOXA10	hsa-miR-491-3p
HAUS5	hsa-miR-506-5p
LONRF1	hsa-miR-506-5p
CCDC6	hsa-miR-506-5p
PRNP	hsa-miR-506-5p
MTDH	hsa-miR-506-5p
LGSN	hsa-miR-512-3p
TMEM101	hsa-miR-512-3p
CRCP	hsa-miR-512-3p
KCND3	hsa-miR-512-3p
CCDC6	hsa-miR-512-3p
MBD4	hsa-miR-617
TMEM101	hsa-miR-617
HAUS5	hsa-miR-6511a-5p
CD226	hsa-miR-6511a-5p
CRCP	hsa-miR-6511a-5p
UBE2G1	hsa-miR-6511a-5p
DTWD2	hsa-miR-6511a-5p
RACK1	hsa-miR-877-5p
RPL35	hsa-miR-877-5p
CAMSAP1	hsa-miR-877-5p
SREBF2	hsa-miR-877-5p
ACTG1	hsa-miR-877-5p
CRCP	hsa-miR-877-5p
LGSN	hsa-miR-892a
NEURL1B	hsa-miR-892a
CD226	hsa-miR-892a
SULT1B1	hsa-miR-892a
UBE2A	hsa-miR-942-3p
FHIP2A	hsa-miR-942-3p
PTK6	hsa-miR-942-3p
RAB1B	hsa-miR-942-3p
CASP16P	hsa-miR-942-3p

## Sheet: DR-TB vs HC
Gene.Symbol	microRNA.1			Term	Count	%	PValue	Genes	Fold Enrichment	Bonferroni	Benjamini	FDR
SYNCRIP	hsa-miR-1185-5p			TICAM1, RIP1-mediated IKK complex recruitment	3	4.47761	0.00203297	UBE2D1, UBE2V1, PEDS1-UBE2V1	43.2079	0.594048	0.337052	0.330205
STC2	hsa-miR-1185-5p			Cell Cycle Checkpoints	6	8.95522	0.00286795	YWHAE, CLIP1, CCNB1, UBE2D1, CENPM, ZWINT	5.89869	0.719821	0.337052	0.330205
MKI67	hsa-miR-1185-5p			IKK complex recruitment mediated by RIP1	3	4.47761	0.00317601	UBE2D1, UBE2V1, PEDS1-UBE2V1	34.5663	0.755664	0.337052	0.330205
TOR1B	hsa-miR-1185-5p			Mitotic Prometaphase	5	7.46269	0.00478123	YWHAE, CLIP1, CCNB1, CENPM, ZWINT	7.06011	0.880348	0.337052	0.330205
C1orf109	hsa-miR-1185-5p			Toll Like Receptor 3 (TLR3) Cascade	4	5.97015	0.00525946	MAP2K1, UBE2D1, UBE2V1, PEDS1-UBE2V1	10.9734	0.903295	0.337052	0.330205
SYNCRIP	hsa-miR-1224-5p			MyD88-independent TLR4 cascade	4	5.97015	0.00598557	MAP2K1, UBE2D1, UBE2V1, PEDS1-UBE2V1	10.4746	0.930022	0.337052	0.330205
STC2	hsa-miR-1224-5p			TRIF(TICAM1)-mediated TLR4 signaling	4	5.97015	0.00598557	MAP2K1, UBE2D1, UBE2V1, PEDS1-UBE2V1	10.4746	0.930022	0.337052	0.330205
KLHL11	hsa-miR-1224-5p			Mitotic Spindle Checkpoint	4	5.97015	0.0064487	CLIP1, UBE2D1, CENPM, ZWINT	10.1966	0.943075	0.337052	0.330205
TMEM30B	hsa-miR-1224-5p			Mitotic Anaphase	5	7.46269	0.00796327	CLIP1, CCNB1, UBE2D1, CENPM, ZWINT	6.10281	0.97104	0.337052	0.330205
TOR1B	hsa-miR-1224-5p			Mitotic Metaphase and Anaphase	5	7.46269	0.00808059	CLIP1, CCNB1, UBE2D1, CENPM, ZWINT	6.07706	0.972518	0.337052	0.330205
PNRC1	hsa-miR-1250-5p			Resolution of Sister Chromatid Cohesion	4	5.97015	0.00870004	CLIP1, CCNB1, CENPM, ZWINT	9.14453	0.979162	0.337052	0.330205
SH3BGRL	hsa-miR-1295a			Disease	13	19.403	0.00995331	YWHAE, MAP2K1, XRCC6, RNMT, UBE2D1, ACTB, PEDS1-UBE2V1, ADAMTS5, CAMK4, MYO18A, UBE2V1, VPS28, KPNA1	2.14227	0.988102	0.337052	0.330205
ACTB	hsa-miR-1295a			Cell Cycle, Mitotic	7	10.4478	0.0105627	YWHAE, LIN54, CLIP1, CCNB1, UBE2D1, CENPM, ZWINT	3.59424	0.990942	0.337052	0.330205
MKI67	hsa-miR-1298-5p			RHO GTPases Activate Formins	4	5.97015	0.0115831	CLIP1, CENPM, ZWINT, ACTB	8.23008	0.994265	0.337052	0.330205
EBNA1BP2	hsa-miR-1298-5p			M Phase	6	8.95522	0.0126234	YWHAE, CLIP1, CCNB1, UBE2D1, CENPM, ZWINT	4.13473	0.996403	0.337052	0.330205
MYO18A	hsa-miR-1299			Toll Like Receptor 4 (TLR4) Cascade	4	5.97015	0.0129683	MAP2K1, UBE2D1, UBE2V1, PEDS1-UBE2V1	7.89185	0.996919	0.337052	0.330205
C1orf109	hsa-miR-1299			Infectious disease	9	13.4328	0.0132266	YWHAE, XRCC6, MAP2K1, RNMT, UBE2V1, VPS28, ACTB, PEDS1-UBE2V1, KPNA1	2.70049	0.997256	0.337052	0.330205
METTL8	hsa-miR-1299			HIV Life Cycle	4	5.97015	0.0136951	XRCC6, RNMT, VPS28, KPNA1	7.73296	0.997777	0.337052	0.330205
IQSEC2	hsa-miR-1299			Toll-like Receptor Cascades	4	5.97015	0.0188348	MAP2K1, UBE2D1, UBE2V1, PEDS1-UBE2V1	6.8584	0.99978	0.435294	0.426451
ADAMTS5	hsa-miR-1299			MAP kinase activation	3	4.47761	0.0196521	MAP2K1, UBE2V1, PEDS1-UBE2V1	13.5025	0.999848	0.435294	0.426451
EBNA1BP2	hsa-miR-182-3p			RHO GTPase Effectors	5	7.46269	0.0237812	YWHAE, CLIP1, CENPM, ZWINT, ACTB	4.40447	0.999977	0.493338	0.483315
TOR1B	hsa-miR-182-3p			Interleukin-17 signaling	3	4.47761	0.0244998	MAP2K1, UBE2V1, PEDS1-UBE2V1	12.0022	0.999983	0.493338	0.483315
RNMT	hsa-miR-182-3p			Separation of Sister Chromatids	4	5.97015	0.0263123	CLIP1, UBE2D1, CENPM, ZWINT	6.03252	0.999993	0.500295	0.490131
YWHAE	hsa-miR-182-3p			Cell Cycle	7	10.4478	0.027104	YWHAE, LIN54, CLIP1, CCNB1, UBE2D1, CENPM, ZWINT	2.91383	0.999995	0.500295	0.490131
FOXK2	hsa-miR-182-3p			Integration of provirus	2	2.98507	0.0300248	XRCC6, KPNA1	64.0117	0.999999	0.522656	0.512038
KLHL11	hsa-miR-196a-3p			FCERI mediated NF-kB activation	3	4.47761	0.0311705	UBE2D1, UBE2V1, PEDS1-UBE2V1	10.5385	0.999999	0.522656	0.512038
ZNF652	hsa-miR-196a-3p			Amplification of signal from the kinetochores	3	4.47761	0.0415619	CLIP1, CENPM, ZWINT	9.00164	1	0.522656	0.512038
SLC29A1	hsa-miR-196a-3p			Amplification of signal from unattached kinetochores via a MAD2 inhibitory signal	3	4.47761	0.0415619	CLIP1, CENPM, ZWINT	9.00164	1	0.522656	0.512038
XRCC6	hsa-miR-196a-3p			Toll Like Receptor 10 (TLR10) Cascade	3	4.47761	0.0423482	MAP2K1, UBE2V1, PEDS1-UBE2V1	8.90884	1	0.522656	0.512038
SIX4	hsa-miR-196a-3p			MyD88 cascade initiated on plasma membrane	3	4.47761	0.0423482	MAP2K1, UBE2V1, PEDS1-UBE2V1	8.90884	1	0.522656	0.512038
UBE2D1	hsa-miR-219a-1-3p			Toll Like Receptor 5 (TLR5) Cascade	3	4.47761	0.0423482	MAP2K1, UBE2V1, PEDS1-UBE2V1	8.90884	1	0.522656	0.512038
CELSR3	hsa-miR-219a-1-3p			HIV Infection	4	5.97015	0.0425958	XRCC6, RNMT, VPS28, KPNA1	4.98792	1	0.522656	0.512038
STC2	hsa-miR-219a-1-3p			Chk1/Chk2(Cds1) mediated inactivation of Cyclin B:Cdk1 complex	2	2.98507	0.0430859	YWHAE, CCNB1	44.3158	1	0.522656	0.512038
MYO18A	hsa-miR-219a-1-3p			Downstream TCR signaling	3	4.47761	0.0431401	UBE2D1, UBE2V1, PEDS1-UBE2V1	8.81794	1	0.522656	0.512038
KPNA1	hsa-miR-219a-1-3p			CLEC7A (Dectin-1) signaling	3	4.47761	0.0455491	UBE2D1, UBE2V1, PEDS1-UBE2V1	8.55602	1	0.522656	0.512038
HDGFL2	hsa-miR-2682-5p			TRAF6 mediated IRF7 activation in TLR7/8 or 9 signaling	2	2.98507	0.0463243	UBE2V1, PEDS1-UBE2V1	41.1504	1	0.522656	0.512038
SLC29A1	hsa-miR-2682-5p			Early Phase of HIV Life Cycle	2	2.98507	0.0463243	XRCC6, KPNA1	41.1504	1	0.522656	0.512038
XRCC6	hsa-miR-2682-5p			TRAF6 mediated induction of NFkB and MAP kinases upon TLR7/8 or 9 activation	3	4.47761	0.0471824	MAP2K1, UBE2V1, PEDS1-UBE2V1	8.38988	1	0.522656	0.512038
RAB11FIP4	hsa-miR-2682-5p			MyD88 dependent cascade initiated on endosome	3	4.47761	0.0480072	MAP2K1, UBE2V1, PEDS1-UBE2V1	8.30921	1	0.522656	0.512038
YKT6	hsa-miR-2682-5p			Toll Like Receptor 7/8 (TLR7/8) Cascade	3	4.47761	0.0488372	MAP2K1, UBE2V1, PEDS1-UBE2V1	8.23008	1	0.522656	0.512038
PEDS1	hsa-miR-329-5p			IRAK1 recruits IKK complex upon TLR7/8 or 9 stimulation	2	2.98507	0.0495521	UBE2V1, PEDS1-UBE2V1	38.407	1	0.522656	0.512038
ACSL3	hsa-miR-329-5p			IRAK1 recruits IKK complex	2	2.98507	0.0495521	UBE2V1, PEDS1-UBE2V1	38.407	1	0.522656	0.512038
CELF2	hsa-miR-329-5p			Toll Like Receptor 9 (TLR9) Cascade	3	4.47761	0.0513589	MAP2K1, UBE2V1, PEDS1-UBE2V1	8.00146	1	0.524487	0.513832
ACER2	hsa-miR-329-5p			Polo-like kinase mediated events	2	2.98507	0.0527692	LIN54, CCNB1	36.0066	1	0.524487	0.513832
CRNKL1	hsa-miR-329-5p			Toll Like Receptor TLR6:TLR2 Cascade	3	4.47761	0.055664	MAP2K1, UBE2V1, PEDS1-UBE2V1	7.64741	1	0.524487	0.513832
CAMK4	hsa-miR-329-5p			MyD88:MAL(TIRAP) cascade initiated on plasma membrane	3	4.47761	0.055664	MAP2K1, UBE2V1, PEDS1-UBE2V1	7.64741	1	0.524487	0.513832
ACTB	hsa-miR-329-5p			Interleukin-1 signaling	3	4.47761	0.0574209	MAP2K1, UBE2V1, PEDS1-UBE2V1	7.51442	1	0.524487	0.513832
TSPAN3	hsa-miR-337-3p			Toll Like Receptor 2 (TLR2) Cascade	3	4.47761	0.0583067	MAP2K1, UBE2V1, PEDS1-UBE2V1	7.44964	1	0.524487	0.513832
PLEKHG7	hsa-miR-337-3p			Toll Like Receptor TLR1:TLR2 Cascade	3	4.47761	0.0583067	MAP2K1, UBE2V1, PEDS1-UBE2V1	7.44964	1	0.524487	0.513832
ZNF652	hsa-miR-337-3p			EML4 and NUDC in mitotic spindle formation	3	4.47761	0.0591972	CLIP1, CENPM, ZWINT	7.38596	1	0.524487	0.513832
RNMT	hsa-miR-337-3p			Membrane Trafficking	6	8.95522	0.0604276	YWHAE, TBC1D13, TOR1B, YKT6, VPS28, ACTB	2.72605	1	0.524891	0.514227
RDH11	hsa-miR-337-3p			TCR signaling	3	4.47761	0.0618974	UBE2D1, UBE2V1, PEDS1-UBE2V1	7.20132	1	0.527318	0.516605
CLIP1	hsa-miR-337-5p			Phosphorylation of the APC/C	2	2.98507	0.0655322	CCNB1, UBE2D1	28.8053	1	0.54775	0.536622
FMC1-LUC7L2	hsa-miR-34b-3p			Vesicle-mediated transport	6	8.95522	0.0741713	YWHAE, TBC1D13, TOR1B, YKT6, VPS28, ACTB	2.56808	1	0.593581	0.581521
LUC7L2	hsa-miR-34b-3p			JNK (c-Jun kinases) phosphorylation and activation mediated by activated human TAK1	2	2.98507	0.0749944	UBE2V1, PEDS1-UBE2V1	25.0481	1	0.593581	0.581521
TMEM30B	hsa-miR-34b-3p			Fc epsilon receptor (FCERI) signaling	3	4.47761	0.075035	UBE2D1, UBE2V1, PEDS1-UBE2V1	6.44894	1	0.593581	0.581521
EBNA1BP2	hsa-miR-34b-3p			activated TAK1 mediates p38 MAPK activation	2	2.98507	0.0781277	UBE2V1, PEDS1-UBE2V1	24.0044	1	0.596734	0.584611
MAP2K1	hsa-miR-34b-3p			APC/C:Cdc20 mediated degradation of Cyclin B	2	2.98507	0.0781277	CCNB1, UBE2D1	24.0044	1	0.596734	0.584611
CENPM	hsa-miR-365b-5p			C-type lectin receptors (CLRs)	3	4.47761	0.082911	UBE2D1, UBE2V1, PEDS1-UBE2V1	6.08562	1	0.622535	0.609888
RAB11FIP4	hsa-miR-365b-5p			Antigen processing: Ubiquitination & Proteasome degradation	4	5.97015	0.0856891	KLHL11, UBE2D1, UBE2V1, PEDS1-UBE2V1	3.72884	1	0.632671	0.619818
NOP53	hsa-miR-365b-5p			Signaling by Rho GTPases	6	8.95522	0.0874681	YWHAE, CLIP1, CENPM, YKT6, ZWINT, ACTB	2.44458	1	0.635219	0.622314
PROSER2	hsa-miR-365b-5p			Autophagy	3	4.47761	0.0920632	UBE2V1, VPS28, PEDS1-UBE2V1	5.7229	1	0.651646	0.638407
TBC1D13	hsa-miR-365b-5p			Interleukin-1 family signaling	3	4.47761	0.0941364	MAP2K1, UBE2V1, PEDS1-UBE2V1	5.64809	1	0.651646	0.638407
VPS28	hsa-miR-376c-5p			Signaling by Rho GTPases, Miro GTPases and RHOBTB3	6	8.95522	0.094143	YWHAE, CLIP1, CENPM, YKT6, ZWINT, ACTB	2.39048	1	0.651646	0.638407
NRXN1	hsa-miR-376c-5p			Cytokine Signaling in Immune system	6	8.95522	0.0971461	MAP2K1, CIITA, UBE2D1, UBE2V1, PEDS1-UBE2V1, KPNA1	2.36756	1	0.662088	0.648637
MKLN1	hsa-miR-376c-5p
CYP20A1	hsa-miR-378b
RDH11	hsa-miR-378b
ETNK1	hsa-miR-499a-3p
LIN54	hsa-miR-499a-3p
PROSER2	hsa-miR-499a-3p
RNMT	hsa-miR-499a-3p
PEDS1	hsa-miR-5010-5p
UBE2V1	hsa-miR-5010-5p
PEDS1-UBE2V1	hsa-miR-5010-5p
PEDS1	hsa-miR-5010-5p
RAB11FIP4	hsa-miR-5010-5p
ACER2	hsa-miR-504-3p
SMYD4	hsa-miR-504-3p
CENPM	hsa-miR-504-3p
MKLN1	hsa-miR-504-3p
RAB11FIP4	hsa-miR-504-3p
UBE2D1	hsa-miR-548a-5p
SYNCRIP	hsa-miR-548a-5p
CELSR3	hsa-miR-548a-5p
MPZL1	hsa-miR-548a-5p
SH3BGRL	hsa-miR-548a-5p
LEPROT	hsa-miR-548a-5p
MYO18A	hsa-miR-548a-5p
UBE2D1	hsa-miR-548ak
SYNCRIP	hsa-miR-548ak
CELSR3	hsa-miR-548ak
SH3BGRL	hsa-miR-548ak
MPZL1	hsa-miR-548ak
MYO18A	hsa-miR-548ak
LEPROT	hsa-miR-548ak
UBE2D1	hsa-miR-548h-3p
SYNCRIP	hsa-miR-548h-3p
CELSR3	hsa-miR-548h-3p
TMEM18	hsa-miR-548h-3p
MPZL1	hsa-miR-548h-3p
UBE2D1	hsa-miR-548i
SYNCRIP	hsa-miR-548i
CELSR3	hsa-miR-548i
SH3BGRL	hsa-miR-548i
MPZL1	hsa-miR-548i
LEPROT	hsa-miR-548i
MYO18A	hsa-miR-548i
STC2	hsa-miR-548m
LEPROT	hsa-miR-548m
ZWINT	hsa-miR-548m
UBE2V1	hsa-miR-548m
PEDS1-UBE2V1	hsa-miR-548m
UBE2D1	hsa-miR-548z
SYNCRIP	hsa-miR-548z
CELSR3	hsa-miR-548z
TMEM18	hsa-miR-548z
MPZL1	hsa-miR-548z
MKI67	hsa-miR-550a-5p
RBMS2	hsa-miR-550a-5p
ZNF154	hsa-miR-550a-5p
ZDHHC21	hsa-miR-550a-5p
ERCC1	hsa-miR-550a-5p
F2RL2	hsa-miR-561-5p
YKT6	hsa-miR-561-5p
PTPRB	hsa-miR-561-5p
HMBOX1	hsa-miR-561-5p
RBMS2	hsa-miR-563
UBE2D1	hsa-miR-571
CELSR3	hsa-miR-571
STC2	hsa-miR-571
MYO18A	hsa-miR-571
ZWINT	hsa-miR-571
SYNCRIP	hsa-miR-631
F2RL2	hsa-miR-631
LIN54	hsa-miR-650
CIITA	hsa-miR-650
SLC29A1	hsa-miR-650
CCNB1	hsa-miR-650
F2RL2	hsa-miR-650

## Sheet: DR-TB vs LTB
Gene.Symbol	microRNA.1			Term	Count	%	PValue	Genes	Fold Enrichment	Bonferroni	Benjamini	FDR
CDKN2A	hsa-let-7g-5p			Dual Incision in GG-NER	3	2.11268	0.0401912	DDB1, ERCC1, GTF2H2	9.3131	1	1	1
AMD1	hsa-let-7g-5p			Transport of vitamins, nucleosides, and related molecules	3	2.11268	0.0438231	SLC33A1, SLC25A5, SLC29A1	8.87994	1	1	1
NAP1L1	hsa-let-7g-5p			Formation of Incision Complex in GG-NER	3	2.11268	0.0438231	DDB1, ERCC1, GTF2H2	8.87994	1	1	1
GPAT4	hsa-let-7g-5p			Activation of NIMA Kinases NEK9, NEK6, NEK7	2	1.40845	0.0531219	CCNB1, NEK7	36.3654	1	1	1
EIF4G2	hsa-let-7g-5p			Synthesis of UDP-N-acetyl-glucosamine	2	1.40845	0.0604795	NAGK, GFPT2	31.8198	1	1	1
ZDHHC24	hsa-miR-101-3p			Nuclear Envelope Breakdown	3	2.11268	0.0615559	CCNB1, CNEP1R1, NEK7	7.34302	1	1	1
ZEB1	hsa-miR-101-3p			Neutrophil degranulation	8	5.6338	0.0802366	PGRMC1, SIGLEC9, GM2A, HSPA6, RAC1, PPIA, CD55, HSPA1B	2.11252	1	1	1
PTGS2	hsa-miR-101-3p			Phospholipid metabolism	5	3.52113	0.0826493	MTMR12, GPAT4, LIPH, ETNK1, PIK3CD	3.00186	1	1	1
GFPT2	hsa-miR-101-3p			Transport of nucleosides and free purine and pyrimidine bases across the plasma membrane	2	1.40845	0.0893491	SLC25A5, SLC29A1	21.2132	1	1	1
CNEP1R1	hsa-miR-101-3p			Dual incision in TC-NER	3	2.11268	0.0929745	DDB1, ERCC1, GTF2H2	5.78541	1	1	1
ZEB1	hsa-miR-10b-5p
NEK7	hsa-miR-10b-5p
CDKN2A	hsa-miR-10b-5p
PIK3CD	hsa-miR-10b-5p
NAP1L1	hsa-miR-10b-5p
OSMR	hsa-miR-1183
TSPAN31	hsa-miR-1183
SHCBP1	hsa-miR-1183
CRLF3	hsa-miR-1183
PEAK3	hsa-miR-1183
GPBP1L1	hsa-miR-1226-3p
GPAT4	hsa-miR-1226-3p
PRPF6	hsa-miR-1226-3p
HSPA1B	hsa-miR-1226-3p
ZNF629	hsa-miR-1226-3p
BMP8A	hsa-miR-1249-5p
AKAP11	hsa-miR-1249-5p
SLC29A1	hsa-miR-1249-5p
PPIA	hsa-miR-1249-5p
IER5	hsa-miR-1249-5p
OSMR	hsa-miR-129-2-3p
FAM120AOS	hsa-miR-129-2-3p
CLIC4	hsa-miR-129-2-3p
NPTN	hsa-miR-129-2-3p
FAM193A	hsa-miR-129-2-3p
ZBTB8B	hsa-miR-1295a
SH3BGRL	hsa-miR-1295a
NOL9	hsa-miR-1295a
PGRMC1	hsa-miR-1295a
NKAP	hsa-miR-1306-5p
GM2A	hsa-miR-1306-5p
FAM120AOS	hsa-miR-1306-5p
SKIDA1	hsa-miR-1306-5p
MRPL36	hsa-miR-1306-5p
ZEB1	hsa-miR-142-5p
TSPAN3	hsa-miR-142-5p
KIF3A	hsa-miR-142-5p
LEPROT	hsa-miR-142-5p
MRPL36	hsa-miR-142-5p
ENTPD5	hsa-miR-146b-5p
MT-CO1	hsa-miR-146b-5p
SHCBP1	hsa-miR-146b-5p
HSPA1B	hsa-miR-146b-5p
COPA	hsa-miR-146b-5p
LYRM4	hsa-miR-151a-5p
CASZ1	hsa-miR-151a-5p
EIF4G2	hsa-miR-151a-5p
SMARCA5	hsa-miR-151a-5p
ATP5F1B	hsa-miR-151a-5p
OSMR	hsa-miR-181b-2-3p
FBXO47	hsa-miR-181b-2-3p
CLIC4	hsa-miR-181b-2-3p
CLTA	hsa-miR-181b-2-3p
SKI	hsa-miR-181b-2-3p
TOR1B	hsa-miR-182-3p
VHLL	hsa-miR-182-3p
DUSP1	hsa-miR-182-3p
ABCF2	hsa-miR-182-3p
SLC33A1	hsa-miR-1908-3p
CASZ1	hsa-miR-1908-3p
SNRPD1	hsa-miR-1908-3p
EPB41	hsa-miR-1908-3p
ZDHHC24	hsa-miR-196a-3p
TATDN3	hsa-miR-196a-3p
SHE	hsa-miR-196a-3p
UGDH	hsa-miR-196a-3p
MRPS16	hsa-miR-196a-3p
PTGS2	hsa-miR-26a-5p
DDIT4	hsa-miR-26a-5p
FMC1-LUC7L2	hsa-miR-26a-5p
KIF3A	hsa-miR-26a-5p
SLC25A5	hsa-miR-26a-5p
ENTPD5	hsa-miR-297
GPBP1L1	hsa-miR-297
MKLN1	hsa-miR-297
ZFX	hsa-miR-297
RBM22	hsa-miR-297
TOR1AIP2	hsa-miR-300
RAC1	hsa-miR-300
REL	hsa-miR-300
LCOR	hsa-miR-300
ZNF652	hsa-miR-300
LYRM4	hsa-miR-3180
SLC9A7	hsa-miR-3180
ENTPD5	hsa-miR-3180
GPAT4	hsa-miR-3180
SLC10A7	hsa-miR-3180
LYRM4	hsa-miR-3196
SLC9A7	hsa-miR-3196
ENTPD5	hsa-miR-3196
GPAT4	hsa-miR-3196
SLC10A7	hsa-miR-3196
ENTPD5	hsa-miR-329-5p
GPBP1L1	hsa-miR-329-5p
ACSL3	hsa-miR-329-5p
ATP1B4	hsa-miR-329-5p
ZFX	hsa-miR-329-5p
TSPAN3	hsa-miR-337-3p
ESRP1	hsa-miR-337-3p
GPRIN2	hsa-miR-337-3p
TMEM236	hsa-miR-337-3p
REL	hsa-miR-337-3p
ATP5F1B	hsa-miR-339-3p
AKIRIN1	hsa-miR-339-3p
SLC33A1	hsa-miR-365b-5p
MRPS16	hsa-miR-365b-5p
MED29	hsa-miR-365b-5p
CCS	hsa-miR-365b-5p
GTF2H2	hsa-miR-365b-5p
VEZT	hsa-miR-365b-5p
SLC33A1	hsa-miR-367-3p
ZDHHC24	hsa-miR-367-3p
GFPT2	hsa-miR-367-3p
CNEP1R1	hsa-miR-367-3p
TATDN3	hsa-miR-367-3p
CYP20A1	hsa-miR-371b-5p
SHE	hsa-miR-371b-5p
RPL3L	hsa-miR-371b-5p
TOR1B	hsa-miR-371b-5p
ZNF157	hsa-miR-371b-5p
MKLN1	hsa-miR-376c-5p
NAGK	hsa-miR-376c-5p
NRXN1	hsa-miR-376c-5p
STYX	hsa-miR-376c-5p
REPIN1	hsa-miR-376c-5p
CYP20A1	hsa-miR-378b
ESYT2	hsa-miR-378b
ARGFX	hsa-miR-378b
TXNL1	hsa-miR-378b
RCC2	hsa-miR-378b
SLC33A1	hsa-miR-4284
NKAP	hsa-miR-4284
LYRM4	hsa-miR-4284
OSMR	hsa-miR-4284
SLC9A7	hsa-miR-4284
GPRIN2	hsa-miR-433-5p
KCNJ15	hsa-miR-433-5p
TVP23C	hsa-miR-433-5p
ZNF124	hsa-miR-433-5p
LIPH	hsa-miR-433-5p
SLC33A1	hsa-miR-455-3p
ZDHHC24	hsa-miR-455-3p
ZEB1	hsa-miR-455-3p
TATDN3	hsa-miR-455-3p
NKAP	hsa-miR-455-3p
TSPAN3	hsa-miR-483-3p
GM2A	hsa-miR-483-3p
GDPGP1	hsa-miR-483-3p
GPAT4	hsa-miR-483-3p
RAC1	hsa-miR-483-3p
CASZ1	hsa-miR-486-3p
CAD	hsa-miR-486-3p
ENG	hsa-miR-486-3p
CYTH2	hsa-miR-486-3p
AMH	hsa-miR-486-3p
CDKN2A	hsa-miR-492
CYP20A1	hsa-miR-492
GMEB2	hsa-miR-492
PDZD8	hsa-miR-492
TMEM239	hsa-miR-492
NT5C3A	hsa-miR-499a-3p
ETNK1	hsa-miR-499a-3p
PLEKHG5	hsa-miR-499a-3p
LIN54	hsa-miR-499a-3p
RARS2	hsa-miR-499a-3p
ZEB1	hsa-miR-5010-3p
FAM120AOS	hsa-miR-5010-3p
GDPGP1	hsa-miR-5010-3p
CASZ1	hsa-miR-5010-3p
ETNK1	hsa-miR-5010-3p
NKAP	hsa-miR-504-3p
LYRM4	hsa-miR-504-3p
FAM120AOS	hsa-miR-504-3p
CYP20A1	hsa-miR-504-3p
TSPAN31	hsa-miR-504-3p
SLC33A1	hsa-miR-508-5p
ZDHHC24	hsa-miR-508-5p
TATDN3	hsa-miR-508-5p
LYRM4	hsa-miR-508-5p
SLC9A7	hsa-miR-508-5p
GM2A	hsa-miR-508-5p
HOXC8	hsa-miR-518b
NEK7	hsa-miR-548ak
DDIT4	hsa-miR-548ak
CCNB1	hsa-miR-548ak
KIF3A	hsa-miR-548ak
KIAA1586	hsa-miR-548ak
TSPAN3	hsa-miR-548h-3p
NEK7	hsa-miR-548h-3p
FMC1-LUC7L2	hsa-miR-548h-3p
TMEM18	hsa-miR-548h-3p
LUC7L2	hsa-miR-548h-3p
NEK7	hsa-miR-548i
DDIT4	hsa-miR-548i
CCNB1	hsa-miR-548i
KIF3A	hsa-miR-548i
KIAA1586	hsa-miR-548i
SLC9A7	hsa-miR-548m
LEPROT	hsa-miR-548m
VEGFC	hsa-miR-548m
ARPIN-AP3S2	hsa-miR-548m
AP3S2	hsa-miR-548m
TSPAN3	hsa-miR-548z
NEK7	hsa-miR-548z
FMC1-LUC7L2	hsa-miR-548z
TMEM18	hsa-miR-548z
LUC7L2	hsa-miR-548z
NKAP	hsa-miR-550a-5p
MT-CO1	hsa-miR-550a-5p
ZDHHC21	hsa-miR-550a-5p
ERCC1	hsa-miR-550a-5p
RBMS2	hsa-miR-550a-5p
NEK7	hsa-miR-555
NAP1L1	hsa-miR-555
MRPL36	hsa-miR-555
CRLF3	hsa-miR-555
SIGLEC9	hsa-miR-555
RBMS2	hsa-miR-563
COX20	hsa-miR-563
SH2B3	hsa-miR-563
ZDHHC24	hsa-miR-582-5p
CNEP1R1	hsa-miR-582-5p
NKAP	hsa-miR-582-5p
PIK3CD	hsa-miR-582-5p
AMD1	hsa-miR-582-5p
PTGS2	hsa-miR-589-5p
ENTPD5	hsa-miR-589-5p
MRPS16	hsa-miR-589-5p
SHCBP1	hsa-miR-589-5p
COPA	hsa-miR-589-5p
ZEB1	hsa-miR-629-5p
OR2A4	hsa-miR-629-5p
ERAP2	hsa-miR-629-5p
TENT4A	hsa-miR-629-5p
MTRF1L	hsa-miR-629-5p
NKAP	hsa-miR-650
LYRM4	hsa-miR-650
CCNB1	hsa-miR-650
KIF3A	hsa-miR-650
CYP20A1	hsa-miR-650
TMEM236	hsa-miR-6503-3p
RCC2	hsa-miR-6503-3p
GPBP1L1	hsa-miR-664b-5p
MTMR12	hsa-miR-664b-5p
CD55	hsa-miR-664b-5p
OTUD5	hsa-miR-664b-5p
LYRM4	hsa-miR-675-5p
PRPF6	hsa-miR-675-5p
CDC6	hsa-miR-675-5p
WDR17	hsa-miR-675-5p
ATP1B4	hsa-miR-675-5p
AMD1	hsa-miR-885-3p
CASZ1	hsa-miR-885-3p
PAK4	hsa-miR-885-3p
CRIM1	hsa-miR-885-3p
POU3F3	hsa-miR-885-3p
FAM120AOS	hsa-miR-888-5p
KIF3A	hsa-miR-888-5p
TOR1B	hsa-miR-888-5p
ZDHHC21	hsa-miR-888-5p
EDEM1	hsa-miR-888-5p
SLC33A1	hsa-miR-92b-3p
ZDHHC24	hsa-miR-92b-3p
GFPT2	hsa-miR-92b-3p
CNEP1R1	hsa-miR-92b-3p
TATDN3	hsa-miR-92b-3p
ATP1B4	hsa-miR-941
DDB1	hsa-miR-941
HSPA6	hsa-miR-941

## Sheet: DR-TB vs DS-TB
Gene.Symbol	microRNA.1
RRP1B	hsa-miR-548m
ISG20L2	hsa-miR-548m		No pathways found enriched as less number of targets present
PDCD4	hsa-miR-548m
PLAAT3	hsa-miR-548m
SYNJ2BP	hsa-miR-548m
PDZD8	hsa-miR-631
